# Supplementary material for: Microfluidic rotating-target device capable of three-degrees-of-freedom motion for efficient in situ serial synchrotron crystallography
Source: J Synchrotron Radiat. 2023 Feb 15;30(Pt 2):347–58. doi: 10.1107/S1600577523000462 (PMC10000801; doi:10.1107/S1600577523000462)
Supplement: Supplementary file 2 [file s-30-00347-sup2.hkl]

data_r7dlnsf
# 
_audit.revision_id     1_0 
_audit.creation_date   2021-12-01 
_audit.update_record   "Initial release" 
# 
_cell.entry_id      7dln 
_cell.length_a      79.000 
_cell.length_b      79.000 
_cell.length_c      38.000 
_cell.angle_alpha   90.000 
_cell.angle_beta    90.000 
_cell.angle_gamma   90.000 
# 
_diffrn_radiation_wavelength.id           1 
_diffrn_radiation_wavelength.wavelength   0.9800 
# 
_entry.id   7dln 
# 
_exptl_crystal.id   1 
# 
_reflns_scale.group_code   1 
# 
_symmetry.entry_id               7dln 
_symmetry.space_group_name_H-M   "P 43 21 2" 
_symmetry.Int_Tables_number      96 
# 
loop_
_refln.crystal_id 
_refln.wavelength_id 
_refln.scale_group_code 
_refln.index_h 
_refln.index_k 
_refln.index_l 
_refln.status 
_refln.pdbx_r_free_flag 
_refln.F_meas_au 
_refln.F_meas_sigma_au 
_refln.pdbx_FWT 
_refln.pdbx_PHWT 
_refln.pdbx_DELFWT 
_refln.pdbx_DELPHWT 
1 1 1 0  0  4  o 0 257.36  63.56  214.44  180.00  55.79  -0.00   
1 1 1 0  0  12 o 0 35.11   9.48   5.04    180.00  17.61  0.00    
1 1 1 1  0  1  o 0 22.28   11.06  16.22   -135.00 550.46 45.00   
1 1 1 1  0  2  o 0 682.48  100.79 570.17  180.00  6.89   180.00  
1 1 1 1  0  3  o 0 526.80  79.89  446.37  -45.00  22.14  135.00  
1 1 1 1  0  4  o 0 466.95  35.60  376.50  90.00   104.57 90.00   
1 1 1 1  0  5  o 0 179.75  28.93  111.47  -135.00 64.39  -135.00 
1 1 1 1  0  6  o 0 185.32  69.52  149.17  180.00  94.00  0.00    
1 1 1 1  0  7  o 0 68.94   24.35  12.04   -45.00  14.54  135.00  
1 1 1 1  0  8  f 1 222.98  18.40  171.05  -90.00  64.58  -90.00  
1 1 1 1  0  9  o 0 391.51  70.61  288.30  -135.00 178.88 -135.00 
1 1 1 1  0  10 o 0 0.00    37.89  0.00    180.00  42.21  -0.00   
1 1 1 1  0  11 o 0 18.53   12.54  3.04    135.00  39.70  -45.00  
1 1 1 1  0  12 o 0 267.94  23.76  189.63  -90.00  64.43  -90.00  
1 1 1 1  0  13 o 0 28.26   3.10   11.56   -135.00 11.07  45.00   
1 1 1 1  0  14 o 0 10.22   1.91   0.24    180.00  0.55   0.00    
1 1 1 1  0  15 o 0 6.09    1.14   0.81    -45.00  1.30   135.00  
1 1 1 1  0  16 o 0 0.00    11.88  0.00    -180.00 4.95   90.00   
1 1 1 1  0  17 o 0 13.80   1.64   10.18   45.00   0.28   -135.00 
1 1 1 1  1  1  o 0 440.51  143.95 407.40  -90.00  264.60 90.00   
1 1 1 1  1  2  o 0 736.95  155.73 672.45  0.00    48.22  -180.00 
1 1 1 1  1  3  o 0 0.00    14.60  161.41  90.00   ?      ?       
1 1 1 1  1  4  o 0 136.05  16.25  113.36  0.00    55.14  180.00  
1 1 1 1  1  5  f 1 263.01  34.58  219.10  90.00   45.21  90.00   
1 1 1 1  1  6  o 0 413.63  78.10  341.23  0.00    132.61 0.00    
1 1 1 1  1  7  o 0 141.10  19.18  93.03   -90.00  23.58  -90.00  
1 1 1 1  1  8  f 1 0.00    13.09  0.00    180.00  6.78   0.00    
1 1 1 1  1  9  o 0 408.66  28.21  303.92  -90.00  5.58   -90.00  
1 1 1 1  1  10 o 0 20.89   36.67  8.50    0.00    95.52  180.00  
1 1 1 1  1  11 o 0 100.21  11.25  70.79   90.00   10.70  -90.00  
1 1 1 1  1  12 f 1 52.05   5.35   36.22   180.00  7.77   0.00    
1 1 1 1  1  13 o 0 76.90   20.26  53.16   -90.00  19.94  -90.00  
1 1 1 1  1  14 o 0 10.91   4.20   0.59    0.00    1.14   180.00  
1 1 1 1  1  15 o 0 13.57   2.09   7.30    -90.00  2.59   -90.00  
1 1 1 1  1  16 o 0 21.86   4.97   16.27   180.00  5.53   180.00  
1 1 1 2  0  1  o 0 323.40  69.75  55.94   -45.00  50.32  -45.00  
1 1 1 2  0  2  o 0 470.12  46.12  375.62  -90.00  91.03  -90.00  
1 1 1 2  0  3  o 0 114.99  11.37  86.58   45.00   28.80  -135.00 
1 1 1 2  0  4  o 0 177.70  32.38  134.27  0.00    46.40  0.00    
1 1 1 2  0  5  o 0 195.25  21.94  154.94  135.00  32.60  -45.00  
1 1 1 2  0  6  o 0 266.64  44.58  212.06  90.00   50.66  90.00   
1 1 1 2  0  7  o 0 173.83  46.98  133.31  45.00   19.20  -135.00 
1 1 1 2  0  8  o 0 309.59  15.59  237.20  180.00  59.32  180.00  
1 1 1 2  0  9  o 0 377.05  109.18 276.50  -45.00  121.86 -45.00  
1 1 1 2  0  10 o 0 374.20  32.71  272.52  -90.00  40.30  90.00   
1 1 1 2  0  11 o 0 20.50   8.65   2.85    -135.00 29.71  45.00   
1 1 1 2  0  12 o 0 139.07  7.19   98.51   0.00    5.93   -180.00 
1 1 1 2  0  13 o 0 7.75    1.90   0.32    -45.00  6.92   135.00  
1 1 1 2  0  14 o 0 23.95   2.29   7.62    -90.00  2.73   -90.00  
1 1 1 2  0  15 o 0 3.74    1.23   0.82    45.00   4.92   -135.00 
1 1 1 2  0  16 o 0 22.29   7.24   15.80   180.00  13.58  180.00  
1 1 1 2  0  17 o 0 5.66    1.34   1.17    -45.00  0.62   -45.00  
1 1 1 2  1  0  f 1 0.00    17.70  598.87  -180.00 ?      ?       
1 1 1 2  1  1  f 1 363.76  43.92  172.43  -50.72  241.37 129.28  
1 1 1 2  1  2  f 1 694.43  55.55  617.78  33.37   55.96  33.37   
1 1 1 2  1  3  o 0 240.62  23.08  225.53  -31.70  58.93  -31.70  
1 1 1 2  1  4  o 0 360.90  25.29  360.09  157.59  144.62 157.59  
1 1 1 2  1  5  f 1 250.73  28.34  155.36  45.43   84.91  -134.57 
1 1 1 2  1  6  o 0 255.47  26.78  149.51  154.97  103.28 -25.03  
1 1 1 2  1  7  o 0 244.48  19.71  146.43  163.93  75.43  -16.07  
1 1 1 2  1  8  o 0 94.32   10.31  7.93    2.98    94.99  -177.02 
1 1 1 2  1  9  o 0 117.06  9.64   47.75   65.91   40.96  -114.09 
1 1 1 2  1  10 o 0 108.29  11.56  70.42   105.17  2.32   105.17  
1 1 1 2  1  11 o 0 87.34   13.29  11.32   149.78  89.97  -30.22  
1 1 1 2  1  12 o 0 138.79  8.07   113.49  31.83   34.52  31.83   
1 1 1 2  1  13 o 0 11.60   4.49   42.22   -14.23  92.92  -14.23  
1 1 1 2  1  14 o 0 9.34    1.24   6.24    4.54    17.90  4.54    
1 1 1 2  1  15 o 0 19.35   1.72   17.14   -137.11 8.04   -137.11 
1 1 1 2  1  16 o 0 14.81   1.17   10.73   79.63   0.33   79.63   
1 1 1 2  1  17 o 0 6.93    1.68   3.51    -102.53 2.49   77.47   
1 1 1 2  2  0  o 0 734.98  165.49 594.99  180.00  6.51   180.00  
1 1 1 2  2  1  o 0 537.89  78.24  483.59  90.00   470.19 -90.00  
1 1 1 2  2  2  o 0 561.28  78.34  516.00  0.00    109.17 -180.00 
1 1 1 2  2  3  o 0 1413.34 77.70  1289.20 -90.00  417.41 -90.00  
1 1 1 2  2  4  o 0 143.30  55.15  114.31  180.00  10.24  180.00  
1 1 1 2  2  5  o 0 88.84   22.51  65.49   -90.00  66.81  90.00   
1 1 1 2  2  6  o 0 401.89  41.23  334.68  0.00    12.62  0.00    
1 1 1 2  2  7  f 1 261.58  26.99  208.23  90.00   14.51  -90.00  
1 1 1 2  2  8  o 0 49.37   9.10   5.65    180.00  18.43  -0.00   
1 1 1 2  2  9  o 0 134.67  12.16  83.75   -90.00  15.28  -90.00  
1 1 1 2  2  10 o 0 165.92  17.43  122.20  180.00  8.49   -180.00 
1 1 1 2  2  11 o 0 258.57  22.45  185.95  -90.00  31.03  90.00   
1 1 1 2  2  12 o 0 9.35    4.06   0.62    180.00  9.15   -0.00   
1 1 1 2  2  13 o 0 21.40   2.06   4.40    90.00   9.12   -90.00  
1 1 1 2  2  14 o 0 52.19   6.72   40.15   0.00    4.54   180.00  
1 1 1 2  2  15 o 0 52.57   3.82   39.72   90.00   4.47   90.00   
1 1 1 2  2  17 o 0 17.33   6.44   12.60   90.00   3.79   -90.00  
1 1 1 3  0  1  o 0 216.06  31.49  159.71  45.00   12.15  45.00   
1 1 1 3  0  2  o 0 67.87   9.86   7.91    180.00  9.94   0.00    
1 1 1 3  0  3  o 0 477.32  65.41  381.17  -45.00  165.41 -45.00  
1 1 1 3  0  4  o 0 34.76   6.65   10.05   -90.00  80.10  90.00   
1 1 1 3  0  5  o 0 344.41  32.78  268.78  45.00   5.41   45.00   
1 1 1 3  0  6  o 0 307.57  26.60  241.44  0.00    16.95  180.00  
1 1 1 3  0  7  o 0 487.50  39.76  371.06  135.00  127.47 135.00  
1 1 1 3  0  8  o 0 307.85  29.17  234.13  90.00   12.60  -90.00  
1 1 1 3  0  9  o 0 116.36  17.17  71.05   -135.00 7.24   45.00   
1 1 1 3  0  10 o 0 86.33   10.05  44.37   180.00  9.16   180.00  
1 1 1 3  0  11 o 0 257.71  22.68  184.03  135.00  15.26  -45.00  
1 1 1 3  0  12 o 0 127.05  17.81  89.98   90.00   7.70   -90.00  
1 1 1 3  0  13 o 0 16.46   2.98   0.89    45.00   3.61   -135.00 
1 1 1 3  0  14 o 0 68.68   9.24   53.46   180.00  15.21  180.00  
1 1 1 3  0  15 o 0 0.00    5.24   0.00    180.00  0.60   -45.00  
1 1 1 3  0  16 o 0 8.55    1.37   6.35    90.00   1.34   -90.00  
1 1 1 3  0  17 f 1 8.76    1.66   6.54    45.00   0.29   -135.00 
1 1 1 3  1  0  o 0 323.09  54.23  240.51  180.00  237.57 0.00    
1 1 1 3  1  1  o 0 397.30  55.26  194.42  -41.93  215.14 138.07  
1 1 1 3  1  2  o 0 423.27  33.61  345.56  169.54  15.77  169.54  
1 1 1 3  1  3  o 0 46.65   5.81   167.31  111.43  ?      ?       
1 1 1 3  1  4  o 0 233.43  22.26  135.93  -116.02 85.70  63.98   
1 1 1 3  1  5  o 0 425.76  39.60  480.58  61.77   296.22 61.77   
1 1 1 3  1  6  o 0 99.51   7.99   25.28   43.46   6.67   -136.54 
1 1 1 3  1  7  o 0 411.44  36.40  349.56  129.35  72.90  129.35  
1 1 1 3  1  8  f 1 415.48  30.75  324.00  122.90  17.37  122.90  
1 1 1 3  1  9  o 0 99.98   9.39   27.49   80.46   46.59  -99.54  
1 1 1 3  1  10 o 0 198.48  11.06  101.17  -136.48 80.82  43.52   
1 1 1 3  1  11 o 0 165.32  15.16  67.38   -57.66  94.74  122.34  
1 1 1 3  1  12 o 0 142.90  8.20   106.96  -57.11  14.90  -57.11  
1 1 1 3  1  13 o 0 22.34   1.66   7.02    139.72  27.55  139.72  
1 1 1 3  1  14 o 0 21.07   2.21   4.36    -120.29 19.07  59.71   
1 1 1 3  1  15 o 0 31.56   5.48   22.27   -19.47  2.64   160.53  
1 1 1 3  1  16 o 0 9.68    1.11   4.08    -90.46  5.21   89.54   
1 1 1 3  1  17 o 0 4.81    0.00   2.68    -25.27  0.71   -25.27  
1 1 1 3  2  0  o 0 383.52  62.51  294.91  180.00  182.45 0.00    
1 1 1 3  2  1  o 0 269.54  34.60  212.94  -89.61  0.59   -89.61  
1 1 1 3  2  2  f 1 689.87  49.58  672.31  36.78   168.73 36.78   
1 1 1 3  2  3  o 0 781.72  58.93  765.23  -147.88 174.71 -147.88 
1 1 1 3  2  4  o 0 636.51  35.54  602.73  -79.88  160.28 -79.88  
1 1 1 3  2  5  o 0 171.74  20.42  51.08   26.17   164.34 -153.83 
1 1 1 3  2  6  o 0 263.81  38.58  88.37   -57.26  245.39 122.74  
1 1 1 3  2  7  o 0 384.09  30.06  292.85  -9.46   8.42   170.54  
1 1 1 3  2  8  o 0 215.50  15.71  127.10  -172.92 65.31  7.08    
1 1 1 3  2  9  o 0 102.75  5.46   9.98    157.52  104.50 -22.48  
1 1 1 3  2  10 o 0 159.61  13.85  82.06   -80.28  61.29  99.72   
1 1 1 3  2  11 o 0 76.04   5.82   21.39   32.24   45.70  -147.76 
1 1 1 3  2  12 o 0 60.74   6.75   32.96   -153.88 12.18  26.12   
1 1 1 3  2  13 o 0 42.16   4.18   15.82   139.86  14.53  -40.14  
1 1 1 3  2  14 o 0 21.97   4.18   5.71    77.88   17.66  -102.12 
1 1 1 3  2  15 o 0 5.36    1.20   4.74    20.40   14.09  20.40   
1 1 1 3  2  16 o 0 15.60   1.09   9.77    -78.49  2.90   101.51  
1 1 1 3  2  17 o 0 11.02   1.35   8.04    -107.60 0.46   -107.60 
1 1 1 3  3  0  o 0 380.39  117.38 306.68  180.00  83.90  -180.00 
1 1 1 3  3  1  o 0 242.06  29.79  209.31  -90.00  105.49 -90.00  
1 1 1 3  3  2  o 0 835.05  81.89  756.14  0.00    356.37 0.00    
1 1 1 3  3  3  o 0 916.73  114.81 834.47  90.00   70.08  90.00   
1 1 1 3  3  4  o 0 186.60  28.37  159.64  180.00  49.45  0.00    
1 1 1 3  3  5  f 1 95.99   7.87   16.34   90.00   2.20   -90.00  
1 1 1 3  3  6  o 0 53.57   8.27   16.16   180.00  44.68  0.00    
1 1 1 3  3  7  f 1 83.20   9.67   35.09   90.00   23.08  -90.00  
1 1 1 3  3  8  o 0 64.89   6.75   1.80    180.00  2.61   0.00    
1 1 1 3  3  9  o 0 143.93  14.22  106.00  90.00   25.89  -90.00  
1 1 1 3  3  10 f 1 11.26   7.22   1.20    180.00  44.14  -0.00   
1 1 1 3  3  11 o 0 125.72  18.10  90.24   90.00   19.89  -90.00  
1 1 1 3  3  12 o 0 124.95  21.73  88.30   180.00  25.54  0.00    
1 1 1 3  3  13 o 0 17.98   4.34   3.00    -90.00  9.90   90.00   
1 1 1 3  3  14 o 0 13.72   1.67   9.73    0.00    21.72  180.00  
1 1 1 3  3  15 o 0 30.52   2.29   22.95   -90.00  8.06   90.00   
1 1 1 3  3  16 o 0 25.75   9.04   18.99   0.00    3.64   180.00  
1 1 1 3  3  17 o 0 38.55   8.72   27.85   -90.00  9.96   -90.00  
1 1 1 4  0  0  o 0 678.38  113.81 513.65  180.00  286.46 0.00    
1 1 1 4  0  1  o 0 273.25  35.92  200.69  -45.00  29.77  135.00  
1 1 1 4  0  2  o 0 1100.44 90.01  830.77  -90.00  15.32  -90.00  
1 1 1 4  0  3  o 0 542.93  50.84  423.30  45.00   44.63  45.00   
1 1 1 4  0  4  o 0 49.56   4.98   5.03    0.00    16.21  -180.00 
1 1 1 4  0  5  o 0 333.94  85.50  256.24  135.00  53.41  135.00  
1 1 1 4  0  6  o 0 368.26  50.15  285.19  90.00   43.51  90.00   
1 1 1 4  0  7  o 0 161.82  19.12  121.51  -135.00 35.36  45.00   
1 1 1 4  0  8  o 0 264.38  61.00  199.43  0.00    18.04  -180.00 
1 1 1 4  0  9  o 0 375.11  42.31  272.00  135.00  5.33   135.00  
1 1 1 4  0  10 o 0 61.97   12.31  42.06   90.00   53.53  -90.00  
1 1 1 4  0  11 o 0 123.74  22.60  87.45   45.00   12.10  45.00   
1 1 1 4  0  12 o 0 57.07   12.12  40.08   0.00    7.15   180.00  
1 1 1 4  0  13 o 0 13.35   2.58   0.44    135.00  2.96   -45.00  
1 1 1 4  0  14 o 0 11.39   3.20   1.24    -90.00  2.09   90.00   
1 1 1 4  0  15 o 0 19.06   3.47   14.61   -135.00 3.44   -135.00 
1 1 1 4  0  16 o 0 22.03   6.60   16.78   180.00  8.50   180.00  
1 1 1 4  0  17 o 0 5.30    1.84   3.82    -45.00  0.15   135.00  
1 1 1 4  1  0  o 0 388.48  124.48 288.51  0.00    7.19   180.00  
1 1 1 4  1  1  o 0 275.56  29.24  161.80  25.08   77.00  -154.92 
1 1 1 4  1  2  o 0 954.28  61.99  784.67  109.33  84.13  109.33  
1 1 1 4  1  3  o 0 405.99  21.92  346.18  164.99  49.23  164.99  
1 1 1 4  1  4  o 0 331.72  26.81  208.84  141.56  88.07  -38.44  
1 1 1 4  1  5  o 0 277.27  23.12  199.13  -174.09 23.45  5.91    
1 1 1 4  1  6  o 0 224.26  17.87  218.02  152.35  114.15 152.35  
1 1 1 4  1  7  o 0 236.41  17.09  131.67  47.55   84.53  -132.45 
1 1 1 4  1  8  o 0 151.03  16.63  108.35  -142.74 28.89  -142.74 
1 1 1 4  1  9  o 0 309.55  23.54  193.86  138.25  54.57  -41.75  
1 1 1 4  1  10 o 0 265.23  17.13  193.00  81.60   6.49   81.60   
1 1 1 4  1  11 f 1 137.30  17.05  48.56   -44.15  90.51  135.85  
1 1 1 4  1  12 o 0 52.46   8.61   17.18   74.39   32.77  -105.61 
1 1 1 4  1  13 o 0 45.71   4.35   18.07   -62.01  17.43  117.99  
1 1 1 4  1  14 o 0 52.34   5.66   20.32   64.36   39.03  -115.64 
1 1 1 4  1  15 o 0 20.07   2.24   8.78    118.38  11.88  -61.62  
1 1 1 4  1  16 o 0 27.48   1.90   27.00   9.01    13.20  9.01    
1 1 1 4  1  17 o 0 7.21    1.62   4.70    -42.54  0.54   137.46  
1 1 1 4  2  0  o 0 352.85  36.44  265.56  180.00  41.21  180.00  
1 1 1 4  2  1  o 0 722.58  58.53  814.38  -87.61  512.39 -87.61  
1 1 1 4  2  2  o 0 1018.25 72.59  832.54  -4.12   9.75   -4.12   
1 1 1 4  2  3  f 1 690.71  36.83  600.44  0.79    50.99  0.79    
1 1 1 4  2  4  o 0 330.64  28.44  234.00  170.47  51.28  -9.53   
1 1 1 4  2  5  o 0 597.50  63.92  590.36  59.04   225.69 59.04   
1 1 1 4  2  6  o 0 149.99  12.68  104.53  -90.56  4.00   -90.56  
1 1 1 4  2  7  o 0 270.32  31.88  249.78  82.55   100.44 82.55   
1 1 1 4  2  8  o 0 474.73  20.11  381.80  53.29   38.18  53.29   
1 1 1 4  2  9  o 0 54.11   4.44   2.67    90.76   33.81  -89.24  
1 1 1 4  2  10 o 0 17.60   7.48   13.92   -144.81 29.92  -144.81 
1 1 1 4  2  11 o 0 175.73  16.18  133.77  -15.79  27.10  -15.79  
1 1 1 4  2  12 o 0 162.18  9.71   104.46  -129.29 18.30  50.71   
1 1 1 4  2  13 o 0 15.35   2.13   17.47   13.50   43.12  13.50   
1 1 1 4  2  14 o 0 5.51    1.22   4.99    -113.17 11.03  -113.17 
1 1 1 4  2  15 o 0 17.38   3.73   8.22    121.35  8.35   -58.65  
1 1 1 4  2  16 o 0 27.92   2.47   20.15   -122.54 1.11   57.46   
1 1 1 4  2  17 o 0 6.96    1.14   4.85    -122.50 0.35   -122.50 
1 1 1 4  3  0  o 0 726.64  73.72  563.78  0.00    227.22 180.00  
1 1 1 4  3  1  o 0 983.33  78.11  921.55  -45.72  242.60 -45.72  
1 1 1 4  3  2  f 1 614.57  58.42  473.28  -168.40 93.95  11.60   
1 1 1 4  3  3  o 0 819.63  56.14  771.74  -146.10 124.51 -146.10 
1 1 1 4  3  4  o 0 173.39  17.89  147.41  0.96    45.38  0.96    
1 1 1 4  3  5  o 0 268.00  25.84  166.00  -141.41 97.36  38.59   
1 1 1 4  3  6  f 1 89.14   6.34   7.03    -132.80 88.26  47.20   
1 1 1 4  3  7  o 0 210.55  18.58  173.36  122.39  39.71  122.39  
1 1 1 4  3  8  o 0 358.56  26.85  205.01  -104.39 119.72 75.61   
1 1 1 4  3  9  o 0 149.06  8.62   99.37   147.07  10.50  -32.93  
1 1 1 4  3  10 o 0 226.10  27.13  171.11  49.32   18.81  49.32   
1 1 1 4  3  11 o 0 78.58   5.80   34.84   149.13  11.34  -30.87  
1 1 1 4  3  12 o 0 160.42  14.40  108.28  -116.68 7.35   63.32   
1 1 1 4  3  13 o 0 29.86   4.02   2.40    157.60  15.59  -22.40  
1 1 1 4  3  14 o 0 25.70   3.16   15.14   127.90  2.93   -52.10  
1 1 1 4  3  15 f 1 31.75   4.34   26.85   145.47  7.10   145.47  
1 1 1 4  3  16 o 0 5.74    1.25   1.42    -81.09  2.25   98.91   
1 1 1 4  3  17 o 0 10.51   2.75   3.50    154.62  7.97   -25.38  
1 1 1 4  4  0  o 0 1315.38 112.52 1054.67 180.00  18.19  -180.00 
1 1 1 4  4  1  o 0 294.23  25.39  250.18  90.00   31.34  90.00   
1 1 1 4  4  2  o 0 237.70  21.17  210.47  180.00  13.28  180.00  
1 1 1 4  4  3  o 0 333.75  32.17  284.00  -90.00  39.07  -90.00  
1 1 1 4  4  4  o 0 293.31  40.79  249.39  0.00    97.42  -180.00 
1 1 1 4  4  5  o 0 739.88  53.73  624.15  90.00   105.21 90.00   
1 1 1 4  4  6  o 0 51.69   6.03   13.84   180.00  41.70  0.00    
1 1 1 4  4  7  o 0 79.51   8.85   44.50   90.00   45.62  -90.00  
1 1 1 4  4  8  o 0 203.03  28.53  153.27  180.00  17.32  180.00  
1 1 1 4  4  9  o 0 145.14  41.53  108.15  -90.00  53.25  90.00   
1 1 1 4  4  10 o 0 25.92   15.18  7.72    0.00    50.10  -180.00 
1 1 1 4  4  11 o 0 210.49  29.93  150.53  90.00   0.19   90.00   
1 1 1 4  4  12 o 0 54.52   10.37  34.19   0.00    9.00   -0.00   
1 1 1 4  4  13 o 0 0.00    4.92   0.00    0.00    0.75   -90.00  
1 1 1 4  4  14 o 0 2.10    4.00   0.16    180.00  12.47  0.00    
1 1 1 4  4  15 o 0 22.77   6.01   16.99   -90.00  3.87   -90.00  
1 1 1 4  4  17 o 0 13.99   5.46   10.03   -90.00  0.10   -90.00  
1 1 1 5  0  1  o 0 958.01  95.40  702.17  -135.00 146.99 -135.00 
1 1 1 5  0  2  o 0 391.77  40.20  291.58  0.00    65.74  -0.00   
1 1 1 5  0  3  o 0 48.03   8.36   6.89    135.00  24.30  -45.00  
1 1 1 5  0  4  o 0 573.15  38.64  425.25  90.00   19.95  -90.00  
1 1 1 5  0  5  o 0 782.34  177.79 590.74  -135.00 9.31   45.00   
1 1 1 5  0  6  o 0 130.13  15.83  86.90   0.00    5.18   0.00    
1 1 1 5  0  7  o 0 98.03   34.35  1.59    135.00  0.12   -45.00  
1 1 1 5  0  8  o 0 352.05  29.16  253.31  -90.00  60.26  90.00   
1 1 1 5  0  9  f 1 275.53  33.23  198.47  -135.00 59.47  45.00   
1 1 1 5  0  10 o 0 104.32  17.74  74.03   180.00  7.51   0.00    
1 1 1 5  0  11 o 0 33.34   4.94   5.98    135.00  20.07  -45.00  
1 1 1 5  0  12 o 0 73.99   7.78   52.25   -90.00  3.26   90.00   
1 1 1 5  0  13 o 0 57.99   5.02   40.36   -135.00 5.23   45.00   
1 1 1 5  0  14 f 1 29.53   4.64   22.75   180.00  0.26   0.00    
1 1 1 5  0  15 o 0 22.37   4.85   17.28   135.00  3.29   135.00  
1 1 1 5  0  16 o 0 11.66   3.35   7.49    -90.00  4.46   -90.00  
1 1 1 5  0  17 o 0 6.77    1.20   5.11    45.00   2.70   -135.00 
1 1 1 5  1  0  o 0 962.19  125.99 714.34  0.00    26.60  -0.00   
1 1 1 5  1  1  o 0 244.36  18.53  179.18  -155.53 14.23  -155.53 
1 1 1 5  1  2  o 0 1095.61 78.05  901.90  -160.51 138.49 -160.51 
1 1 1 5  1  3  o 0 726.22  53.40  634.19  12.05   133.74 12.05   
1 1 1 5  1  4  o 0 594.09  43.36  371.36  -50.41  155.73 129.59  
1 1 1 5  1  5  o 0 428.58  26.85  271.77  -47.07  110.31 132.93  
1 1 1 5  1  6  o 0 562.41  34.51  429.09  83.86   10.88  -96.14  
1 1 1 5  1  7  o 0 110.16  17.14  6.32    -59.53  130.44 120.47  
1 1 1 5  1  8  o 0 32.64   8.65   60.08   77.49   134.84 77.49   
1 1 1 5  1  9  o 0 290.16  21.08  180.25  7.96    56.49  -172.04 
1 1 1 5  1  10 o 0 235.33  15.78  132.02  39.20   70.95  -140.80 
1 1 1 5  1  11 o 0 81.06   10.78  38.27   -32.46  5.11   -32.46  
1 1 1 5  1  12 o 0 207.54  18.94  160.51  -134.93 29.60  -134.93 
1 1 1 5  1  13 o 0 17.27   2.78   17.21   -99.99  45.37  -99.99  
1 1 1 5  1  14 o 0 24.06   1.96   14.90   -146.78 3.98   -146.78 
1 1 1 5  1  15 o 0 13.56   1.97   7.42    91.23   3.11   -88.77  
1 1 1 5  1  16 o 0 28.44   3.59   28.32   -26.79  14.18  -26.79  
1 1 1 5  1  17 o 0 6.50    0.75   5.06    -174.52 1.74   -174.52 
1 1 1 5  2  0  o 0 519.04  51.16  386.91  180.00  78.47  0.00    
1 1 1 5  2  1  o 0 1400.29 89.53  1063.49 84.38   4.37   84.38   
1 1 1 5  2  2  o 0 586.49  45.17  498.55  87.14   82.27  87.14   
1 1 1 5  2  3  o 0 206.69  15.73  76.65   -103.99 167.45 76.01   
1 1 1 5  2  4  o 0 190.20  10.84  159.13  49.42   52.27  49.42   
1 1 1 5  2  5  f 1 275.71  20.18  152.40  20.42   118.82 -159.58 
1 1 1 5  2  6  f 1 279.60  19.60  183.61  -5.15   48.94  174.85  
1 1 1 5  2  7  o 0 417.85  18.35  360.20  118.88  89.67  118.88  
1 1 1 5  2  8  o 0 338.03  25.18  308.76  -73.73  135.44 -73.73  
1 1 1 5  2  9  f 1 81.31   10.78  34.40   -143.41 26.36  36.59   
1 1 1 5  2  10 o 0 265.09  16.67  242.93  157.46  108.97 157.46  
1 1 1 5  2  11 f 1 203.48  14.19  100.59  42.15   83.45  -137.85 
1 1 1 5  2  12 o 0 123.02  6.81   88.83   -125.12 7.57   -125.12 
1 1 1 5  2  13 o 0 110.40  10.27  57.29   -50.67  36.52  129.33  
1 1 1 5  2  14 o 0 29.49   3.73   14.71   -21.15  12.31  158.85  
1 1 1 5  2  15 o 0 6.43    1.56   3.44    19.33   13.27  19.33   
1 1 1 5  2  16 o 0 12.67   2.39   10.64   -43.57  3.83   -43.57  
1 1 1 5  2  17 o 0 10.67   1.57   10.90   34.76   7.07   34.76   
1 1 1 5  3  0  f 1 72.05   7.35   51.67   0.00    141.45 180.00  
1 1 1 5  3  1  o 0 228.52  11.76  133.21  -108.32 76.59  71.68   
1 1 1 5  3  2  f 1 562.44  44.86  408.57  -151.00 92.45  29.00   
1 1 1 5  3  3  o 0 580.97  35.79  450.44  -2.61   12.42  177.39  
1 1 1 5  3  4  f 1 622.69  42.04  577.62  72.97   163.18 72.97   
1 1 1 5  3  5  o 0 382.94  27.82  331.87  -161.98 57.75  -161.98 
1 1 1 5  3  6  o 0 109.79  8.57   41.28   -126.93 46.66  53.07   
1 1 1 5  3  7  o 0 441.62  23.08  448.93  -44.80  224.49 -44.80  
1 1 1 5  3  8  o 0 314.10  17.21  255.62  -42.14  58.45  -42.14  
1 1 1 5  3  9  o 0 183.30  18.71  128.24  -121.66 4.20   58.34   
1 1 1 5  3  10 o 0 68.26   9.66   10.00   -86.50  58.23  93.50   
1 1 1 5  3  11 o 0 192.36  13.99  120.69  149.19  25.63  -30.81  
1 1 1 5  3  12 o 0 46.85   8.02   10.42   79.77   37.82  -100.23 
1 1 1 5  3  13 o 0 10.36   2.17   19.16   -19.63  41.77  -19.63  
1 1 1 5  3  14 o 0 42.02   3.63   36.84   24.53   13.45  24.53   
1 1 1 5  3  15 o 0 22.83   3.17   15.07   -129.51 2.96   50.49   
1 1 1 5  3  16 o 0 6.79    1.41   2.14    -146.60 3.84   33.40   
1 1 1 5  3  17 o 0 13.38   1.24   10.58   128.15  2.02   128.15  
1 1 1 5  4  0  o 0 318.04  31.07  247.38  180.00  127.36 -180.00 
1 1 1 5  4  1  o 0 311.23  20.32  302.72  -53.11  119.63 -53.11  
1 1 1 5  4  2  f 1 1033.83 67.51  946.29  -84.38  155.87 -84.38  
1 1 1 5  4  3  o 0 1173.55 73.04  940.43  23.50   29.82  -156.50 
1 1 1 5  4  4  o 0 274.20  33.11  311.34  -28.96  206.16 -28.96  
1 1 1 5  4  5  o 0 38.44   3.62   11.24   -39.32  26.97  -39.32  
1 1 1 5  4  6  o 0 308.08  17.26  254.41  39.92   35.53  39.92   
1 1 1 5  4  7  o 0 419.08  18.61  323.95  -32.74  1.28   147.26  
1 1 1 5  4  8  o 0 382.43  19.69  307.09  22.42   52.73  22.42   
1 1 1 5  4  9  o 0 205.91  12.56  146.21  141.43  3.73   -38.57  
1 1 1 5  4  10 o 0 205.97  14.53  148.93  83.76   5.67   83.76   
1 1 1 5  4  11 o 0 51.08   5.24   0.37    -134.66 27.51  45.34   
1 1 1 5  4  12 o 0 68.92   7.14   46.39   172.04  4.23   172.04  
1 1 1 5  4  13 o 0 40.62   4.45   21.84   94.39   9.86   -85.61  
1 1 1 5  4  14 f 1 13.07   1.23   3.90    151.26  20.25  151.26  
1 1 1 5  4  15 o 0 4.06    1.12   5.02    85.56   12.40  85.56   
1 1 1 5  4  16 o 0 13.20   1.19   12.66   174.12  8.84   174.12  
1 1 1 5  4  17 f 1 18.10   2.34   17.36   3.55    9.04   3.55    
1 1 1 5  5  0  o 0 536.35  61.44  426.97  180.00  41.88  180.00  
1 1 1 5  5  1  o 0 98.13   12.78  64.20   90.00   28.46  -90.00  
1 1 1 5  5  2  o 0 128.99  13.01  2.78    0.00    1.06   -0.00   
1 1 1 5  5  3  f 1 173.92  17.49  145.24  90.00   81.92  -90.00  
1 1 1 5  5  4  o 0 178.02  16.50  149.22  180.00  33.28  0.00    
1 1 1 5  5  5  o 0 280.64  19.48  234.49  90.00   45.24  -90.00  
1 1 1 5  5  6  o 0 122.38  11.85  17.28   180.00  5.25   -180.00 
1 1 1 5  5  7  o 0 42.74   4.59   2.29    -90.00  10.67  90.00   
1 1 1 5  5  8  o 0 786.14  145.22 590.80  0.00    220.30 -0.00   
1 1 1 5  5  9  o 0 52.75   7.93   26.60   -90.00  28.69  90.00   
1 1 1 5  5  10 o 0 287.44  24.39  209.54  180.00  33.51  0.00    
1 1 1 5  5  11 o 0 90.01   22.85  58.39   90.00   0.48   90.00   
1 1 1 5  5  12 o 0 124.26  24.03  86.72   0.00    19.09  -0.00   
1 1 1 5  5  13 o 0 39.08   13.05  26.78   -90.00  22.67  90.00   
1 1 1 5  5  14 o 0 32.80   5.26   24.75   0.00    24.36  180.00  
1 1 1 5  5  15 o 0 22.46   3.61   16.61   90.00   2.56   -90.00  
1 1 1 5  5  16 o 0 2.32    1.00   0.01    180.00  0.04   0.00    
1 1 1 5  5  17 o 0 2.18    4.33   1.20    90.00   3.68   -90.00  
1 1 1 6  0  0  o 0 150.64  21.65  73.68   0.00    6.16   180.00  
1 1 1 6  0  1  o 0 79.40   8.59   2.22    135.00  1.41   -45.00  
1 1 1 6  0  2  o 0 27.03   5.22   4.74    -90.00  63.45  90.00   
1 1 1 6  0  3  o 0 732.35  63.92  522.97  -135.00 48.10  45.00   
1 1 1 6  0  4  f 1 691.05  52.76  504.75  180.00  2.21   0.00    
1 1 1 6  0  5  o 0 415.54  52.70  309.19  -45.00  44.30  -45.00  
1 1 1 6  0  6  f 1 333.98  27.02  243.76  -90.00  36.72  -90.00  
1 1 1 6  0  7  o 0 294.54  26.15  217.00  -135.00 3.27   45.00   
1 1 1 6  0  8  o 0 105.18  8.57   70.51   180.00  51.02  0.00    
1 1 1 6  0  9  o 0 164.81  12.35  117.87  135.00  45.84  -45.00  
1 1 1 6  0  10 o 0 286.74  29.28  205.16  90.00   55.43  90.00   
1 1 1 6  0  11 f 1 109.64  7.26   75.28   45.00   10.96  45.00   
1 1 1 6  0  12 o 0 103.03  12.36  72.61   180.00  0.10   180.00  
1 1 1 6  0  13 o 0 33.39   5.83   19.00   135.00  13.46  -45.00  
1 1 1 6  0  14 o 0 74.99   5.49   58.57   90.00   11.85  90.00   
1 1 1 6  0  15 o 0 17.82   2.39   13.76   -135.00 0.17   -135.00 
1 1 1 6  0  16 o 0 12.32   2.90   9.45    0.00    2.90   -180.00 
1 1 1 6  0  17 o 0 7.18    0.86   5.35    135.00  1.68   135.00  
1 1 1 6  1  0  o 0 702.21  47.00  521.13  180.00  34.94  180.00  
1 1 1 6  1  1  o 0 77.37   6.56   14.76   -57.40  106.35 -57.40  
1 1 1 6  1  2  o 0 354.35  29.94  235.31  157.32  50.56  -22.68  
1 1 1 6  1  3  o 0 636.05  39.92  477.33  150.97  33.08  150.97  
1 1 1 6  1  4  o 0 324.54  24.86  216.58  -125.21 39.93  54.79   
1 1 1 6  1  5  o 0 162.52  15.68  92.69   62.00   37.09  -118.00 
1 1 1 6  1  6  o 0 26.01   7.20   46.73   28.43   100.39 28.43   
1 1 1 6  1  7  o 0 556.38  48.94  399.78  -131.88 26.09  48.12   
1 1 1 6  1  8  o 0 212.52  15.94  155.30  -147.80 25.10  -147.80 
1 1 1 6  1  9  o 0 119.66  13.72  89.07   117.19  26.66  117.19  
1 1 1 6  1  10 o 0 142.98  9.06   76.10   55.76   43.41  -124.24 
1 1 1 6  1  11 o 0 118.83  13.16  43.44   143.50  71.36  -36.50  
1 1 1 6  1  12 f 1 18.40   3.97   13.51   -85.05  38.00  -85.05  
1 1 1 6  1  13 o 0 55.88   6.08   27.04   56.11   16.02  -123.89 
1 1 1 6  1  14 o 0 35.51   4.02   20.00   75.77   12.01  -104.23 
1 1 1 6  1  15 o 0 10.25   0.73   2.28    -69.44  8.15   110.56  
1 1 1 6  1  16 o 0 12.38   1.48   5.20    -52.90  7.60   127.10  
1 1 1 6  1  17 o 0 6.68    1.38   5.27    -119.24 1.77   -119.24 
1 1 1 6  2  0  o 0 324.11  40.71  240.45  0.00    102.07 0.00    
1 1 1 6  2  1  o 0 993.70  74.11  853.48  58.67   225.85 58.67   
1 1 1 6  2  2  o 0 339.80  26.85  234.21  161.66  42.30  -18.34  
1 1 1 6  2  3  o 0 516.91  30.72  371.68  -140.57 22.37  39.43   
1 1 1 6  2  4  o 0 439.38  29.76  413.89  -152.84 168.90 -152.84 
1 1 1 6  2  5  f 1 166.54  17.38  94.99   -90.98  44.75  89.02   
1 1 1 6  2  6  o 0 152.73  13.94  70.99   -128.51 66.17  51.49   
1 1 1 6  2  7  o 0 272.59  23.50  186.12  63.64   27.24  -116.36 
1 1 1 6  2  8  f 1 388.44  24.72  334.90  174.76  115.11 174.76  
1 1 1 6  2  9  o 0 68.07   6.30   9.37    72.32   59.13  -107.68 
1 1 1 6  2  10 o 0 72.55   10.01  27.30   -176.23 10.36  3.77    
1 1 1 6  2  11 o 0 77.43   8.12   32.68   -148.59 14.32  31.41   
1 1 1 6  2  12 o 0 93.95   11.32  75.22   -15.43  24.39  -15.43  
1 1 1 6  2  13 o 0 50.47   4.93   32.93   110.57  2.44   -69.43  
1 1 1 6  2  14 o 0 32.49   5.58   19.55   123.72  7.35   -56.28  
1 1 1 6  2  15 f 1 8.04    1.18   0.48    -127.35 9.60   -127.35 
1 1 1 6  2  16 o 0 14.99   1.51   9.95    -156.25 1.89   23.75   
1 1 1 6  2  17 o 0 3.11    0.31   0.27    171.24  3.77   171.24  
1 1 1 6  3  0  f 1 308.80  20.10  231.62  0.00    51.00  -0.00   
1 1 1 6  3  1  o 0 247.30  16.33  150.24  176.22  63.59  -3.78   
1 1 1 6  3  2  o 0 1048.58 72.60  864.95  -90.27  78.83  -90.27  
1 1 1 6  3  3  o 0 459.14  44.99  393.94  7.18    92.95  7.18    
1 1 1 6  3  4  o 0 277.62  25.03  219.05  -151.78 20.04  -151.78 
1 1 1 6  3  5  o 0 304.71  18.73  243.62  6.15    20.38  6.15    
1 1 1 6  3  6  o 0 305.60  36.78  231.24  -75.29  6.88   -75.29  
1 1 1 6  3  7  o 0 436.49  25.69  336.12  -26.13  11.13  -26.13  
1 1 1 6  3  8  o 0 338.22  45.57  288.75  24.72   93.62  24.72   
1 1 1 6  3  9  o 0 186.69  19.29  144.73  25.38   26.83  25.38   
1 1 1 6  3  10 o 0 30.45   6.50   33.47   -109.48 85.37  -109.48 
1 1 1 6  3  11 f 1 31.90   2.66   10.22   -32.66  27.95  -32.66  
1 1 1 6  3  12 o 0 109.65  7.43   49.06   -22.59  53.44  157.41  
1 1 1 6  3  13 f 1 37.62   3.09   13.70   177.46  22.76  -2.54   
1 1 1 6  3  14 o 0 41.71   5.21   24.74   90.38   12.13  -89.62  
1 1 1 6  3  15 o 0 5.96    1.00   0.32    -132.49 1.56   -132.49 
1 1 1 6  3  16 o 0 8.91    0.88   5.82    94.68   0.51   94.68   
1 1 1 6  3  17 f 1 2.09    0.49   0.98    37.56   3.16   37.56   
1 1 1 6  4  0  o 0 433.23  25.59  330.50  180.00  70.59  180.00  
1 1 1 6  4  1  o 0 762.22  49.82  655.86  152.28  120.82 152.28  
1 1 1 6  4  2  o 0 316.18  22.80  202.16  -169.26 97.18  10.74   
1 1 1 6  4  3  o 0 43.51   6.05   26.61   168.76  68.09  168.76  
1 1 1 6  4  4  o 0 348.41  22.11  172.15  47.13   203.70 -132.87 
1 1 1 6  4  5  f 1 312.90  23.30  275.45  -50.64  63.71  -50.64  
1 1 1 6  4  6  o 0 271.89  18.97  172.80  -30.91  64.30  149.09  
1 1 1 6  4  7  o 0 221.50  16.86  152.35  -142.35 20.44  37.65   
1 1 1 6  4  8  o 0 276.61  17.96  189.76  140.65  16.79  -39.35  
1 1 1 6  4  9  o 0 121.82  10.72  75.27   70.33   13.46  -109.67 
1 1 1 6  4  10 o 0 208.10  16.14  160.61  57.58   27.91  57.58   
1 1 1 6  4  11 f 1 94.95   9.79   57.39   174.16  6.91   174.16  
1 1 1 6  4  12 o 0 157.19  14.40  111.10  28.11   4.30   28.11   
1 1 1 6  4  13 o 0 37.15   4.24   29.53   -109.20 12.86  -109.20 
1 1 1 6  4  14 o 0 84.70   6.57   67.81   -139.16 7.53   -139.16 
1 1 1 6  4  15 o 0 5.87    0.63   1.42    42.93   5.89   42.93   
1 1 1 6  4  16 o 0 12.70   2.03   8.14    -16.79  1.39   163.21  
1 1 1 6  4  17 o 0 6.66    0.58   4.89    -162.58 1.24   -162.58 
1 1 1 6  5  0  o 0 112.61  9.15   66.94   0.00    4.81   -180.00 
1 1 1 6  5  1  o 0 712.03  66.84  769.51  -123.76 403.37 -123.76 
1 1 1 6  5  2  o 0 557.72  30.58  473.63  -112.78 77.64  -112.78 
1 1 1 6  5  3  o 0 373.36  19.10  414.31  -26.51  248.18 -26.51  
1 1 1 6  5  4  o 0 530.41  49.09  327.41  -120.02 201.87 59.98   
1 1 1 6  5  5  o 0 298.02  13.90  212.83  -94.91  47.04  85.09   
1 1 1 6  5  6  o 0 587.64  55.73  575.50  -13.85  236.09 -13.85  
1 1 1 6  5  7  f 1 161.45  14.05  85.89   -19.06  57.18  160.94  
1 1 1 6  5  8  o 0 300.16  16.07  276.71  172.41  126.09 172.41  
1 1 1 6  5  9  o 0 75.44   6.81   30.94   101.57  16.51  -78.43  
1 1 1 6  5  10 o 0 92.99   9.25   39.02   81.39   38.59  -98.61  
1 1 1 6  5  11 o 0 163.80  9.82   103.02  -25.94  15.96  154.06  
1 1 1 6  5  12 o 0 14.66   4.83   14.74   -157.66 35.79  -157.66 
1 1 1 6  5  13 o 0 33.17   3.87   20.14   -147.40 1.25   32.60   
1 1 1 6  5  14 o 0 22.30   2.90   8.58    -162.18 10.88  17.82   
1 1 1 6  5  15 o 0 25.21   2.92   10.76   -130.07 14.92  49.93   
1 1 1 6  5  16 o 0 13.02   1.63   10.80   -36.95  4.22   -36.95  
1 1 1 6  5  17 o 0 7.19    0.64   4.23    -0.91   1.10   179.09  
1 1 1 6  6  0  o 0 176.68  24.34  121.42  0.00    16.97  180.00  
1 1 1 6  6  1  f 1 275.78  54.47  213.91  90.00   70.82  90.00   
1 1 1 6  6  2  o 0 71.76   6.54   13.76   0.00    14.34  180.00  
1 1 1 6  6  3  o 0 340.30  61.36  278.32  90.00   74.68  90.00   
1 1 1 6  6  4  o 0 130.64  18.79  105.45  180.00  42.55  0.00    
1 1 1 6  6  5  o 0 815.59  49.45  671.71  -90.00  38.81  -90.00  
1 1 1 6  6  6  o 0 414.46  51.54  328.06  0.00    66.92  0.00    
1 1 1 6  6  7  o 0 489.57  35.08  383.49  -90.00  82.95  -90.00  
1 1 1 6  6  8  o 0 78.27   26.16  20.20   0.00    15.27  -180.00 
1 1 1 6  6  9  o 0 176.13  21.26  129.16  90.00   35.73  90.00   
1 1 1 6  6  10 f 1 106.29  11.96  74.53   180.00  0.82   180.00  
1 1 1 6  6  11 o 0 88.60   10.94  62.30   90.00   0.26   90.00   
1 1 1 6  6  12 f 1 62.37   9.53   42.81   180.00  0.45   0.00    
1 1 1 6  6  13 o 0 1.54    2.65   0.08    90.00   11.90  -90.00  
1 1 1 6  6  14 o 0 6.82    5.78   1.54    180.00  10.33  0.00    
1 1 1 6  6  15 o 0 27.81   12.98  20.34   -90.00  6.57   -90.00  
1 1 1 6  6  16 o 0 1.04    2.27   0.22    0.00    7.72   180.00  
1 1 1 6  6  17 o 0 31.81   4.07   22.28   90.00   6.17   90.00   
1 1 1 7  0  1  o 0 213.78  17.76  136.95  -135.00 89.09  -135.00 
1 1 1 7  0  2  o 0 374.45  30.19  274.56  0.00    48.25  -180.00 
1 1 1 7  0  3  o 0 262.79  43.26  185.59  -45.00  42.10  -45.00  
1 1 1 7  0  4  o 0 99.07   12.89  70.11   -90.00  105.46 90.00   
1 1 1 7  0  5  o 0 11.04   11.99  0.74    -135.00 62.30  45.00   
1 1 1 7  0  6  o 0 364.24  49.24  262.62  180.00  14.48  180.00  
1 1 1 7  0  7  o 0 29.34   5.70   9.60    -45.00  114.20 135.00  
1 1 1 7  0  8  o 0 194.39  75.36  135.61  -90.00  40.97  -90.00  
1 1 1 7  0  9  o 0 30.14   3.43   15.37   45.00   85.55  -135.00 
1 1 1 7  0  10 o 0 215.74  17.54  153.46  0.00    25.72  0.00    
1 1 1 7  0  11 o 0 121.41  13.84  85.42   -45.00  16.61  135.00  
1 1 1 7  0  12 o 0 38.26   4.84   11.40   -90.00  0.05   -90.00  
1 1 1 7  0  13 o 0 8.76    4.01   0.02    45.00   0.06   -135.00 
1 1 1 7  0  14 o 0 33.75   7.23   26.03   180.00  5.66   180.00  
1 1 1 7  0  15 f 1 5.11    2.23   0.07    -45.00  0.19   135.00  
1 1 1 7  0  17 o 0 3.00    0.37   1.77    -135.00 2.04   45.00   
1 1 1 7  1  0  o 0 423.13  52.09  313.73  180.00  21.95  180.00  
1 1 1 7  1  1  o 0 256.22  14.64  130.68  -99.07  102.30 80.93   
1 1 1 7  1  2  o 0 562.26  62.54  481.83  -7.26   137.46 -7.26   
1 1 1 7  1  3  o 0 163.04  16.70  115.19  155.14  73.25  155.14  
1 1 1 7  1  4  o 0 646.77  31.01  495.28  -44.56  46.87  -44.56  
1 1 1 7  1  5  o 0 421.34  29.78  369.01  96.86   119.76 96.86   
1 1 1 7  1  6  o 0 106.71  5.78   23.65   -112.61 2.43   -112.61 
1 1 1 7  1  7  o 0 243.05  13.58  236.48  -5.80   146.56 -5.80   
1 1 1 7  1  8  o 0 358.05  17.30  220.10  -9.65   62.68  170.35  
1 1 1 7  1  9  o 0 97.84   9.61   61.28   144.77  8.55   144.77  
1 1 1 7  1  10 o 0 312.94  16.29  225.35  61.08   7.59   61.08   
1 1 1 7  1  11 o 0 127.77  8.76   52.00   -91.69  66.70  88.31   
1 1 1 7  1  12 o 0 39.29   3.14   6.72    139.48  62.29  139.48  
1 1 1 7  1  13 o 0 41.08   2.18   37.95   -20.52  26.35  -20.52  
1 1 1 7  1  14 o 0 39.71   3.74   34.73   134.45  12.41  134.45  
1 1 1 7  1  15 o 0 15.54   2.30   12.02   94.78   3.92   94.78   
1 1 1 7  1  16 f 1 11.94   1.72   1.85    -112.55 21.40  -112.55 
1 1 1 7  1  17 o 0 9.42    1.19   7.37    133.75  1.20   133.75  
1 1 1 7  2  0  o 0 335.24  29.30  247.99  0.00    42.88  180.00  
1 1 1 7  2  1  o 0 895.63  47.04  676.17  39.16   29.53  39.16   
1 1 1 7  2  2  f 1 69.63   6.02   7.93    -37.37  59.14  -37.37  
1 1 1 7  2  3  o 0 529.07  33.43  428.59  -177.32 89.66  -177.32 
1 1 1 7  2  4  f 1 170.14  19.56  131.39  -74.85  44.37  -74.85  
1 1 1 7  2  5  o 0 386.02  30.30  247.54  152.18  83.58  -27.82  
1 1 1 7  2  6  o 0 213.41  18.65  145.00  -46.96  8.59   133.04  
1 1 1 7  2  7  f 1 306.72  17.27  204.27  110.99  39.14  -69.01  
1 1 1 7  2  8  o 0 458.02  15.20  289.90  117.02  75.18  -62.98  
1 1 1 7  2  9  o 0 457.27  33.62  288.92  -109.12 80.04  70.88   
1 1 1 7  2  10 o 0 191.25  16.57  130.29  -81.51  6.08   98.49   
1 1 1 7  2  11 o 0 109.87  14.32  57.60   -77.80  25.81  102.20  
1 1 1 7  2  12 o 0 152.17  16.35  91.49   -11.36  29.13  168.64  
1 1 1 7  2  13 o 0 54.49   9.04   37.27   4.81    0.55   4.81    
1 1 1 7  2  14 o 0 77.33   4.04   79.79   -78.96  41.99  -78.96  
1 1 1 7  2  15 o 0 22.34   5.41   22.53   -131.27 14.31  -131.27 
1 1 1 7  2  16 o 0 10.51   0.49   8.48    163.22  3.30   163.22  
1 1 1 7  2  17 o 0 2.31    0.78   1.11    88.64   4.03   88.64   
1 1 1 7  3  0  o 0 563.34  64.18  419.34  0.00    22.13  0.00    
1 1 1 7  3  1  o 0 594.90  35.72  416.88  68.47   56.31  -111.53 
1 1 1 7  3  2  o 0 1401.46 88.05  1092.59 109.03  139.64 109.03  
1 1 1 7  3  3  o 0 639.01  48.83  626.00  -177.87 303.31 -177.87 
1 1 1 7  3  4  o 0 253.75  30.63  159.75  -159.89 54.09  20.11   
1 1 1 7  3  5  o 0 498.31  32.30  392.31  43.27   20.83  43.27   
1 1 1 7  3  6  o 0 457.78  24.02  315.51  -32.80  52.78  147.20  
1 1 1 7  3  7  o 0 550.70  28.66  430.28  17.91   32.97  17.91   
1 1 1 7  3  8  o 0 441.40  20.78  353.07  92.18   71.98  92.18   
1 1 1 7  3  9  f 1 264.30  8.48   219.41  125.58  62.40  125.58  
1 1 1 7  3  10 o 0 194.38  13.69  173.56  -109.30 82.15  -109.30 
1 1 1 7  3  11 o 0 76.61   11.99  24.55   161.39  37.76  -18.61  
1 1 1 7  3  12 o 0 57.12   5.71   23.17   131.90  27.14  -48.10  
1 1 1 7  3  13 o 0 84.48   3.51   65.11   -5.55   13.93  -5.55   
1 1 1 7  3  14 o 0 30.77   3.52   18.56   -124.41 6.07   55.59   
1 1 1 7  3  15 o 0 4.34    1.81   4.64    -62.81  11.91  -62.81  
1 1 1 7  3  16 o 0 6.16    0.62   1.96    142.06  0.73   -37.94  
1 1 1 7  3  17 o 0 4.52    1.25   2.29    -69.59  0.09   110.41  
1 1 1 7  4  0  o 0 530.97  46.66  399.87  0.00    152.21 -0.00   
1 1 1 7  4  1  o 0 234.81  15.10  170.01  -1.51   16.75  -1.51   
1 1 1 7  4  2  o 0 735.37  65.73  593.45  -38.62  93.66  -38.62  
1 1 1 7  4  3  o 0 826.71  57.43  687.02  81.03   113.39 81.03   
1 1 1 7  4  4  o 0 69.78   6.62   44.12   66.10   166.15 66.10   
1 1 1 7  4  5  o 0 174.36  16.98  142.33  179.86  46.37  179.86  
1 1 1 7  4  6  o 0 179.18  12.46  140.00  160.10  37.36  160.10  
1 1 1 7  4  7  f 1 148.63  8.17   61.60   -148.50 82.03  31.50   
1 1 1 7  4  8  o 0 131.76  9.37   9.06    -118.19 157.77 61.81   
1 1 1 7  4  9  o 0 121.84  11.94  78.56   -156.34 4.78   23.66   
1 1 1 7  4  10 o 0 142.70  12.26  108.80  -35.98  28.81  -35.98  
1 1 1 7  4  11 o 0 69.60   5.89   50.60   -114.82 11.66  -114.82 
1 1 1 7  4  12 o 0 203.50  15.65  151.04  46.96   18.68  46.96   
1 1 1 7  4  13 o 0 64.44   8.86   32.86   78.52   22.16  -101.48 
1 1 1 7  4  14 o 0 7.25    1.18   2.16    -28.81  5.26   -28.81  
1 1 1 7  4  15 o 0 14.74   3.22   9.06    11.34   1.35   -168.66 
1 1 1 7  4  16 f 1 12.17   1.30   9.64    153.63  2.77   153.63  
1 1 1 7  4  17 o 0 5.91    0.16   4.14    -138.70 1.05   -138.70 
1 1 1 7  5  0  o 0 783.53  78.73  566.50  0.00    16.29  0.00    
1 1 1 7  5  1  f 1 727.13  47.48  708.57  144.34  346.66 144.34  
1 1 1 7  5  2  o 0 294.23  20.41  174.15  -45.80  88.98  134.20  
1 1 1 7  5  3  o 0 124.37  10.83  47.04   168.43  70.47  -11.57  
1 1 1 7  5  4  o 0 328.83  17.27  191.13  -94.26  128.34 85.74   
1 1 1 7  5  5  o 0 152.25  10.38  105.80  -118.54 4.33   -118.54 
1 1 1 7  5  6  o 0 202.32  19.78  143.98  -49.53  2.91   130.47  
1 1 1 7  5  7  o 0 344.71  21.71  239.13  -32.16  41.79  147.84  
1 1 1 7  5  8  o 0 0.00    6.36   79.56   107.59  ?      ?       
1 1 1 7  5  9  o 0 179.72  12.13  109.10  12.66   35.40  -167.34 
1 1 1 7  5  10 o 0 64.73   14.68  13.50   -65.33  35.64  114.67  
1 1 1 7  5  11 o 0 128.32  17.69  62.33   -29.09  53.88  150.91  
1 1 1 7  5  12 o 0 55.87   3.56   22.31   -135.91 26.08  44.09   
1 1 1 7  5  13 o 0 45.10   6.03   26.41   -162.99 14.19  17.01   
1 1 1 7  5  14 o 0 10.41   2.86   6.40    18.79   20.48  18.79   
1 1 1 7  5  15 o 0 2.49    1.90   3.55    61.34   7.62   61.34   
1 1 1 7  5  16 o 0 9.11    1.16   5.40    151.65  0.76   -28.35  
1 1 1 7  5  17 o 0 4.27    0.64   1.74    -48.88  0.10   -48.88  
1 1 1 7  6  0  o 0 427.23  46.02  312.88  0.00    17.67  0.00    
1 1 1 7  6  1  o 0 705.46  48.20  658.98  36.57   261.88 36.57   
1 1 1 7  6  2  o 0 505.34  38.72  476.89  138.73  180.48 138.73  
1 1 1 7  6  3  o 0 412.06  33.17  411.81  145.21  185.12 145.21  
1 1 1 7  6  4  o 0 469.73  31.86  373.02  -36.48  1.75   -36.48  
1 1 1 7  6  5  o 0 229.18  19.72  208.07  20.72   85.75  20.72   
1 1 1 7  6  6  o 0 177.48  9.76   129.11  -170.07 10.04  -170.07 
1 1 1 7  6  7  o 0 466.93  33.93  435.65  -157.09 161.03 -157.09 
1 1 1 7  6  8  o 0 218.90  22.38  185.77  -47.70  75.65  -47.70  
1 1 1 7  6  9  o 0 95.79   10.09  61.96   -5.48   19.49  -5.48   
1 1 1 7  6  10 o 0 132.61  14.88  109.00  -127.78 51.75  -127.78 
1 1 1 7  6  11 o 0 97.60   12.80  73.08   -84.11  15.09  -84.11  
1 1 1 7  6  12 f 1 52.41   4.28   32.92   5.21    10.56  5.21    
1 1 1 7  6  13 o 0 49.27   4.18   45.86   -73.15  20.72  -73.15  
1 1 1 7  6  14 f 1 5.70    1.11   0.92    88.46   3.70   88.46   
1 1 1 7  6  15 o 0 10.84   1.47   3.04    -4.08   6.94   175.92  
1 1 1 7  6  16 o 0 8.67    0.91   3.02    42.51   5.19   -137.49 
1 1 1 7  6  17 o 0 7.52    1.50   2.91    109.02  4.26   -70.98  
1 1 1 7  7  0  o 0 842.79  58.00  623.44  180.00  137.03 -180.00 
1 1 1 7  7  1  o 0 132.93  15.94  32.78   90.00   12.94  90.00   
1 1 1 7  7  2  o 0 522.36  32.15  409.87  0.00    101.85 0.00    
1 1 1 7  7  3  o 0 456.20  31.18  365.02  -90.00  31.26  90.00   
1 1 1 7  7  4  o 0 93.91   7.21   46.94   0.00    17.20  180.00  
1 1 1 7  7  5  f 1 103.27  8.98   76.47   90.00   63.54  -90.00  
1 1 1 7  7  6  o 0 777.62  66.23  605.83  180.00  106.30 0.00    
1 1 1 7  7  7  o 0 654.56  90.79  486.31  90.00   110.95 90.00   
1 1 1 7  7  8  o 0 142.37  19.42  104.53  180.00  50.13  0.00    
1 1 1 7  7  9  o 0 129.11  18.45  93.39   90.00   6.36   -90.00  
1 1 1 7  7  10 o 0 233.18  50.82  164.66  180.00  38.12  180.00  
1 1 1 7  7  11 o 0 100.03  9.18   69.47   -90.00  39.68  90.00   
1 1 1 7  7  12 o 0 41.05   6.12   26.54   180.00  14.49  0.00    
1 1 1 7  7  13 o 0 26.23   9.32   19.70   90.00   20.95  -90.00  
1 1 1 7  7  14 o 0 26.39   4.58   19.42   0.00    9.32   0.00    
1 1 1 7  7  15 o 0 7.81    1.06   1.80    90.00   1.11   -90.00  
1 1 1 7  7  16 o 0 4.84    2.18   1.63    0.00    1.23   -180.00 
1 1 1 7  7  17 o 0 0.00    2.50   0.00    0.00    1.52   -90.00  
1 1 1 8  0  0  o 0 1052.90 139.34 787.38  180.00  155.25 -180.00 
1 1 1 8  0  1  o 0 1437.96 273.72 1051.16 135.00  293.08 135.00  
1 1 1 8  0  2  o 0 1174.80 117.25 812.22  -90.00  28.40  -90.00  
1 1 1 8  0  3  o 0 0.00    16.28  0.00    -180.00 38.72  45.00   
1 1 1 8  0  4  o 0 599.75  38.12  427.64  0.00    55.56  0.00    
1 1 1 8  0  5  o 0 194.03  18.65  140.32  -45.00  17.65  -45.00  
1 1 1 8  0  6  o 0 269.71  26.00  192.27  90.00   7.43   -90.00  
1 1 1 8  0  7  o 0 198.00  16.09  142.71  -135.00 2.19   45.00   
1 1 1 8  0  8  o 0 327.84  23.57  229.59  0.00    28.27  0.00    
1 1 1 8  0  9  o 0 233.79  19.46  164.71  -45.00  3.10   -45.00  
1 1 1 8  0  10 o 0 113.65  19.03  77.12   -90.00  16.44  -90.00  
1 1 1 8  0  11 o 0 321.42  36.27  225.33  45.00   8.10   45.00   
1 1 1 8  0  12 o 0 80.48   7.93   55.23   0.00    27.97  0.00    
1 1 1 8  0  13 o 0 89.27   9.57   62.35   -45.00  2.66   -45.00  
1 1 1 8  0  14 o 0 13.53   5.02   2.54    90.00   2.37   -90.00  
1 1 1 8  0  15 o 0 32.55   8.46   25.20   -135.00 17.08  -135.00 
1 1 1 8  0  16 o 0 2.55    0.72   0.87    0.00    4.59   -180.00 
1 1 1 8  0  17 o 0 6.75    1.09   5.14    -45.00  0.53   135.00  
1 1 1 8  1  0  o 0 851.13  94.64  630.07  180.00  91.22  180.00  
1 1 1 8  1  1  o 0 699.25  71.24  460.33  122.57  43.27  -57.43  
1 1 1 8  1  2  o 0 384.14  35.54  158.07  -150.26 213.09 29.74   
1 1 1 8  1  3  o 0 298.03  28.88  215.16  -53.56  20.65  -53.56  
1 1 1 8  1  4  o 0 165.92  15.57  86.04   166.29  46.88  -13.71  
1 1 1 8  1  5  f 1 399.99  36.34  227.99  138.65  125.98 -41.35  
1 1 1 8  1  6  o 0 505.70  31.46  443.07  72.50   163.85 72.50   
1 1 1 8  1  7  o 0 275.48  19.56  242.37  -68.48  101.95 -68.48  
1 1 1 8  1  8  f 1 258.77  27.11  182.24  145.95  13.38  145.95  
1 1 1 8  1  9  o 0 227.69  20.34  167.16  86.11   18.43  86.11   
1 1 1 8  1  10 o 0 194.41  15.38  118.31  -160.02 29.75  19.98   
1 1 1 8  1  11 f 1 146.92  15.23  127.82  70.12   52.99  70.12   
1 1 1 8  1  12 o 0 85.02   9.58   59.10   -176.97 5.02   -176.97 
1 1 1 8  1  13 o 0 29.56   3.13   12.98   86.39   11.82  -93.61  
1 1 1 8  1  14 o 0 32.38   3.99   26.26   42.23   8.38   42.23   
1 1 1 8  1  15 o 0 21.25   3.27   15.88   -13.02  0.80   -13.02  
1 1 1 8  1  16 o 0 13.43   2.86   9.34    61.97   0.79   -118.03 
1 1 1 8  1  17 o 0 2.63    0.92   0.37    -62.70  2.61   -62.70  
1 1 1 8  2  0  f 1 1036.83 105.75 765.27  0.00    13.29  0.00    
1 1 1 8  2  1  o 0 656.86  31.76  411.92  -61.70  87.63  118.30  
1 1 1 8  2  2  o 0 469.68  32.02  242.22  -9.76   173.71 170.24  
1 1 1 8  2  3  o 0 66.60   5.14   15.00   102.63  75.87  102.63  
1 1 1 8  2  4  o 0 113.88  12.36  22.64   -37.18  96.52  142.82  
1 1 1 8  2  5  o 0 270.85  19.85  271.39  -84.46  165.07 -84.46  
1 1 1 8  2  6  o 0 398.36  23.14  284.43  119.12  6.63   -60.88  
1 1 1 8  2  7  o 0 207.69  14.19  107.68  174.19  76.50  -5.81   
1 1 1 8  2  8  f 1 289.77  24.64  220.10  83.50   40.18  83.50   
1 1 1 8  2  9  o 0 167.59  17.28  73.74   -13.25  85.18  166.75  
1 1 1 8  2  10 o 0 257.54  14.90  198.21  -155.71 38.21  -155.71 
1 1 1 8  2  11 o 0 149.59  11.65  115.98  -83.82  23.87  -83.82  
1 1 1 8  2  12 o 0 93.12   6.42   48.53   59.56   29.76  -120.44 
1 1 1 8  2  13 f 1 73.73   6.15   78.63   -159.17 44.64  -159.17 
1 1 1 8  2  14 o 0 27.31   2.59   16.57   1.20    3.79   -178.80 
1 1 1 8  2  15 f 1 23.16   3.89   16.95   -62.27  0.11   117.73  
1 1 1 8  2  16 o 0 16.49   2.69   13.86   140.87  3.69   140.87  
1 1 1 8  2  17 o 0 6.30    0.79   3.65    -30.62  1.30   149.38  
1 1 1 8  3  0  o 0 108.17  17.00  65.29   180.00  21.34  -0.00   
1 1 1 8  3  1  o 0 241.85  15.84  128.25  -136.24 71.90  43.76   
1 1 1 8  3  2  o 0 621.67  140.45 338.64  -60.12  212.07 119.88  
1 1 1 8  3  3  o 0 141.07  9.10   65.36   174.51  50.77  -5.49   
1 1 1 8  3  4  o 0 551.96  32.66  355.88  55.71   109.99 -124.29 
1 1 1 8  3  5  o 0 198.23  12.46  104.31  -57.68  76.18  122.32  
1 1 1 8  3  6  o 0 335.99  32.18  230.27  58.95   28.49  -121.05 
1 1 1 8  3  7  o 0 78.26   7.53   16.17   71.77   113.64 71.77   
1 1 1 8  3  8  o 0 172.13  12.82  65.96   81.38   99.86  -98.62  
1 1 1 8  3  9  o 0 115.42  10.82  79.71   -166.59 12.63  -166.59 
1 1 1 8  3  10 o 0 46.32   4.21   5.08    71.40   35.67  71.40   
1 1 1 8  3  11 f 1 120.61  20.40  63.96   171.84  39.75  -8.16   
1 1 1 8  3  12 o 0 63.97   6.85   11.39   123.60  62.59  -56.40  
1 1 1 8  3  13 o 0 57.96   5.21   44.77   -162.52 1.25   -162.52 
1 1 1 8  3  14 f 1 25.88   4.07   13.70   -40.77  7.32   139.23  
1 1 1 8  3  15 o 0 25.99   4.44   19.51   15.85   0.73   15.85   
1 1 1 8  3  16 o 0 7.25    1.57   1.04    -125.56 7.53   54.44   
1 1 1 8  3  17 o 0 7.47    0.20   3.95    96.96   2.59   -83.04  
1 1 1 8  4  0  o 0 108.91  8.62   75.57   180.00  80.98  0.00    
1 1 1 8  4  1  o 0 262.40  23.24  224.36  -102.70 93.57  -102.70 
1 1 1 8  4  2  o 0 151.17  14.84  64.85   48.78   69.93  -131.22 
1 1 1 8  4  3  o 0 310.07  27.63  193.35  155.82  66.39  -24.18  
1 1 1 8  4  4  o 0 598.23  37.48  405.91  -30.25  94.62  149.75  
1 1 1 8  4  5  o 0 414.99  25.33  249.06  120.60  114.22 -59.40  
1 1 1 8  4  6  o 0 259.99  24.83  198.13  161.53  21.65  161.53  
1 1 1 8  4  7  o 0 334.53  26.41  236.29  -145.95 21.30  34.05   
1 1 1 8  4  8  o 0 303.70  22.48  175.07  -85.50  80.41  94.50   
1 1 1 8  4  9  o 0 161.58  14.26  84.17   -80.43  56.72  99.57   
1 1 1 8  4  10 o 0 123.50  9.93   72.10   -146.63 18.01  33.37   
1 1 1 8  4  11 o 0 87.29   7.70   47.79   -29.91  23.10  150.09  
1 1 1 8  4  12 o 0 33.14   6.19   7.18    -126.92 52.44  -126.92 
1 1 1 8  4  13 o 0 26.10   2.24   8.27    120.36  20.19  -59.64  
1 1 1 8  4  14 f 1 12.64   1.99   4.80    77.79   21.64  77.79   
1 1 1 8  4  15 o 0 14.97   1.88   9.65    -25.33  0.48   154.67  
1 1 1 8  4  16 o 0 22.85   3.47   16.34   115.27  0.84   -64.73  
1 1 1 8  4  17 o 0 10.13   0.81   7.83    -49.06  1.39   -49.06  
1 1 1 8  5  0  o 0 405.90  25.44  289.84  180.00  75.21  -180.00 
1 1 1 8  5  1  f 1 407.36  21.43  345.82  -41.86  110.69 -41.86  
1 1 1 8  5  2  o 0 267.40  38.53  237.93  -54.65  98.68  -54.65  
1 1 1 8  5  3  o 0 376.71  25.33  279.94  -125.15 3.01   54.85   
1 1 1 8  5  4  o 0 434.33  35.39  408.38  -77.92  157.03 -77.92  
1 1 1 8  5  5  f 1 208.96  15.03  197.72  -61.01  121.47 -61.01  
1 1 1 8  5  6  o 0 243.05  15.19  192.34  111.03  34.73  111.03  
1 1 1 8  5  7  f 1 67.29   7.90   4.14    14.42   32.12  14.42   
1 1 1 8  5  8  o 0 114.74  8.29   29.36   64.54   80.72  -115.46 
1 1 1 8  5  9  o 0 333.89  9.23   288.18  147.85  98.93  147.85  
1 1 1 8  5  10 o 0 30.83   2.60   24.43   -117.57 63.66  -117.57 
1 1 1 8  5  11 o 0 73.09   15.66  40.28   2.58    16.30  -177.42 
1 1 1 8  5  12 o 0 46.81   8.05   20.57   157.25  13.03  -22.75  
1 1 1 8  5  13 o 0 41.92   5.26   25.67   147.98  10.47  -32.02  
1 1 1 8  5  14 o 0 4.08    2.08   8.69    133.94  20.89  133.94  
1 1 1 8  5  15 o 0 33.56   5.26   20.91   170.82  7.52   -9.18   
1 1 1 8  5  16 o 0 13.69   1.31   9.82    71.68   0.61   71.68   
1 1 1 8  5  17 o 0 3.17    0.25   0.00    -178.21 3.08   -178.21 
1 1 1 8  6  0  f 1 177.34  15.82  127.77  180.00  28.67  -0.00   
1 1 1 8  6  1  o 0 789.93  41.82  569.71  -151.07 20.91  28.93   
1 1 1 8  6  2  o 0 411.64  26.50  231.98  97.06   150.49 -82.94  
1 1 1 8  6  3  o 0 635.90  68.57  575.32  -177.88 177.09 -177.88 
1 1 1 8  6  4  o 0 164.87  16.20  127.31  21.17   33.56  21.17   
1 1 1 8  6  5  o 0 130.09  10.22  69.64   -13.72  21.89  166.28  
1 1 1 8  6  6  o 0 443.80  25.99  394.08  -175.64 120.81 -175.64 
1 1 1 8  6  7  o 0 568.23  31.09  420.70  165.93  14.53  165.93  
1 1 1 8  6  8  o 0 91.52   6.75   54.85   121.38  7.41   121.38  
1 1 1 8  6  9  o 0 48.26   7.33   17.87   69.69   82.03  69.69   
1 1 1 8  6  10 o 0 22.12   3.38   7.15    104.71  16.15  104.71  
1 1 1 8  6  11 o 0 114.73  9.38   78.50   51.73   0.70   51.73   
1 1 1 8  6  12 o 0 49.43   5.85   22.37   -73.75  13.55  106.25  
1 1 1 8  6  13 o 0 34.92   5.16   17.15   147.49  15.86  -32.51  
1 1 1 8  6  14 o 0 18.15   1.32   12.19   53.09   0.72   -126.91 
1 1 1 8  6  15 o 0 6.52    1.09   1.12    25.56   6.60   25.56   
1 1 1 8  6  16 o 0 9.16    1.69   4.31    173.16  3.25   -6.84   
1 1 1 8  6  17 o 0 10.24   1.32   7.05    -168.03 0.10   -168.03 
1 1 1 8  7  0  o 0 452.19  30.47  328.91  0.00    87.73  0.00    
1 1 1 8  7  1  o 0 356.88  18.22  283.89  -35.54  48.06  -35.54  
1 1 1 8  7  2  o 0 69.68   4.42   16.70   152.53  92.28  152.53  
1 1 1 8  7  3  o 0 49.32   5.67   29.25   43.79   82.27  43.79   
1 1 1 8  7  4  o 0 470.64  38.33  457.64  55.71   185.13 55.71   
1 1 1 8  7  5  o 0 152.76  15.18  84.98   9.69    37.83  -170.31 
1 1 1 8  7  6  f 1 23.26   3.51   39.13   70.70   82.80  70.70   
1 1 1 8  7  7  o 0 69.73   4.55   3.62    81.95   38.74  81.95   
1 1 1 8  7  8  f 1 335.91  29.71  245.00  -83.66  6.81   -83.66  
1 1 1 8  7  9  o 0 98.88   7.20   53.99   39.10   14.77  -140.90 
1 1 1 8  7  10 o 0 122.62  11.73  97.66   28.37   50.67  28.37   
1 1 1 8  7  11 o 0 57.88   4.89   31.95   91.78   7.41   -88.22  
1 1 1 8  7  12 o 0 15.70   4.43   13.63   80.03   34.32  80.03   
1 1 1 8  7  13 o 0 45.52   4.97   35.53   -71.68  5.95   -71.68  
1 1 1 8  7  14 o 0 23.00   3.92   18.80   -47.67  5.66   -47.67  
1 1 1 8  7  15 o 0 11.47   2.35   3.09    112.44  9.64   -67.56  
1 1 1 8  7  16 o 0 18.06   2.68   9.62    60.60   6.19   -119.40 
1 1 1 8  8  0  o 0 273.43  24.89  167.16  180.00  100.53 -180.00 
1 1 1 8  8  1  o 0 176.93  20.57  132.29  -90.00  8.01   90.00   
1 1 1 8  8  2  f 1 124.53  11.84  79.90   180.00  3.26   180.00  
1 1 1 8  8  3  o 0 272.22  22.76  212.96  -90.00  59.18  -90.00  
1 1 1 8  8  4  o 0 393.09  47.74  300.63  0.00    14.70  0.00    
1 1 1 8  8  5  o 0 331.35  33.12  254.13  -90.00  113.40 90.00   
1 1 1 8  8  6  f 1 235.30  80.25  178.49  180.00  85.68  -180.00 
1 1 1 8  8  7  o 0 622.86  55.85  454.76  90.00   10.07  -90.00  
1 1 1 8  8  8  o 0 75.23   9.37   12.08   0.00    1.79   -0.00   
1 1 1 8  8  9  o 0 20.50   2.58   1.30    -90.00  13.38  90.00   
1 1 1 8  8  10 o 0 8.05    4.45   0.32    0.00    23.16  -180.00 
1 1 1 8  8  11 o 0 7.30    1.98   0.86    -90.00  21.39  90.00   
1 1 1 8  8  12 f 1 25.60   2.37   14.53   180.00  29.82  0.00    
1 1 1 8  8  13 o 0 49.76   9.55   36.83   -90.00  2.74   -90.00  
1 1 1 8  8  14 o 0 27.01   4.30   19.59   180.00  3.98   180.00  
1 1 1 8  8  15 o 0 9.46    2.83   6.68    -90.00  1.44   90.00   
1 1 1 8  8  16 o 0 9.61    1.86   6.68    180.00  0.14   180.00  
1 1 1 9  0  1  o 0 852.82  119.65 589.33  -135.00 50.28  -135.00 
1 1 1 9  0  2  o 0 458.94  53.49  316.15  180.00  3.12   0.00    
1 1 1 9  0  3  f 1 766.33  54.93  533.04  -45.00  73.62  -45.00  
1 1 1 9  0  4  o 0 341.10  78.35  240.96  -90.00  116.09 -90.00  
1 1 1 9  0  5  o 0 125.33  21.69  81.60   45.00   16.31  -135.00 
1 1 1 9  0  6  o 0 14.49   10.85  1.72    180.00  83.70  -0.00   
1 1 1 9  0  7  o 0 180.68  15.10  128.54  135.00  2.56   135.00  
1 1 1 9  0  8  o 0 263.46  27.38  182.87  -90.00  45.92  -90.00  
1 1 1 9  0  9  f 1 423.77  27.43  296.28  45.00   37.64  45.00   
1 1 1 9  0  10 o 0 53.88   14.91  23.93   180.00  22.32  0.00    
1 1 1 9  0  11 o 0 205.67  30.73  143.45  -45.00  34.96  -45.00  
1 1 1 9  0  12 o 0 77.78   12.22  54.07   90.00   15.51  90.00   
1 1 1 9  0  13 o 0 79.50   13.79  62.16   -135.00 4.41   -135.00 
1 1 1 9  0  14 o 0 65.66   5.68   51.17   180.00  1.29   0.00    
1 1 1 9  0  15 o 0 7.90    1.94   4.22    135.00  3.69   -45.00  
1 1 1 9  0  16 o 0 18.14   4.66   13.97   90.00   1.90   -90.00  
1 1 1 9  0  17 o 0 2.85    1.39   0.04    -135.00 0.03   45.00   
1 1 1 9  1  0  o 0 473.92  47.56  331.49  0.00    57.93  0.00    
1 1 1 9  1  1  f 1 143.96  10.51  20.46   42.42   142.28 -137.58 
1 1 1 9  1  2  o 0 77.78   6.30   0.72    28.36   58.95  28.36   
1 1 1 9  1  3  o 0 391.45  22.15  270.42  -115.77 0.66   64.23   
1 1 1 9  1  4  o 0 725.07  46.60  532.56  96.02   31.63  96.02   
1 1 1 9  1  5  o 0 239.23  16.70  162.14  22.80   3.51   22.80   
1 1 1 9  1  6  o 0 125.40  7.91   15.05   -24.33  129.89 155.67  
1 1 1 9  1  7  o 0 307.05  22.70  188.35  -130.34 56.58  49.66   
1 1 1 9  1  8  f 1 519.96  31.38  455.13  -91.97  189.65 -91.97  
1 1 1 9  1  9  o 0 121.97  10.40  91.08   5.92    31.27  5.92    
1 1 1 9  1  10 o 0 322.87  13.52  257.61  4.63    68.45  4.63    
1 1 1 9  1  11 f 1 93.17   5.48   73.05   171.11  22.09  171.11  
1 1 1 9  1  12 o 0 65.93   4.45   20.37   -16.86  46.50  163.14  
1 1 1 9  1  13 o 0 25.94   2.79   4.96    -69.92  27.29  110.08  
1 1 1 9  1  14 o 0 8.18    2.13   4.36    27.01   11.37  27.01   
1 1 1 9  1  15 o 0 5.94    1.03   1.00    78.98   4.50   78.98   
1 1 1 9  1  16 o 0 16.96   2.19   8.90    -110.20 7.58   69.80   
1 1 1 9  1  17 f 1 2.66    0.81   0.19    12.10   1.98   12.10   
1 1 1 9  2  0  o 0 184.46  20.27  125.62  180.00  39.25  -180.00 
1 1 1 9  2  1  o 0 402.18  25.31  244.06  114.59  62.55  -65.41  
1 1 1 9  2  2  o 0 146.06  8.75   68.35   -57.19  43.88  122.81  
1 1 1 9  2  3  o 0 314.93  27.58  254.26  -149.89 73.83  -149.89 
1 1 1 9  2  4  o 0 393.91  30.44  272.53  156.15  18.34  -23.85  
1 1 1 9  2  5  o 0 347.42  29.45  265.40  -21.04  45.81  -21.04  
1 1 1 9  2  6  o 0 26.18   9.49   22.50   70.17   48.42  70.17   
1 1 1 9  2  7  o 0 201.48  17.58  146.86  56.54   21.70  56.54   
1 1 1 9  2  8  o 0 236.07  12.65  174.87  159.51  33.82  159.51  
1 1 1 9  2  9  o 0 88.69   9.37   21.70   -95.61  68.63  84.39   
1 1 1 9  2  10 o 0 148.07  9.77   114.00  -141.30 34.47  -141.30 
1 1 1 9  2  11 o 0 110.29  9.17   69.30   13.31   12.67  -166.69 
1 1 1 9  2  12 o 0 91.28   5.67   70.12   -147.99 18.75  -147.99 
1 1 1 9  2  13 o 0 43.25   5.01   42.69   128.91  23.34  128.91  
1 1 1 9  2  14 o 0 18.34   1.77   13.44   -103.74 10.62  -103.74 
1 1 1 9  2  15 o 0 12.51   1.17   5.71    2.30    4.96   -177.70 
1 1 1 9  2  16 o 0 8.19    0.84   4.93    146.45  0.20   -33.55  
1 1 1 9  2  17 o 0 26.32   7.11   24.58   2.36    9.68   2.36    
1 1 1 9  3  0  o 0 215.80  18.79  150.50  0.00    33.82  -0.00   
1 1 1 9  3  1  o 0 821.37  48.44  492.26  -121.12 162.99 58.88   
1 1 1 9  3  2  o 0 391.31  23.21  248.28  -5.91   50.94  174.09  
1 1 1 9  3  3  f 1 190.17  16.95  100.02  -139.30 57.77  40.70   
1 1 1 9  3  4  o 0 441.21  50.35  263.58  146.86  116.85 -33.14  
1 1 1 9  3  5  o 0 454.74  26.47  360.41  -45.05  70.28  -45.05  
1 1 1 9  3  6  f 1 157.99  9.98   100.27  113.50  2.00   -66.50  
1 1 1 9  3  7  o 0 144.15  12.28  62.40   5.22    56.98  -174.78 
1 1 1 9  3  8  o 0 257.32  15.99  137.50  159.96  80.74  -20.04  
1 1 1 9  3  9  o 0 236.63  16.09  156.86  36.85   18.18  -143.15 
1 1 1 9  3  10 o 0 287.83  12.46  192.10  -57.30  17.92  122.70  
1 1 1 9  3  11 o 0 66.01   4.47   18.39   130.22  51.41  -49.78  
1 1 1 9  3  12 o 0 40.59   4.01   10.37   -84.36  2.28   -84.36  
1 1 1 9  3  13 o 0 32.36   4.68   28.03   28.55   18.14  28.55   
1 1 1 9  3  14 o 0 7.33    1.21   0.22    150.47  3.57   -29.53  
1 1 1 9  3  15 o 0 5.63    2.00   4.52    87.33   14.15  87.33   
1 1 1 9  3  16 f 1 7.36    0.83   2.27    -59.57  4.95   120.43  
1 1 1 9  3  17 o 0 12.35   0.97   8.84    -151.07 0.34   28.93   
1 1 1 9  4  0  o 0 9.20    5.00   0.07    0.00    8.84   -180.00 
1 1 1 9  4  1  o 0 505.40  34.12  392.82  136.59  77.47  136.59  
1 1 1 9  4  2  o 0 535.61  38.87  395.42  49.57   25.55  49.57   
1 1 1 9  4  3  o 0 221.39  14.35  155.38  135.21  4.06   135.21  
1 1 1 9  4  4  o 0 411.67  45.62  321.67  168.23  36.88  168.23  
1 1 1 9  4  5  o 0 439.56  32.36  328.39  8.33    19.71  8.33    
1 1 1 9  4  6  o 0 583.75  32.59  411.06  -174.04 37.90  5.96    
1 1 1 9  4  7  f 1 560.77  28.91  412.43  -32.45  26.58  -32.45  
1 1 1 9  4  8  o 0 200.38  14.27  77.58   -16.29  127.07 163.71  
1 1 1 9  4  9  o 0 216.84  27.87  155.66  67.66   8.05   67.66   
1 1 1 9  4  10 o 0 123.55  17.20  55.19   14.64   53.54  -165.36 
1 1 1 9  4  11 o 0 120.74  6.52   87.93   -46.50  9.95   -46.50  
1 1 1 9  4  12 o 0 48.69   3.64   27.90   -80.45  4.81   -80.45  
1 1 1 9  4  13 o 0 15.12   1.66   3.12    119.01  23.71  119.01  
1 1 1 9  4  14 o 0 15.39   1.24   1.73    -160.94 18.81  19.06   
1 1 1 9  4  15 o 0 15.06   2.28   11.49   6.04    4.91   6.04    
1 1 1 9  4  16 f 1 18.08   1.74   15.13   -123.58 4.12   -123.58 
1 1 1 9  4  17 o 0 8.00    0.97   6.71    -132.36 2.64   -132.36 
1 1 1 9  5  0  o 0 67.38   13.74  6.82    180.00  8.78   -0.00   
1 1 1 9  5  1  o 0 710.72  63.23  540.65  -174.50 67.32  -174.50 
1 1 1 9  5  2  o 0 288.38  32.25  243.71  45.20   83.13  45.20   
1 1 1 9  5  3  o 0 245.92  22.58  157.52  -67.47  36.86  112.53  
1 1 1 9  5  4  o 0 384.18  25.50  244.13  178.55  85.59  -1.45   
1 1 1 9  5  5  o 0 419.38  24.79  280.94  111.96  52.68  -68.04  
1 1 1 9  5  6  f 1 76.59   4.88   7.15    138.36  82.53  138.36  
1 1 1 9  5  7  o 0 437.87  24.91  341.58  -137.58 60.37  -137.58 
1 1 1 9  5  8  o 0 134.58  11.08  76.18   34.17   29.87  -145.83 
1 1 1 9  5  9  o 0 138.99  7.63   83.09   -165.95 21.69  14.05   
1 1 1 9  5  10 o 0 59.99   6.03   8.00    59.67   10.00  -120.33 
1 1 1 9  5  11 o 0 52.07   5.20   16.99   -68.34  31.88  111.66  
1 1 1 9  5  12 o 0 55.12   4.32   26.50   -102.67 15.24  77.33   
1 1 1 9  5  13 o 0 33.34   5.23   20.28   -66.93  6.96   113.07  
1 1 1 9  5  14 o 0 36.03   3.54   25.17   71.33   3.61   -108.67 
1 1 1 9  5  15 o 0 30.43   3.56   21.90   60.17   0.73   -119.83 
1 1 1 9  5  16 o 0 2.92    1.03   2.00    151.63  5.47   151.63  
1 1 1 9  6  0  o 0 73.06   5.72   19.12   180.00  19.63  0.00    
1 1 1 9  6  1  o 0 67.66   3.53   8.76    15.62   56.14  15.62   
1 1 1 9  6  2  f 1 165.55  9.50   83.83   17.05   56.33  -162.95 
1 1 1 9  6  3  f 1 300.76  22.28  226.02  -69.22  11.86  -69.22  
1 1 1 9  6  4  o 0 243.74  20.35  71.76   21.55   207.72 -158.45 
1 1 1 9  6  5  o 0 406.94  37.75  324.02  141.55  49.16  141.55  
1 1 1 9  6  6  o 0 388.51  21.19  254.86  130.83  65.74  -49.17  
1 1 1 9  6  7  o 0 117.73  10.01  48.41   -127.71 36.89  52.29   
1 1 1 9  6  8  o 0 269.57  16.73  183.55  -118.87 15.98  61.13   
1 1 1 9  6  9  o 0 344.59  29.53  209.22  -35.05  71.95  144.95  
1 1 1 9  6  10 o 0 34.07   6.11   12.90   46.56   37.48  46.56   
1 1 1 9  6  11 f 1 175.82  18.17  130.57  121.04  18.66  121.04  
1 1 1 9  6  12 f 1 71.56   9.50   27.89   130.98  37.87  -49.02  
1 1 1 9  6  13 f 1 48.37   5.46   31.80   -122.34 7.70   57.66   
1 1 1 9  6  14 o 0 8.94    1.77   0.53    -135.73 11.77  -135.73 
1 1 1 9  6  15 o 0 27.61   2.90   20.41   -5.54   0.44   -5.54   
1 1 1 9  6  16 o 0 26.61   5.93   25.41   123.84  12.38  123.84  
1 1 1 9  7  0  o 0 78.73   5.60   2.66    180.00  1.77   -0.00   
1 1 1 9  7  1  o 0 373.66  14.92  270.98  117.15  5.56   117.15  
1 1 1 9  7  2  o 0 532.22  25.14  463.66  116.82  140.67 116.82  
1 1 1 9  7  3  o 0 80.98   6.72   6.94    -16.16  35.75  163.84  
1 1 1 9  7  4  o 0 90.80   7.31   1.90    2.50    97.47  -177.50 
1 1 1 9  7  5  o 0 672.11  34.29  450.69  -31.94  104.60 148.06  
1 1 1 9  7  6  o 0 211.50  11.93  128.35  -109.76 44.81  70.24   
1 1 1 9  7  7  o 0 143.07  9.59   65.57   155.06  51.05  -24.94  
1 1 1 9  7  8  o 0 297.31  19.64  229.70  75.90   37.66  75.90   
1 1 1 9  7  9  o 0 205.57  12.20  149.04  -6.38   13.51  -6.38   
1 1 1 9  7  10 o 0 132.23  7.58   74.71   84.92   23.44  -95.08  
1 1 1 9  7  11 o 0 46.91   4.39   21.01   -117.94 11.58  62.06   
1 1 1 9  7  12 o 0 50.86   4.62   12.99   67.88   36.61  -112.12 
1 1 1 9  7  13 o 0 31.00   4.43   21.45   11.75   1.45   11.75   
1 1 1 9  7  14 f 1 50.44   6.62   36.48   0.52    1.13   -179.48 
1 1 1 9  7  15 o 0 12.55   2.12   9.30    61.77   1.70   61.77   
1 1 1 9  7  16 o 0 7.64    0.79   6.79    -35.86  4.37   -35.86  
1 1 1 9  8  0  o 0 284.62  20.12  200.66  0.00    141.82 -0.00   
1 1 1 9  8  1  o 0 379.56  17.84  241.91  -46.10  65.71  133.90  
1 1 1 9  8  2  o 0 428.70  33.66  337.99  143.38  41.42  143.38  
1 1 1 9  8  3  o 0 206.66  13.90  125.64  50.77   46.79  -129.23 
1 1 1 9  8  4  o 0 298.24  25.39  176.01  41.66   83.25  -138.34 
1 1 1 9  8  5  o 0 172.37  8.89   80.49   57.12   79.49  -122.88 
1 1 1 9  8  6  o 0 197.02  15.26  84.11   -170.30 102.27 9.70    
1 1 1 9  8  7  o 0 124.84  9.28   52.53   -177.08 43.59  2.92    
1 1 1 9  8  8  o 0 267.72  20.07  178.56  -118.96 19.89  61.04   
1 1 1 9  8  9  o 0 125.59  11.89  84.19   -20.41  8.43   -20.41  
1 1 1 9  8  10 o 0 37.15   2.83   22.84   -162.78 69.75  -162.78 
1 1 1 9  8  11 o 0 3.76    2.53   13.18   132.64  26.64  132.64  
1 1 1 9  8  12 o 0 54.50   6.10   25.43   -154.51 14.00  25.49   
1 1 1 9  8  13 o 0 47.28   3.07   31.17   35.33   5.08   -144.67 
1 1 1 9  8  14 o 0 12.77   1.49   5.24    98.37   5.56   -81.63  
1 1 1 9  8  15 o 0 7.65    1.57   4.02    -14.21  0.19   165.79  
1 1 1 9  8  16 o 0 17.24   2.31   11.93   135.70  0.06   135.70  
1 1 1 9  9  0  o 0 258.07  24.49  186.16  180.00  64.17  -0.00   
1 1 1 9  9  1  o 0 91.32   9.77   59.90   -90.00  58.38  90.00   
1 1 1 9  9  2  o 0 199.48  15.90  142.98  0.00    70.72  0.00    
1 1 1 9  9  3  o 0 55.17   5.64   22.45   90.00   63.07  -90.00  
1 1 1 9  9  4  o 0 63.01   9.67   14.65   0.00    24.72  -180.00 
1 1 1 9  9  5  o 0 186.47  16.47  86.71   -90.00  56.64  -90.00  
1 1 1 9  9  6  o 0 428.30  68.68  308.49  0.00    152.41 0.00    
1 1 1 9  9  7  o 0 205.54  14.26  147.10  90.00   1.60   -90.00  
1 1 1 9  9  8  o 0 256.76  14.45  181.96  0.00    41.92  0.00    
1 1 1 9  9  9  o 0 45.00   5.32   20.48   -90.00  36.98  90.00   
1 1 1 9  9  10 o 0 262.46  41.64  179.31  0.00    9.15   0.00    
1 1 1 9  9  11 o 0 5.92    2.34   0.09    90.00   3.48   -90.00  
1 1 1 9  9  12 o 0 7.21    1.46   0.89    180.00  5.10   0.00    
1 1 1 9  9  13 o 0 69.48   8.37   50.53   90.00   9.56   90.00   
1 1 1 9  9  14 o 0 28.97   7.78   20.61   180.00  12.56  180.00  
1 1 1 9  9  15 o 0 10.64   6.09   7.43    90.00   8.75   -90.00  
1 1 1 9  9  16 o 0 10.08   3.29   6.88    180.00  4.03   0.00    
1 1 1 10 0  0  o 0 689.48  57.34  483.78  180.00  7.24   -180.00 
1 1 1 10 0  1  o 0 906.14  113.06 624.63  -45.00  30.31  -45.00  
1 1 1 10 0  2  o 0 670.40  99.99  460.33  90.00   115.85 -90.00  
1 1 1 10 0  3  o 0 65.59   6.67   4.68    -135.00 6.57   45.00   
1 1 1 10 0  4  o 0 470.17  34.97  329.49  180.00  61.10  180.00  
1 1 1 10 0  5  o 0 317.95  35.69  218.92  135.00  4.52   135.00  
1 1 1 10 0  6  o 0 364.67  42.55  254.80  90.00   78.79  90.00   
1 1 1 10 0  7  o 0 0.00    23.11  0.00    0.00    46.31  -135.00 
1 1 1 10 0  8  o 0 148.34  16.09  102.09  180.00  60.58  0.00    
1 1 1 10 0  9  o 0 300.19  23.07  208.28  -45.00  13.74  -45.00  
1 1 1 10 0  10 o 0 124.02  9.19   85.50   -90.00  2.11   90.00   
1 1 1 10 0  11 o 0 23.56   3.13   1.90    45.00   2.79   -135.00 
1 1 1 10 0  12 f 1 117.75  15.35  81.82   180.00  1.06   180.00  
1 1 1 10 0  13 o 0 10.94   1.88   4.24    -45.00  9.26   135.00  
1 1 1 10 0  14 o 0 15.15   3.33   11.79   -90.00  14.02  90.00   
1 1 1 10 0  15 o 0 25.98   5.65   20.13   45.00   5.76   -135.00 
1 1 1 10 0  16 o 0 0.00    3.07   0.00    0.00    3.18   -180.00 
1 1 1 10 0  17 o 0 0.00    3.16   0.00    -0.00   4.26   135.00  
1 1 1 10 1  0  o 0 71.65   5.32   4.61    0.00    4.68   180.00  
1 1 1 10 1  1  o 0 622.81  52.41  343.78  156.72  166.73 -23.28  
1 1 1 10 1  2  o 0 198.07  16.54  54.42   16.99   152.71 -163.01 
1 1 1 10 1  3  o 0 418.25  27.82  318.63  -105.61 62.75  -105.61 
1 1 1 10 1  4  o 0 291.51  35.10  115.04  151.10  174.54 -28.90  
1 1 1 10 1  5  o 0 268.50  22.46  225.23  48.97   95.71  48.97   
1 1 1 10 1  6  o 0 305.19  20.00  247.29  -152.56 78.01  -152.56 
1 1 1 10 1  7  o 0 135.53  12.82  26.86   -168.51 114.84 11.49   
1 1 1 10 1  8  o 0 222.97  16.19  151.47  -55.86  0.26   -55.86  
1 1 1 10 1  9  o 0 170.49  18.04  115.08  155.05  1.76   155.05  
1 1 1 10 1  10 o 0 146.17  6.99   110.32  152.72  32.26  152.72  
1 1 1 10 1  11 o 0 121.24  7.19   76.79   12.05   11.96  -167.95 
1 1 1 10 1  12 o 0 131.18  6.19   87.91   -135.22 3.72   44.78   
1 1 1 10 1  13 o 0 8.12    2.06   7.07    103.33  18.11  103.33  
1 1 1 10 1  14 o 0 16.16   1.27   6.09    116.14  11.27  -63.86  
1 1 1 10 1  15 o 0 10.39   0.87   4.32    2.23    1.39   -177.77 
1 1 1 10 1  16 f 1 10.98   2.27   4.56    -25.24  6.74   154.76  
1 1 1 10 1  17 o 0 10.59   2.23   6.61    -117.77 2.46   62.23   
1 1 1 10 2  0  o 0 374.44  46.06  260.49  0.00    32.29  -180.00 
1 1 1 10 2  1  o 0 566.86  36.95  238.42  72.99   303.55 -107.01 
1 1 1 10 2  2  o 0 501.67  30.14  357.33  169.16  22.79  169.16  
1 1 1 10 2  3  o 0 419.07  38.08  264.72  34.17   54.97  -145.83 
1 1 1 10 2  4  o 0 222.61  19.11  202.26  130.23  118.20 130.23  
1 1 1 10 2  5  o 0 337.62  24.98  184.37  -62.35  99.51  117.65  
1 1 1 10 2  6  o 0 460.35  25.73  321.67  -65.93  8.60   114.07  
1 1 1 10 2  7  o 0 328.80  21.07  241.44  -28.08  36.77  -28.08  
1 1 1 10 2  8  o 0 122.25  7.23   91.41   -66.17  32.48  -66.17  
1 1 1 10 2  9  o 0 214.10  13.69  135.16  178.94  24.63  -1.06   
1 1 1 10 2  10 f 1 122.41  7.31   59.43   32.79   40.73  -147.21 
1 1 1 10 2  11 o 0 33.32   2.54   6.72    150.71  10.68  -29.29  
1 1 1 10 2  12 o 0 43.45   3.46   19.00   -157.84 8.57   22.16   
1 1 1 10 2  13 o 0 13.38   2.47   1.04    -41.81  12.05  -41.81  
1 1 1 10 2  14 o 0 28.54   4.72   26.17   -89.26  9.70   -89.26  
1 1 1 10 2  15 o 0 29.34   4.19   26.14   153.25  8.60   153.25  
1 1 1 10 2  16 o 0 9.99    1.74   6.75    -22.21  0.06   157.79  
1 1 1 10 3  0  o 0 296.13  23.81  206.11  0.00    104.59 0.00    
1 1 1 10 3  1  o 0 208.17  9.98   103.62  77.40   68.00  -102.60 
1 1 1 10 3  2  o 0 508.62  44.40  304.31  79.65   101.79 -100.35 
1 1 1 10 3  3  o 0 339.19  23.52  261.01  68.20   48.88  68.20   
1 1 1 10 3  4  o 0 438.38  26.79  424.48  -153.78 224.00 -153.78 
1 1 1 10 3  5  o 0 192.90  10.50  38.17   124.87  187.96 -55.13  
1 1 1 10 3  6  o 0 593.93  54.82  437.00  -101.55 19.20  -101.55 
1 1 1 10 3  7  o 0 78.66   11.72  3.14    129.02  14.46  -50.98  
1 1 1 10 3  8  o 0 68.02   5.53   0.13    176.79  79.21  -3.21   
1 1 1 10 3  9  o 0 15.12   2.71   21.01   22.38   44.24  22.38   
1 1 1 10 3  10 o 0 115.60  7.08   61.67   149.45  25.22  -30.55  
1 1 1 10 3  11 o 0 75.24   6.39   49.00   104.84  0.72   -75.16  
1 1 1 10 3  12 o 0 62.99   4.21   34.41   96.36   11.75  -83.64  
1 1 1 10 3  13 o 0 71.07   8.95   54.37   -1.58   0.34   178.42  
1 1 1 10 3  14 o 0 7.14    0.91   0.11    -158.85 2.36   21.15   
1 1 1 10 3  15 o 0 4.56    1.21   0.01    66.77   2.98   66.77   
1 1 1 10 3  16 o 0 14.83   2.17   11.38   -105.45 1.33   -105.45 
1 1 1 10 4  0  o 0 475.61  40.67  332.45  0.00    17.88  0.00    
1 1 1 10 4  1  o 0 262.64  14.30  166.12  -132.42 23.42  47.58   
1 1 1 10 4  2  o 0 269.11  31.21  248.52  85.93   137.89 85.93   
1 1 1 10 4  3  o 0 125.24  10.64  50.93   163.14  21.33  163.14  
1 1 1 10 4  4  o 0 62.93   4.20   22.54   -149.38 89.69  -149.38 
1 1 1 10 4  5  o 0 130.39  12.81  74.41   -46.63  10.43  -46.63  
1 1 1 10 4  6  o 0 209.30  19.70  155.39  -101.23 26.64  -101.23 
1 1 1 10 4  7  o 0 122.19  10.88  24.99   -158.09 101.10 21.91   
1 1 1 10 4  8  o 0 284.18  9.56   227.10  -65.28  56.39  -65.28  
1 1 1 10 4  9  o 0 132.58  8.87   79.38   163.60  17.38  -16.40  
1 1 1 10 4  10 o 0 193.66  11.62  143.12  11.52   23.14  11.52   
1 1 1 10 4  11 o 0 14.76   2.66   7.04    80.02   17.31  80.02   
1 1 1 10 4  12 o 0 31.52   3.40   2.28    -124.40 24.09  55.60   
1 1 1 10 4  13 o 0 23.49   0.58   8.72    -108.33 4.29   -108.33 
1 1 1 10 4  14 o 0 21.24   2.08   15.60   -151.63 0.41   -151.63 
1 1 1 10 4  15 o 0 10.72   0.85   4.95    103.07  5.33   -76.93  
1 1 1 10 4  16 o 0 8.26    1.29   6.24    -108.28 0.85   -108.28 
1 1 1 10 5  0  o 0 437.43  33.34  307.39  180.00  3.60   -180.00 
1 1 1 10 5  1  o 0 427.95  27.51  368.74  -68.64  141.50 -68.64  
1 1 1 10 5  2  o 0 574.50  41.15  589.30  134.13  361.82 134.13  
1 1 1 10 5  3  o 0 211.92  21.57  179.36  -106.75 75.85  -106.75 
1 1 1 10 5  4  o 0 121.13  8.56   59.99   71.12   7.89   71.12   
1 1 1 10 5  5  o 0 164.57  14.73  113.43  -39.82  76.13  -39.82  
1 1 1 10 5  6  o 0 73.85   5.66   12.68   -93.86  90.73  -93.86  
1 1 1 10 5  7  o 0 465.43  30.10  294.92  86.04   67.11  -93.96  
1 1 1 10 5  8  o 0 237.11  11.57  141.31  -158.06 49.94  21.94   
1 1 1 10 5  9  o 0 94.44   9.53   44.69   -164.83 27.07  15.17   
1 1 1 10 5  10 o 0 86.56   14.26  21.27   81.57   64.64  -98.43  
1 1 1 10 5  11 o 0 131.38  7.24   79.76   -66.17  21.09  113.83  
1 1 1 10 5  12 o 0 59.62   5.31   33.19   104.01  7.93   -75.99  
1 1 1 10 5  13 f 1 82.60   7.40   78.42   113.93  31.56  113.93  
1 1 1 10 5  14 o 0 13.21   1.20   7.46    -65.04  1.96   114.96  
1 1 1 10 5  15 o 0 10.04   1.87   6.72    127.39  0.04   127.39  
1 1 1 10 5  16 o 0 12.43   3.36   8.42    -72.60  1.20   107.40  
1 1 1 10 6  0  o 0 155.34  13.85  109.68  180.00  72.25  0.00    
1 1 1 10 6  1  o 0 467.85  23.91  273.40  -27.38  116.45 152.62  
1 1 1 10 6  2  o 0 371.52  25.27  271.82  99.13   12.91  99.13   
1 1 1 10 6  3  f 1 556.30  33.07  332.93  79.45   153.43 -100.55 
1 1 1 10 6  4  o 0 339.39  14.21  220.50  162.21  43.03  -17.79  
1 1 1 10 6  5  f 1 437.09  30.28  306.43  113.61  22.55  -66.39  
1 1 1 10 6  6  o 0 185.69  11.56  123.12  -11.59  6.19   168.41  
1 1 1 10 6  7  o 0 239.95  21.01  182.15  105.08  40.03  105.08  
1 1 1 10 6  8  o 0 160.76  13.17  97.14   -41.79  25.53  138.21  
1 1 1 10 6  9  o 0 284.39  16.72  205.99  -64.15  12.97  -64.15  
1 1 1 10 6  10 o 0 167.55  13.44  118.31  124.01  12.91  124.01  
1 1 1 10 6  11 o 0 41.06   2.18   16.88   -103.62 1.47   76.38   
1 1 1 10 6  12 o 0 30.01   3.72   8.53    31.76   49.06  31.76   
1 1 1 10 6  13 o 0 20.29   2.53   3.59    102.37  18.78  -77.63  
1 1 1 10 6  14 o 0 4.86    0.83   3.62    -130.51 10.24  -130.51 
1 1 1 10 6  15 o 0 24.05   3.88   20.16   174.61  5.30   174.61  
1 1 1 10 6  16 o 0 8.47    0.80   6.10    62.47   0.54   62.47   
1 1 1 10 7  0  o 0 919.33  40.96  652.88  180.00  178.61 -180.00 
1 1 1 10 7  1  f 1 179.49  10.11  38.01   -74.27  169.63 105.73  
1 1 1 10 7  2  o 0 299.23  14.11  224.39  -149.52 23.28  -149.52 
1 1 1 10 7  3  o 0 0.00    12.21  37.94   -127.15 ?      ?       
1 1 1 10 7  4  o 0 210.67  42.43  168.79  160.99  54.04  160.99  
1 1 1 10 7  5  o 0 167.02  10.01  128.10  -28.02  80.53  -28.02  
1 1 1 10 7  6  o 0 100.59  9.03   5.76    154.90  132.11 154.90  
1 1 1 10 7  7  o 0 406.56  30.49  274.26  102.88  24.28  -77.12  
1 1 1 10 7  8  o 0 55.36   6.63   4.86    9.98    23.37  -170.02 
1 1 1 10 7  9  o 0 136.87  13.09  90.00   0.19    1.47   0.19    
1 1 1 10 7  10 o 0 12.36   1.72   34.63   66.34   71.62  66.34   
1 1 1 10 7  11 o 0 32.74   2.09   2.07    165.28  28.02  -14.72  
1 1 1 10 7  12 f 1 21.54   2.81   8.89    -97.63  1.58   -97.63  
1 1 1 10 7  13 f 1 36.96   2.92   34.02   -127.65 19.95  -127.65 
1 1 1 10 7  14 o 0 12.16   1.28   6.59    -16.23  0.57   163.77  
1 1 1 10 7  15 o 0 8.33    1.15   4.90    67.89   0.06   -112.11 
1 1 1 10 7  16 o 0 9.25    1.29   5.84    -110.21 1.04   69.79   
1 1 1 10 8  0  o 0 586.01  47.68  417.48  0.00    67.41  0.00    
1 1 1 10 8  1  o 0 236.33  11.63  128.69  170.00  71.31  -10.00  
1 1 1 10 8  2  o 0 147.78  8.58   69.57   -98.12  54.87  81.88   
1 1 1 10 8  3  o 0 48.38   4.25   44.90   62.97   120.61 62.97   
1 1 1 10 8  4  o 0 224.81  15.15  134.17  150.72  46.24  -29.28  
1 1 1 10 8  5  o 0 208.76  22.40  190.45  119.56  109.51 119.56  
1 1 1 10 8  6  o 0 293.60  21.01  118.64  -97.07  172.86 82.93   
1 1 1 10 8  7  o 0 424.09  22.36  327.38  -50.10  54.60  -50.10  
1 1 1 10 8  8  o 0 20.46   3.15   39.72   -138.85 87.55  -138.85 
1 1 1 10 8  9  f 1 91.32   8.54   39.21   33.29   30.84  -146.71 
1 1 1 10 8  10 o 0 47.29   5.94   25.32   -50.08  1.72   -50.08  
1 1 1 10 8  11 o 0 88.13   6.07   65.36   -146.06 17.46  -146.06 
1 1 1 10 8  12 o 0 11.43   1.45   0.79    75.14   3.87   75.14   
1 1 1 10 8  13 o 0 32.52   4.86   26.52   -68.95  12.07  -68.95  
1 1 1 10 8  14 o 0 35.65   4.21   21.92   -103.39 7.32   76.61   
1 1 1 10 8  15 o 0 28.87   3.88   21.26   -70.55  1.62   -70.55  
1 1 1 10 8  16 o 0 11.08   1.79   9.19    -26.55  3.43   -26.55  
1 1 1 10 9  0  o 0 482.37  43.37  343.86  180.00  73.06  -0.00   
1 1 1 10 9  1  o 0 323.17  22.51  210.92  71.86   20.96  -108.14 
1 1 1 10 9  2  o 0 125.77  9.57   34.97   164.37  86.30  -15.63  
1 1 1 10 9  3  o 0 219.22  19.95  100.70  -22.24  103.31 157.76  
1 1 1 10 9  4  o 0 214.78  14.76  153.41  -168.87 11.93  -168.87 
1 1 1 10 9  5  o 0 376.04  16.14  276.53  -84.46  8.73   -84.46  
1 1 1 10 9  6  o 0 160.91  14.46  76.81   -105.13 54.00  74.87   
1 1 1 10 9  7  f 1 149.78  11.90  77.70   -71.60  46.84  108.40  
1 1 1 10 9  8  o 0 239.83  16.09  135.29  -149.56 60.42  30.44   
1 1 1 10 9  9  o 0 141.54  11.55  76.07   156.40  32.21  -23.60  
1 1 1 10 9  10 o 0 107.79  11.48  73.78   -168.89 5.54   -168.89 
1 1 1 10 9  11 o 0 15.74   1.45   14.14   -58.89  35.56  -58.89  
1 1 1 10 9  12 f 1 32.49   3.15   21.61   -48.84  0.36   131.16  
1 1 1 10 9  13 o 0 18.11   3.70   0.39    -112.49 22.46  -112.49 
1 1 1 10 9  14 o 0 14.40   1.73   6.90    26.93   4.52   -153.07 
1 1 1 10 9  15 f 1 19.91   1.45   13.50   7.68    0.25   -172.32 
1 1 1 10 9  16 o 0 5.79    0.58   2.07    -111.06 3.12   68.94   
1 1 1 10 10 0  o 0 473.04  34.31  325.52  0.00    42.80  180.00  
1 1 1 10 10 1  o 0 114.43  8.18   76.52   -90.00  42.07  90.00   
1 1 1 10 10 2  o 0 214.77  19.38  152.78  0.00    37.50  0.00    
1 1 1 10 10 3  o 0 378.12  37.78  273.45  -90.00  54.73  90.00   
1 1 1 10 10 4  o 0 151.98  14.75  110.90  180.00  130.28 0.00    
1 1 1 10 10 5  o 0 58.57   4.71   16.34   90.00   35.63  -90.00  
1 1 1 10 10 6  o 0 275.11  30.71  193.66  0.00    53.42  180.00  
1 1 1 10 10 7  o 0 152.74  33.29  106.87  90.00   17.89  90.00   
1 1 1 10 10 8  o 0 56.09   5.54   32.15   0.00    36.83  180.00  
1 1 1 10 10 9  o 0 11.61   3.66   0.48    90.00   16.58  -90.00  
1 1 1 10 10 10 o 0 174.19  12.33  116.64  180.00  31.08  180.00  
1 1 1 10 10 11 o 0 35.88   8.28   19.15   90.00   9.10   -90.00  
1 1 1 10 10 12 o 0 26.96   3.01   18.76   0.00    0.90   0.00    
1 1 1 10 10 13 o 0 86.48   10.58  61.69   -90.00  13.33  -90.00  
1 1 1 10 10 14 o 0 8.94    1.35   3.16    0.00    0.97   -180.00 
1 1 1 10 10 15 o 0 4.51    1.35   2.56    90.00   4.26   -90.00  
1 1 1 10 10 16 o 0 5.72    2.65   3.71    0.00    0.15   0.00    
1 1 1 11 0  1  o 0 287.24  21.33  197.41  -135.00 56.96  45.00   
1 1 1 11 0  2  o 0 46.60   68.03  17.27   180.00  74.56  0.00    
1 1 1 11 0  3  o 0 250.12  45.86  172.06  135.00  25.39  135.00  
1 1 1 11 0  4  o 0 73.55   15.32  47.49   90.00   135.10 -90.00  
1 1 1 11 0  5  o 0 58.62   12.05  4.28    -135.00 8.61   45.00   
1 1 1 11 0  6  o 0 158.48  19.39  107.87  180.00  0.87   180.00  
1 1 1 11 0  7  o 0 200.50  28.45  133.31  135.00  48.45  135.00  
1 1 1 11 0  8  f 1 170.96  20.61  93.85   90.00   72.82  90.00   
1 1 1 11 0  9  o 0 169.76  11.45  116.89  45.00   8.63   -135.00 
1 1 1 11 0  10 o 0 279.61  24.68  192.00  0.00    27.75  0.00    
1 1 1 11 0  11 o 0 72.63   5.67   50.10   135.00  12.59  -45.00  
1 1 1 11 0  12 o 0 15.11   5.18   0.27    90.00   1.36   -90.00  
1 1 1 11 0  13 o 0 34.89   8.63   27.10   -135.00 10.00  45.00   
1 1 1 11 0  14 o 0 47.77   4.24   37.08   180.00  12.77  180.00  
1 1 1 11 0  15 o 0 20.89   1.31   16.17   135.00  1.17   -45.00  
1 1 1 11 0  16 o 0 0.00    2.13   0.00    -0.00   1.38   90.00   
1 1 1 11 1  0  o 0 190.45  18.31  130.69  0.00    35.48  -0.00   
1 1 1 11 1  1  o 0 541.27  28.92  318.32  59.79   102.26 -120.21 
1 1 1 11 1  2  o 0 491.83  43.48  330.83  -112.76 8.04   67.24   
1 1 1 11 1  3  o 0 66.76   6.56   51.12   135.60  169.93 135.60  
1 1 1 11 1  4  o 0 351.57  17.48  184.67  -102.11 101.06 77.89   
1 1 1 11 1  5  o 0 421.54  22.16  205.95  60.28   164.19 -119.72 
1 1 1 11 1  6  o 0 507.51  33.72  398.54  -2.24   93.75  -2.24   
1 1 1 11 1  7  f 1 350.26  22.32  269.85  -41.43  73.61  -41.43  
1 1 1 11 1  8  o 0 352.88  25.02  228.51  -138.80 25.49  41.20   
1 1 1 11 1  9  o 0 92.75   7.57   41.18   -156.67 28.67  23.33   
1 1 1 11 1  10 o 0 207.11  14.13  158.95  32.07   40.87  32.07   
1 1 1 11 1  11 o 0 107.59  7.87   82.24   113.23  20.44  113.23  
1 1 1 11 1  12 o 0 97.16   12.65  58.85   142.45  12.73  -37.55  
1 1 1 11 1  13 o 0 17.15   1.87   4.26    151.83  5.99   -28.17  
1 1 1 11 1  14 o 0 10.00   0.52   3.16    -114.68 0.38   65.32   
1 1 1 11 1  15 o 0 3.65    1.12   0.63    -61.77  2.61   -61.77  
1 1 1 11 1  16 f 1 7.39    1.43   6.54    -74.97  3.02   -74.97  
1 1 1 11 2  0  o 0 237.73  26.03  164.75  180.00  51.16  180.00  
1 1 1 11 2  1  o 0 217.19  17.17  169.51  -75.56  63.45  -75.56  
1 1 1 11 2  2  f 1 190.45  10.46  145.29  139.64  56.30  139.64  
1 1 1 11 2  3  o 0 380.09  18.05  236.80  -102.51 50.77  77.49   
1 1 1 11 2  4  o 0 309.52  13.47  176.04  36.10   64.15  -143.90 
1 1 1 11 2  5  o 0 564.61  29.56  428.90  -130.83 74.85  -130.83 
1 1 1 11 2  6  o 0 374.90  19.81  209.77  -79.38  104.04 100.62  
1 1 1 11 2  7  f 1 99.10   10.44  14.46   -71.08  144.92 -71.08  
1 1 1 11 2  8  o 0 56.24   6.59   5.66    -137.00 22.61  43.00   
1 1 1 11 2  9  o 0 239.50  14.35  170.29  -49.86  12.30  -49.86  
1 1 1 11 2  10 o 0 112.24  14.98  65.64   115.28  8.63   -64.72  
1 1 1 11 2  11 f 1 102.57  8.69   63.78   162.14  11.10  -17.86  
1 1 1 11 2  12 o 0 46.14   5.79   13.40   168.61  29.05  -11.39  
1 1 1 11 2  13 o 0 19.26   2.28   6.32    40.40   9.41   -139.60 
1 1 1 11 2  14 o 0 6.45    0.97   1.58    -46.01  8.11   -46.01  
1 1 1 11 2  15 o 0 16.79   1.77   10.49   -80.61  4.19   99.39   
1 1 1 11 2  16 o 0 10.80   1.73   8.01    176.18  0.01   176.18  
1 1 1 11 3  0  o 0 19.64   4.98   0.59    180.00  15.20  0.00    
1 1 1 11 3  1  o 0 423.73  29.82  282.61  -4.95   14.48  175.05  
1 1 1 11 3  2  o 0 301.18  17.04  177.54  -127.09 55.37  52.91   
1 1 1 11 3  3  o 0 589.85  62.09  551.48  90.06   275.70 90.06   
1 1 1 11 3  4  f 1 272.36  15.13  179.74  -2.21   6.58   177.79  
1 1 1 11 3  5  o 0 205.47  17.10  60.27   -124.54 158.23 55.46   
1 1 1 11 3  6  o 0 393.23  22.05  259.46  -100.99 35.90  79.01   
1 1 1 11 3  7  o 0 427.03  34.59  279.07  71.96   28.84  -108.04 
1 1 1 11 3  8  o 0 415.06  40.04  287.73  101.30  3.21   -78.70  
1 1 1 11 3  9  o 0 22.31   3.55   5.28    -19.01  11.96  -19.01  
1 1 1 11 3  10 f 1 249.40  16.24  187.60  -26.41  33.80  -26.41  
1 1 1 11 3  11 o 0 46.73   2.98   25.02   147.84  1.93   147.84  
1 1 1 11 3  12 o 0 30.05   1.83   2.47    -6.58   16.58  173.42  
1 1 1 11 3  13 o 0 34.50   3.21   24.26   103.07  0.89   -76.93  
1 1 1 11 3  14 o 0 14.90   2.05   5.48    -91.13  10.23  88.87   
1 1 1 11 3  15 o 0 16.31   1.82   10.77   -47.60  2.70   132.40  
1 1 1 11 3  16 o 0 12.60   0.72   11.35   -139.85 4.12   -139.85 
1 1 1 11 4  0  o 0 134.81  10.11  72.12   180.00  17.97  -180.00 
1 1 1 11 4  1  o 0 248.81  15.73  140.15  -119.90 54.19  60.10   
1 1 1 11 4  2  o 0 544.67  31.69  365.71  -112.49 31.63  67.51   
1 1 1 11 4  3  o 0 108.16  7.40   22.92   -178.85 3.54   -178.85 
1 1 1 11 4  4  o 0 465.03  36.64  385.33  -126.96 124.89 -126.96 
1 1 1 11 4  5  o 0 173.73  17.64  119.53  84.85   18.55  84.85   
1 1 1 11 4  6  o 0 223.11  11.38  138.38  164.57  29.54  -15.43  
1 1 1 11 4  7  f 1 238.61  11.75  181.16  118.44  46.81  118.44  
1 1 1 11 4  8  o 0 378.19  22.97  340.55  -45.07  153.55 -45.07  
1 1 1 11 4  9  o 0 77.71   6.85   33.93   147.89  5.79   -32.11  
1 1 1 11 4  10 o 0 45.45   3.80   4.39    97.96   29.40  97.96   
1 1 1 11 4  11 o 0 127.66  11.98  98.33   -10.15  22.57  -10.15  
1 1 1 11 4  12 o 0 80.84   8.23   62.11   -66.15  19.79  -66.15  
1 1 1 11 4  13 o 0 27.86   2.80   20.94   121.94  9.93   121.94  
1 1 1 11 4  14 o 0 25.11   3.48   19.29   103.36  1.53   103.36  
1 1 1 11 4  15 o 0 12.11   1.13   7.50    165.01  2.33   -14.99  
1 1 1 11 4  16 f 1 9.71    3.47   6.68    77.57   0.71   -102.43 
1 1 1 11 5  0  o 0 235.75  16.11  164.71  0.00    13.39  0.00    
1 1 1 11 5  1  o 0 195.09  18.05  166.57  -153.89 111.51 -153.89 
1 1 1 11 5  2  o 0 246.49  15.85  166.40  2.09    2.93   -177.91 
1 1 1 11 5  3  o 0 434.89  22.02  245.19  4.50    112.29 -175.50 
1 1 1 11 5  4  o 0 285.69  31.95  200.37  -124.97 7.74   -124.97 
1 1 1 11 5  5  o 0 571.79  38.16  349.40  -157.73 120.42 22.27   
1 1 1 11 5  6  o 0 462.88  24.10  374.42  79.77   109.46 79.77   
1 1 1 11 5  7  o 0 183.95  15.38  121.32  179.68  6.63   179.68  
1 1 1 11 5  8  o 0 196.08  16.01  87.68   91.54   95.76  -88.46  
1 1 1 11 5  9  o 0 58.28   7.45   5.63    -75.37  38.22  104.63  
1 1 1 11 5  10 o 0 76.96   6.04   26.35   72.09   31.95  -107.91 
1 1 1 11 5  11 o 0 66.80   5.98   46.49   38.78   9.31   38.78   
1 1 1 11 5  12 o 0 45.92   3.81   27.52   -89.30  6.06   90.70   
1 1 1 11 5  13 o 0 34.52   3.12   25.16   -34.07  1.69   -34.07  
1 1 1 11 5  14 o 0 15.12   1.85   10.38   69.24   0.84   69.24   
1 1 1 11 5  15 o 0 5.18    0.87   3.65    -14.80  13.96  -14.80  
1 1 1 11 5  16 o 0 0.00    1.19   1.00    -115.58 ?      ?       
1 1 1 11 6  0  o 0 416.71  26.49  292.39  0.00    97.67  180.00  
1 1 1 11 6  1  o 0 720.57  41.98  636.22  150.59  257.64 150.59  
1 1 1 11 6  2  o 0 251.48  22.08  149.38  111.46  49.32  -68.54  
1 1 1 11 6  3  o 0 310.82  22.21  202.58  -15.55  22.88  164.45  
1 1 1 11 6  4  o 0 301.20  30.62  220.57  -1.68   22.47  -1.68   
1 1 1 11 6  5  o 0 175.54  13.37  96.76   -43.17  40.67  136.83  
1 1 1 11 6  6  f 1 383.16  29.81  357.92  24.22   191.72 24.22   
1 1 1 11 6  7  f 1 216.13  12.25  167.47  -7.86   52.54  -7.86   
1 1 1 11 6  8  f 1 303.27  22.61  225.64  83.75   27.60  83.75   
1 1 1 11 6  9  o 0 0.00    6.03   42.99   167.27  ?      ?       
1 1 1 11 6  10 o 0 71.76   4.19   39.23   -106.76 15.39  73.24   
1 1 1 11 6  11 o 0 39.40   3.78   14.24   -53.39  9.15   126.61  
1 1 1 11 6  12 o 0 82.61   5.49   58.53   38.39   5.00   38.39   
1 1 1 11 6  13 f 1 23.87   3.99   4.42    -30.21  23.81  149.79  
1 1 1 11 6  14 o 0 6.60    1.03   10.31   103.96  28.97  103.96  
1 1 1 11 6  15 o 0 11.79   2.27   5.67    155.31  5.24   -24.69  
1 1 1 11 6  16 o 0 6.65    0.97   1.55    31.82   6.14   -148.18 
1 1 1 11 7  0  o 0 0.00    120.73 0.00    0.00    180.29 180.00  
1 1 1 11 7  1  o 0 254.66  10.75  218.58  71.91   96.15  71.91   
1 1 1 11 7  2  o 0 231.83  16.24  163.03  -155.12 19.33  -155.12 
1 1 1 11 7  3  f 1 444.44  25.34  290.43  -10.91  43.96  169.09  
1 1 1 11 7  4  o 0 421.27  37.03  296.03  -1.09   6.87   178.91  
1 1 1 11 7  5  o 0 222.81  15.59  127.44  -74.04  54.43  105.96  
1 1 1 11 7  6  o 0 136.43  9.40   35.26   171.99  102.14 -8.01   
1 1 1 11 7  7  o 0 194.36  15.18  181.18  -41.66  103.05 -41.66  
1 1 1 11 7  8  o 0 217.40  16.43  164.56  150.00  30.80  150.00  
1 1 1 11 7  9  f 1 42.89   2.16   16.79   -109.26 65.32  -109.26 
1 1 1 11 7  10 f 1 68.70   4.26   37.39   175.27  13.81  -4.73   
1 1 1 11 7  11 o 0 33.76   3.53   7.05    -24.05  8.66   155.96  
1 1 1 11 7  12 o 0 51.69   6.82   8.50    88.21   52.00  -91.79  
1 1 1 11 7  13 o 0 14.35   2.83   0.45    94.87   9.23   -85.13  
1 1 1 11 7  14 o 0 15.44   1.63   11.82   86.85   5.32   86.85   
1 1 1 11 7  15 o 0 45.63   4.66   37.82   -129.73 9.10   -129.73 
1 1 1 11 7  16 o 0 7.16    0.74   4.46    132.88  0.62   -47.12  
1 1 1 11 8  0  o 0 566.40  48.02  386.75  0.00    3.60   180.00  
1 1 1 11 8  1  o 0 414.11  24.77  319.22  87.73   75.13  87.73   
1 1 1 11 8  2  o 0 100.99  6.78   12.51   -6.18   0.73   173.82  
1 1 1 11 8  3  o 0 330.82  13.64  259.26  110.24  59.31  110.24  
1 1 1 11 8  4  f 1 147.77  9.52   82.17   175.02  20.86  -4.98   
1 1 1 11 8  5  f 1 415.23  30.16  291.06  109.31  14.37  -70.69  
1 1 1 11 8  6  o 0 754.06  52.64  576.84  -43.08  96.36  -43.08  
1 1 1 11 8  7  o 0 143.33  11.51  59.24   70.12   74.60  -109.88 
1 1 1 11 8  8  o 0 325.90  31.54  262.73  24.95   73.51  24.95   
1 1 1 11 8  9  o 0 59.43   4.53   8.37    135.50  13.33  -44.50  
1 1 1 11 8  10 o 0 94.96   10.75  73.87   -42.89  23.98  -42.89  
1 1 1 11 8  11 o 0 17.48   2.13   5.54    1.82    15.43  1.82    
1 1 1 11 8  12 o 0 12.33   0.86   5.99    55.41   23.83  55.41   
1 1 1 11 8  13 o 0 23.52   3.22   11.26   2.39    6.27   -177.61 
1 1 1 11 8  14 o 0 21.94   2.57   14.46   175.41  1.54   -4.59   
1 1 1 11 8  15 o 0 15.64   1.56   12.00   173.99  2.55   173.99  
1 1 1 11 8  16 o 0 8.13    0.85   5.57    167.36  0.38   167.36  
1 1 1 11 9  0  o 0 365.09  20.31  249.30  180.00  15.12  -0.00   
1 1 1 11 9  1  o 0 425.25  21.58  275.89  36.77   29.56  -143.23 
1 1 1 11 9  2  o 0 116.43  9.56   40.52   -105.60 50.94  74.40   
1 1 1 11 9  3  o 0 278.67  16.50  140.10  148.37  107.11 -31.63  
1 1 1 11 9  4  o 0 221.74  14.07  156.13  -51.24  11.16  -51.24  
1 1 1 11 9  5  o 0 300.66  18.95  206.12  111.40  4.30   111.40  
1 1 1 11 9  6  o 0 194.57  14.31  51.08   68.96   158.31 -111.04 
1 1 1 11 9  7  o 0 188.62  33.37  105.27  12.55   45.79  -167.45 
1 1 1 11 9  8  o 0 271.20  15.11  226.91  34.39   84.00  34.39   
1 1 1 11 9  9  o 0 73.26   7.42   24.33   -104.24 24.35  75.76   
1 1 1 11 9  10 f 1 56.28   5.34   32.39   41.29   1.43   -138.71 
1 1 1 11 9  11 o 0 88.76   14.14  74.67   158.83  39.56  158.83  
1 1 1 11 9  12 o 0 4.79    1.12   12.73   -103.07 27.33  -103.07 
1 1 1 11 9  13 o 0 17.89   1.61   8.81    134.65  6.82   -45.35  
1 1 1 11 9  14 o 0 26.76   3.14   17.11   -136.59 2.93   43.41   
1 1 1 11 9  15 o 0 19.15   4.58   14.66   147.38  3.15   147.38  
1 1 1 11 9  16 o 0 15.40   1.44   10.75   -81.98  0.56   -81.98  
1 1 1 11 10 0  o 0 388.73  26.83  264.74  180.00  120.89 180.00  
1 1 1 11 10 1  o 0 316.40  16.84  199.89  -154.24 26.84  25.76   
1 1 1 11 10 2  o 0 349.12  20.90  234.29  12.68   11.35  -167.32 
1 1 1 11 10 3  o 0 82.09   7.81   18.27   -67.28  124.18 -67.28  
1 1 1 11 10 4  o 0 587.64  32.80  438.36  170.34  38.95  170.34  
1 1 1 11 10 5  f 1 456.50  29.02  349.73  -92.09  74.15  -92.09  
1 1 1 11 10 6  o 0 465.06  48.23  340.41  -102.32 37.85  -102.32 
1 1 1 11 10 7  o 0 299.82  20.25  238.47  104.54  68.09  104.54  
1 1 1 11 10 8  o 0 247.07  15.21  158.23  45.22   14.03  -134.78 
1 1 1 11 10 9  o 0 70.86   7.97   22.82   145.86  17.12  -34.14  
1 1 1 11 10 10 o 0 61.42   6.53   31.55   -48.58  11.42  131.42  
1 1 1 11 10 11 o 0 42.26   1.99   5.85    -40.54  36.25  139.46  
1 1 1 11 10 12 o 0 53.15   6.52   34.42   -87.13  6.18   92.87   
1 1 1 11 10 13 o 0 27.76   2.42   18.70   159.99  1.03   -20.01  
1 1 1 11 10 14 o 0 45.10   1.72   34.84   71.41   7.24   71.41   
1 1 1 11 10 15 o 0 9.35    1.05   1.38    -53.59  9.22   126.41  
1 1 1 11 10 16 o 0 11.06   2.45   9.06    23.24   3.88   23.24   
1 1 1 11 11 0  o 0 524.26  45.92  355.02  180.00  210.00 -180.00 
1 1 1 11 11 1  o 0 388.06  31.25  266.87  -90.00  27.25  90.00   
1 1 1 11 11 2  o 0 203.45  19.41  132.94  180.00  72.55  180.00  
1 1 1 11 11 3  o 0 361.08  33.52  255.07  -90.00  30.04  90.00   
1 1 1 11 11 4  o 0 478.57  59.96  327.93  180.00  8.67   0.00    
1 1 1 11 11 5  o 0 447.69  99.60  307.85  90.00   3.78   90.00   
1 1 1 11 11 6  o 0 23.50   9.27   3.03    0.00    23.33  -180.00 
1 1 1 11 11 7  o 0 19.12   3.83   2.47    -90.00  29.90  90.00   
1 1 1 11 11 8  o 0 101.64  10.01  51.59   180.00  20.69  180.00  
1 1 1 11 11 9  o 0 24.77   2.26   7.55    90.00   10.61  -90.00  
1 1 1 11 11 10 o 0 90.64   4.99   59.36   0.00    7.23   0.00    
1 1 1 11 11 11 o 0 15.88   1.85   2.67    90.00   12.11  -90.00  
1 1 1 11 11 12 o 0 11.82   2.70   3.86    180.00  6.50   -0.00   
1 1 1 11 11 13 o 0 0.00    7.49   0.00    -180.00 12.37  90.00   
1 1 1 11 11 14 o 0 25.94   2.31   17.76   180.00  2.63   180.00  
1 1 1 11 11 15 o 0 8.55    1.37   4.59    90.00   1.33   90.00   
1 1 1 11 11 16 o 0 7.15    1.65   4.69    0.00    4.83   180.00  
1 1 1 12 0  0  o 0 459.95  33.97  319.16  180.00  3.27   180.00  
1 1 1 12 0  1  o 0 178.73  19.20  25.52   -45.00  17.16  -45.00  
1 1 1 12 0  2  o 0 298.19  16.25  203.29  -90.00  61.31  90.00   
1 1 1 12 0  3  o 0 212.30  20.42  145.33  -135.00 85.45  45.00   
1 1 1 12 0  4  o 0 699.24  140.19 467.79  180.00  24.15  180.00  
1 1 1 12 0  5  f 1 254.61  32.65  172.47  135.00  53.67  135.00  
1 1 1 12 0  6  o 0 25.26   6.45   1.12    90.00   16.97  -90.00  
1 1 1 12 0  7  o 0 293.56  19.94  196.49  45.00   58.11  -135.00 
1 1 1 12 0  8  o 0 164.13  15.13  110.36  180.00  54.82  180.00  
1 1 1 12 0  9  o 0 479.46  48.20  324.56  135.00  23.14  135.00  
1 1 1 12 0  10 o 0 28.94   6.24   0.28    -90.00  1.30   90.00   
1 1 1 12 0  11 o 0 78.10   7.95   53.55   -135.00 1.40   -135.00 
1 1 1 12 0  12 o 0 0.00    14.62  0.00    180.00  10.79  0.00    
1 1 1 12 0  13 o 0 56.81   5.91   43.98   135.00  14.87  135.00  
1 1 1 12 0  14 o 0 42.17   6.33   32.64   90.00   2.39   90.00   
1 1 1 12 0  15 o 0 21.41   7.62   16.55   45.00   0.25   45.00   
1 1 1 12 0  16 o 0 5.55    0.49   1.67    0.00    0.83   0.00    
1 1 1 12 1  0  o 0 758.61  78.99  525.01  180.00  37.68  -180.00 
1 1 1 12 1  1  o 0 541.90  46.77  365.37  -73.79  5.93   106.21  
1 1 1 12 1  2  f 1 311.37  18.39  149.69  -113.67 118.38 66.33   
1 1 1 12 1  3  o 0 576.83  68.24  492.34  -108.09 196.49 -108.09 
1 1 1 12 1  4  f 1 132.36  8.83   67.25   64.21   27.65  64.21   
1 1 1 12 1  5  o 0 219.37  15.15  154.21  66.06   27.49  66.06   
1 1 1 12 1  6  o 0 468.07  23.33  291.60  23.71   35.73  -156.29 
1 1 1 12 1  7  o 0 166.18  8.46   69.04   51.43   69.06  -128.57 
1 1 1 12 1  8  o 0 176.91  29.77  102.27  109.18  28.96  -70.82  
1 1 1 12 1  9  o 0 90.86   3.86   48.16   -73.77  3.06   106.23  
1 1 1 12 1  10 o 0 194.51  18.18  148.02  -28.71  38.93  -28.71  
1 1 1 12 1  11 o 0 60.14   5.75   23.54   16.05   29.61  -163.95 
1 1 1 12 1  12 o 0 11.33   1.75   10.24   80.07   22.83  80.07   
1 1 1 12 1  13 o 0 35.17   2.00   20.19   109.75  10.78  -70.25  
1 1 1 12 1  14 o 0 3.91    2.10   3.82    -50.94  9.35   -50.94  
1 1 1 12 1  15 o 0 15.22   1.48   10.50   140.96  1.60   -39.04  
1 1 1 12 1  16 o 0 9.29    1.87   4.96    -67.18  3.89   112.82  
1 1 1 12 2  0  o 0 876.58  63.81  606.07  180.00  125.15 -180.00 
1 1 1 12 2  1  o 0 399.08  23.61  262.02  131.52  16.22  -48.48  
1 1 1 12 2  2  f 1 370.66  28.15  292.04  114.99  84.42  114.99  
1 1 1 12 2  3  o 0 514.38  44.98  429.98  177.00  175.48 177.00  
1 1 1 12 2  4  o 0 110.60  6.82   1.74    136.02  127.35 -43.98  
1 1 1 12 2  5  o 0 94.91   5.88   20.92   -163.53 41.14  16.47   
1 1 1 12 2  6  o 0 629.09  32.27  432.80  -67.57  20.67  -67.57  
1 1 1 12 2  7  o 0 100.39  6.71   29.17   -40.43  23.55  139.57  
1 1 1 12 2  8  o 0 296.39  12.88  165.05  31.15   74.57  -148.85 
1 1 1 12 2  9  o 0 102.11  5.34   50.09   90.81   24.30  -89.19  
1 1 1 12 2  10 o 0 97.30   7.88   52.59   44.23   9.28   -135.77 
1 1 1 12 2  11 o 0 86.82   7.64   63.71   -38.78  13.63  -38.78  
1 1 1 12 2  12 o 0 48.31   4.80   21.08   -35.89  23.04  144.11  
1 1 1 12 2  13 o 0 27.22   2.03   12.94   45.24   12.02  -134.76 
1 1 1 12 2  14 o 0 15.82   1.94   10.83   76.43   0.08   -103.57 
1 1 1 12 2  15 o 0 26.17   2.63   26.11   -38.91  12.64  -38.91  
1 1 1 12 2  16 o 0 10.98   1.71   9.29    65.91   2.37   65.91   
1 1 1 12 3  0  o 0 231.62  20.25  143.18  0.00    98.86  0.00    
1 1 1 12 3  1  o 0 261.17  20.16  100.45  39.95   150.16 -140.05 
1 1 1 12 3  2  o 0 272.82  23.07  143.43  9.13    81.37  -170.87 
1 1 1 12 3  3  o 0 531.29  38.30  321.25  101.08  74.96  -78.92  
1 1 1 12 3  4  o 0 159.02  16.43  102.33  -134.41 16.48  -134.41 
1 1 1 12 3  5  o 0 436.14  37.81  334.71  -140.35 67.89  -140.35 
1 1 1 12 3  6  o 0 200.50  12.74  110.90  -129.88 34.97  50.12   
1 1 1 12 3  7  o 0 84.48   8.66   9.91    -10.34  33.12  169.66  
1 1 1 12 3  8  o 0 214.33  17.37  160.97  0.77    32.74  0.77    
1 1 1 12 3  9  o 0 180.98  7.27   123.86  27.46   6.77   27.46   
1 1 1 12 3  10 o 0 95.35   9.02   53.04   -113.13 3.96   66.87   
1 1 1 12 3  11 o 0 64.70   3.65   46.00   -121.98 12.59  -121.98 
1 1 1 12 3  12 o 0 48.02   7.11   32.26   -117.03 0.42   -117.03 
1 1 1 12 3  13 o 0 15.18   1.49   1.41    -18.40  9.48   161.60  
1 1 1 12 3  14 o 0 29.37   3.60   24.71   -73.49  5.44   -73.49  
1 1 1 12 3  15 o 0 16.40   1.52   13.83   176.80  3.55   176.80  
1 1 1 12 3  16 o 0 12.93   1.43   12.93   -120.35 6.86   -120.35 
1 1 1 12 4  0  o 0 127.77  9.34   84.79   0.00    22.10  180.00  
1 1 1 12 4  1  o 0 410.22  22.81  227.14  -113.63 108.50 66.37   
1 1 1 12 4  2  o 0 263.52  14.74  217.45  94.09   85.04  94.09   
1 1 1 12 4  3  o 0 305.55  18.79  150.28  70.64   110.06 -109.36 
1 1 1 12 4  4  o 0 454.44  29.77  319.35  11.37   13.03  11.37   
1 1 1 12 4  5  o 0 192.58  18.37  163.25  130.64  98.88  130.64  
1 1 1 12 4  6  o 0 484.27  18.27  352.30  69.23   45.70  69.23   
1 1 1 12 4  7  o 0 234.89  11.70  111.58  -107.22 97.84  72.78   
1 1 1 12 4  8  o 0 74.68   14.21  7.48    -136.20 73.75  43.80   
1 1 1 12 4  9  o 0 254.02  9.86   209.43  54.08   73.98  54.08   
1 1 1 12 4  10 o 0 54.13   4.47   16.03   -133.27 36.78  46.73   
1 1 1 12 4  11 o 0 38.59   5.11   9.73    127.18  22.12  -52.82  
1 1 1 12 4  12 f 1 30.34   5.31   14.99   122.79  8.37   -57.21  
1 1 1 12 4  13 o 0 24.85   2.83   8.84    -126.90 16.43  53.10   
1 1 1 12 4  14 f 1 4.89    0.59   1.30    62.96   3.88   62.96   
1 1 1 12 4  15 o 0 15.84   3.14   13.32   48.55   3.63   48.55   
1 1 1 12 4  16 o 0 8.26    1.40   3.53    -38.38  4.93   141.62  
1 1 1 12 5  0  f 1 312.97  26.59  217.62  0.00    32.00  0.00    
1 1 1 12 5  1  o 0 289.68  24.35  227.07  106.62  64.90  106.62  
1 1 1 12 5  2  o 0 443.37  23.19  272.90  89.76   53.28  -90.24  
1 1 1 12 5  3  o 0 333.83  18.12  264.81  -51.59  80.22  -51.59  
1 1 1 12 5  4  o 0 605.24  39.28  461.03  -121.67 77.10  -121.67 
1 1 1 12 5  5  o 0 109.60  13.66  10.82   139.33  110.76 -40.67  
1 1 1 12 5  6  o 0 205.01  13.34  102.46  -0.43   63.94  179.57  
1 1 1 12 5  7  o 0 316.02  18.82  228.31  -83.79  20.76  -83.79  
1 1 1 12 5  8  o 0 159.74  11.53  101.29  -32.45  10.99  147.55  
1 1 1 12 5  9  o 0 36.85   3.65   6.07    126.49  20.05  126.49  
1 1 1 12 5  10 f 1 95.77   3.62   80.14   -174.33 34.38  -174.33 
1 1 1 12 5  11 o 0 136.53  10.45  74.58   -178.37 37.47  1.63    
1 1 1 12 5  12 o 0 3.16    1.83   3.74    83.02   7.71   83.02   
1 1 1 12 5  13 o 0 29.03   3.30   14.65   -163.93 11.22  16.07   
1 1 1 12 5  14 o 0 12.52   0.76   7.34    113.68  0.02   -66.32  
1 1 1 12 5  15 o 0 6.84    1.71   2.53    -96.16  3.02   83.84   
1 1 1 12 5  16 o 0 9.73    2.44   5.75    88.81   2.53   -91.19  
1 1 1 12 6  0  o 0 273.09  19.16  190.47  180.00  21.88  0.00    
1 1 1 12 6  1  f 1 362.77  21.67  108.22  173.54  270.89 -6.46   
1 1 1 12 6  2  o 0 412.53  27.24  272.58  150.50  14.59  -29.50  
1 1 1 12 6  3  o 0 343.06  17.40  233.61  82.31   1.32   -97.69  
1 1 1 12 6  4  o 0 555.98  22.27  388.99  64.78   3.14   -115.22 
1 1 1 12 6  5  o 0 40.51   3.24   39.96   -48.35  97.33  -48.35  
1 1 1 12 6  6  o 0 293.02  13.76  192.74  10.15   9.91   -169.85 
1 1 1 12 6  7  o 0 252.74  25.24  172.18  42.36   2.88   -137.64 
1 1 1 12 6  8  o 0 91.93   6.92   31.38   115.94  51.11  -64.06  
1 1 1 12 6  9  f 1 132.01  6.79   91.29   96.68   14.64  96.68   
1 1 1 12 6  10 f 1 129.31  11.05  48.19   -147.82 80.52  32.18   
1 1 1 12 6  11 f 1 42.78   2.90   16.19   50.84   14.44  -129.16 
1 1 1 12 6  12 o 0 29.11   1.98   10.73   -31.41  19.84  148.59  
1 1 1 12 6  13 f 1 42.55   3.25   34.57   4.34    8.14   4.34    
1 1 1 12 6  14 o 0 15.64   1.52   9.52    34.03   2.11   -145.97 
1 1 1 12 6  15 o 0 2.70    0.68   0.60    16.51   1.57   16.51   
1 1 1 12 6  16 o 0 12.26   1.96   10.62   105.09  3.78   105.09  
1 1 1 12 7  0  o 0 1.71    10.13  0.01    0.00    26.55  180.00  
1 1 1 12 7  1  o 0 362.14  17.19  279.14  -99.12  75.22  -99.12  
1 1 1 12 7  2  o 0 212.07  11.01  84.22   -49.04  112.44 130.96  
1 1 1 12 7  3  o 0 334.05  20.93  198.69  -31.53  62.09  148.47  
1 1 1 12 7  4  o 0 491.94  23.33  382.88  32.96   74.05  32.96   
1 1 1 12 7  5  o 0 296.99  21.19  216.50  80.40   35.85  80.40   
1 1 1 12 7  6  o 0 253.53  19.94  171.77  -52.77  5.45   -52.77  
1 1 1 12 7  7  o 0 304.95  21.59  217.41  43.70   13.62  43.70   
1 1 1 12 7  8  o 0 100.26  13.61  64.28   -71.50  15.09  -71.50  
1 1 1 12 7  9  o 0 73.86   7.07   27.90   -63.31  8.88   116.69  
1 1 1 12 7  10 o 0 43.30   3.06   0.04    41.36   53.27  41.36   
1 1 1 12 7  11 o 0 32.03   2.58   4.99    -142.78 12.25  37.22   
1 1 1 12 7  12 o 0 33.20   5.24   22.34   -52.24  1.48   127.76  
1 1 1 12 7  13 o 0 21.91   3.95   10.79   -48.83  2.91   131.17  
1 1 1 12 7  14 o 0 28.10   2.84   19.74   -99.37  1.11   80.63   
1 1 1 12 7  15 o 0 5.20    1.12   0.63    167.93  7.01   167.93  
1 1 1 12 7  16 o 0 0.00    1.11   4.16    118.76  ?      ?       
1 1 1 12 8  0  o 0 180.74  14.48  121.99  180.00  0.67   -180.00 
1 1 1 12 8  1  o 0 511.67  24.96  340.28  -52.49  13.90  127.51  
1 1 1 12 8  2  o 0 446.43  34.90  406.94  -129.33 205.99 -129.33 
1 1 1 12 8  3  o 0 142.53  8.15   67.07   145.83  41.02  -34.17  
1 1 1 12 8  4  o 0 66.20   8.02   31.19   -52.33  121.43 -52.33  
1 1 1 12 8  5  o 0 271.65  25.24  179.09  -145.05 4.22   34.95   
1 1 1 12 8  6  o 0 571.61  41.15  496.88  140.14  206.48 140.14  
1 1 1 12 8  7  o 0 192.36  10.00  154.93  -85.78  53.00  -85.78  
1 1 1 12 8  8  o 0 153.65  8.16   114.17  179.06  27.99  179.06  
1 1 1 12 8  9  o 0 13.51   2.33   20.51   93.81   42.72  93.81   
1 1 1 12 8  10 o 0 31.34   2.90   0.56    152.01  0.73   -27.99  
1 1 1 12 8  11 o 0 35.81   3.45   5.61    -146.51 25.31  33.49   
1 1 1 12 8  12 o 0 14.19   2.29   0.21    -170.01 9.65   9.99    
1 1 1 12 8  13 o 0 12.96   5.78   7.46    12.98   3.28   12.98   
1 1 1 12 8  14 o 0 11.28   1.94   1.49    47.36   11.40  -132.64 
1 1 1 12 8  15 f 1 9.01    1.26   5.01    13.34   1.30   -166.66 
1 1 1 12 8  16 o 0 12.34   1.32   10.03   16.27   3.07   16.27   
1 1 1 12 9  0  f 1 283.66  30.40  192.04  0.00    57.40  0.00    
1 1 1 12 9  1  o 0 196.05  15.13  94.01   109.02  65.09  -70.98  
1 1 1 12 9  2  o 0 222.76  15.06  157.70  11.80   25.13  11.80   
1 1 1 12 9  3  o 0 163.00  10.31  116.87  -91.52  42.89  -91.52  
1 1 1 12 9  4  o 0 201.57  11.73  145.76  -176.56 27.63  -176.56 
1 1 1 12 9  5  o 0 388.43  21.47  282.10  -121.73 38.07  -121.73 
1 1 1 12 9  6  o 0 83.14   5.16   34.13   -151.20 25.02  28.80   
1 1 1 12 9  7  o 0 116.40  13.69  63.52   -58.52  19.98  121.48  
1 1 1 12 9  8  o 0 17.14   1.51   10.17   -27.50  21.77  -27.50  
1 1 1 12 9  9  o 0 41.48   4.41   2.58    37.90   11.80  37.90   
1 1 1 12 9  10 o 0 103.88  12.24  61.07   39.97   13.91  -140.03 
1 1 1 12 9  11 o 0 61.96   4.86   41.67   57.36   11.57  57.36   
1 1 1 12 9  12 o 0 48.45   4.98   34.86   -37.31  0.79   -37.31  
1 1 1 12 9  13 o 0 10.90   1.16   3.48    -71.27  0.81   -71.27  
1 1 1 12 9  14 o 0 32.48   4.99   12.51   133.61  20.97  -46.39  
1 1 1 12 9  15 o 0 14.58   0.13   9.62    -8.08   0.42   171.92  
1 1 1 12 9  16 f 1 21.02   2.93   16.21   -18.89  3.50   -18.89  
1 1 1 12 10 0  o 0 733.09  40.97  494.87  0.00    21.51  0.00    
1 1 1 12 10 1  o 0 477.41  28.51  333.78  105.79  22.32  105.79  
1 1 1 12 10 2  o 0 403.09  29.79  350.22  -19.41  154.29 -19.41  
1 1 1 12 10 3  o 0 124.12  6.75   40.40   123.53  17.74  123.53  
1 1 1 12 10 4  o 0 442.09  36.53  351.55  -122.37 110.18 -122.37 
1 1 1 12 10 5  o 0 168.37  18.55  89.45   151.15  30.82  -28.85  
1 1 1 12 10 6  o 0 315.89  14.61  210.89  1.95    7.43   -178.05 
1 1 1 12 10 7  o 0 447.61  16.68  314.23  -41.19  17.60  -41.19  
1 1 1 12 10 8  o 0 296.04  19.99  213.39  168.04  32.06  168.04  
1 1 1 12 10 9  o 0 111.97  9.35   104.12  -95.89  66.17  -95.89  
1 1 1 12 10 10 o 0 48.36   3.53   24.60   80.70   2.13   -99.30  
1 1 1 12 10 11 o 0 24.16   2.91   2.38    112.83  14.92  112.83  
1 1 1 12 10 12 o 0 14.85   1.67   2.82    49.86   21.28  49.86   
1 1 1 12 10 13 o 0 22.76   2.23   14.91   -146.50 1.22   33.50   
1 1 1 12 10 14 o 0 18.60   1.63   14.44   -100.70 3.58   -100.70 
1 1 1 12 10 15 o 0 17.21   2.28   11.99   90.27   1.04   90.27   
1 1 1 12 11 0  o 0 468.00  23.98  314.15  0.00    2.04   180.00  
1 1 1 12 11 1  o 0 309.52  11.72  138.69  52.18   134.87 -127.82 
1 1 1 12 11 2  o 0 418.02  32.51  293.13  88.21   19.10  88.21   
1 1 1 12 11 3  o 0 314.14  19.82  239.92  137.57  72.57  137.57  
1 1 1 12 11 4  o 0 272.49  15.14  190.76  20.28   27.74  20.28   
1 1 1 12 11 5  f 1 423.78  27.32  316.68  116.47  61.91  116.47  
1 1 1 12 11 6  o 0 221.78  15.93  139.92  -32.67  14.48  147.33  
1 1 1 12 11 7  f 1 189.98  16.12  118.60  -41.78  11.79  138.22  
1 1 1 12 11 8  o 0 14.83   4.24   29.03   173.73  61.00  173.73  
1 1 1 12 11 9  f 1 162.71  14.62  92.19   -79.71  28.15  100.29  
1 1 1 12 11 10 o 0 48.67   3.19   16.17   -127.09 23.23  52.91   
1 1 1 12 11 11 o 0 60.42   8.26   31.57   -168.27 13.08  11.73   
1 1 1 12 11 12 o 0 6.85    0.94   7.58    -79.67  17.84  -79.67  
1 1 1 12 11 13 o 0 5.81    0.33   4.29    -35.56  13.71  -35.56  
1 1 1 12 11 14 o 0 10.73   1.22   4.83    113.37  4.03   -66.63  
1 1 1 12 11 15 o 0 12.57   1.75   8.36    -100.13 0.19   -100.13 
1 1 1 12 12 0  o 0 874.88  59.87  582.29  180.00  159.97 180.00  
1 1 1 12 12 1  o 0 295.40  17.11  199.17  -90.00  50.85  -90.00  
1 1 1 12 12 2  o 0 601.42  86.50  395.04  180.00  2.23   0.00    
1 1 1 12 12 3  o 0 405.80  20.16  269.29  -90.00  9.06   -90.00  
1 1 1 12 12 4  o 0 384.70  36.81  257.07  0.00    36.41  -0.00   
1 1 1 12 12 5  o 0 282.57  17.47  189.40  90.00   38.57  -90.00  
1 1 1 12 12 6  f 1 297.24  19.75  199.05  180.00  13.60  0.00    
1 1 1 12 12 7  o 0 31.57   6.70   13.32   -90.00  61.74  90.00   
1 1 1 12 12 8  o 0 72.53   10.34  46.17   180.00  44.81  0.00    
1 1 1 12 12 9  f 1 138.95  25.19  90.05   -90.00  3.55   -90.00  
1 1 1 12 12 10 o 0 37.02   6.93   20.54   0.00    10.67  180.00  
1 1 1 12 12 11 o 0 90.90   7.00   64.26   -90.00  2.58   -90.00  
1 1 1 12 12 12 o 0 23.23   2.64   15.93   180.00  9.92   0.00    
1 1 1 12 12 13 o 0 6.30    3.21   2.05    -90.00  3.30   90.00   
1 1 1 12 12 14 f 1 8.75    1.25   4.81    0.00    1.45   0.00    
1 1 1 12 12 15 o 0 19.09   3.93   12.51   -90.00  2.41   -90.00  
1 1 1 13 0  1  o 0 337.98  20.86  230.37  45.00   138.41 -135.00 
1 1 1 13 0  2  o 0 56.67   12.36  10.15   0.00    23.29  180.00  
1 1 1 13 0  3  o 0 303.77  25.89  200.23  -45.00  83.65  -45.00  
1 1 1 13 0  4  o 0 623.71  60.53  414.73  -90.00  77.19  -90.00  
1 1 1 13 0  5  o 0 276.37  49.99  185.93  -135.00 40.23  -135.00 
1 1 1 13 0  6  o 0 342.86  33.37  224.81  0.00    32.03  -180.00 
1 1 1 13 0  7  o 0 137.05  17.09  90.82   -45.00  11.55  -45.00  
1 1 1 13 0  8  o 0 18.01   4.26   1.27    -90.00  17.41  90.00   
1 1 1 13 0  9  o 0 10.93   7.21   0.70    -135.00 27.32  45.00   
1 1 1 13 0  10 o 0 127.41  10.47  86.32   0.00    5.25   0.00    
1 1 1 13 0  11 o 0 53.21   5.28   35.66   135.00  5.93   -45.00  
1 1 1 13 0  12 o 0 41.33   4.91   28.30   90.00   4.87   90.00   
1 1 1 13 0  13 f 1 52.24   7.48   40.28   -135.00 2.59   45.00   
1 1 1 13 0  14 o 0 24.11   3.32   18.61   0.00    2.01   -0.00   
1 1 1 13 0  15 o 0 2.93    0.84   1.03    135.00  3.83   -45.00  
1 1 1 13 0  16 o 0 6.60    0.71   5.08    90.00   4.00   -90.00  
1 1 1 13 1  0  o 0 260.04  26.30  179.10  0.00    14.38  0.00    
1 1 1 13 1  1  o 0 163.11  17.72  114.09  -119.49 67.96  -119.49 
1 1 1 13 1  2  o 0 88.24   6.02   12.43   -84.11  18.72  95.89   
1 1 1 13 1  3  o 0 291.93  21.18  214.49  60.33   55.53  60.33   
1 1 1 13 1  4  o 0 59.44   7.35   22.45   149.81  80.37  149.81  
1 1 1 13 1  5  o 0 362.75  17.95  245.88  175.25  8.38   175.25  
1 1 1 13 1  6  o 0 372.26  23.00  192.63  60.62   100.72 -119.38 
1 1 1 13 1  7  f 1 220.63  14.83  143.38  -52.93  2.10   127.07  
1 1 1 13 1  8  f 1 307.08  22.11  153.35  -85.95  106.00 94.05   
1 1 1 13 1  9  o 0 231.43  14.26  148.18  -108.99 10.77  71.01   
1 1 1 13 1  10 o 0 88.27   10.03  59.47   -175.29 4.21   -175.29 
1 1 1 13 1  11 o 0 6.15    1.54   12.71   -93.05  26.17  -93.05  
1 1 1 13 1  12 o 0 61.83   7.71   17.35   127.48  49.28  -52.52  
1 1 1 13 1  13 f 1 30.85   3.17   16.46   -54.06  10.87  125.94  
1 1 1 13 1  14 o 0 34.93   0.59   34.76   7.31    17.07  7.31    
1 1 1 13 1  15 o 0 7.65    0.92   3.49    -125.48 2.85   54.52   
1 1 1 13 1  16 o 0 5.09    0.68   3.06    -66.94  0.20   113.06  
1 1 1 13 2  0  o 0 317.23  26.82  218.48  180.00  0.52   -0.00   
1 1 1 13 2  1  o 0 111.62  7.17   1.96    -2.53   137.62 -2.53   
1 1 1 13 2  2  o 0 312.13  20.89  196.97  108.05  9.97   -71.95  
1 1 1 13 2  3  o 0 118.92  7.31   52.35   -59.78  10.64  120.22  
1 1 1 13 2  4  o 0 313.72  20.47  186.00  55.93   43.17  -124.07 
1 1 1 13 2  5  o 0 221.42  13.60  168.35  -37.52  54.56  -37.52  
1 1 1 13 2  6  o 0 530.17  29.97  416.94  126.65  131.36 126.65  
1 1 1 13 2  7  o 0 362.69  26.34  242.40  -102.01 2.71   77.99   
1 1 1 13 2  8  o 0 246.36  15.55  189.09  9.34    48.66  9.34    
1 1 1 13 2  9  o 0 186.45  10.62  145.77  -171.65 48.12  -171.65 
1 1 1 13 2  10 o 0 57.55   5.89   36.19   100.22  4.29   100.22  
1 1 1 13 2  11 o 0 72.98   6.19   32.60   122.46  30.27  -57.54  
1 1 1 13 2  12 f 1 50.24   5.33   31.20   122.33  4.75   -57.67  
1 1 1 13 2  13 o 0 31.49   5.33   11.54   134.98  22.63  -45.02  
1 1 1 13 2  14 o 0 25.99   2.23   20.79   -0.33   2.94   -0.33   
1 1 1 13 2  15 o 0 5.17    0.88   0.28    19.19   4.63   -160.81 
1 1 1 13 2  16 o 0 12.78   0.06   9.75    170.47  0.36   170.47  
1 1 1 13 3  0  o 0 439.14  43.90  302.74  0.00    58.12  180.00  
1 1 1 13 3  1  o 0 190.50  11.95  140.36  76.51   45.99  76.51   
1 1 1 13 3  2  o 0 208.37  13.85  110.56  76.31   42.33  -103.69 
1 1 1 13 3  3  o 0 89.12   8.46   9.15    62.42   9.16   -117.58 
1 1 1 13 3  4  o 0 681.98  53.51  509.02  162.98  89.60  162.98  
1 1 1 13 3  5  o 0 295.07  15.93  132.23  122.01  135.87 -57.99  
1 1 1 13 3  6  o 0 759.33  62.74  617.21  108.60  212.86 108.60  
1 1 1 13 3  7  o 0 132.79  4.54   26.88   -163.87 120.20 16.13   
1 1 1 13 3  8  o 0 33.99   5.15   29.19   32.26   80.36  32.26   
1 1 1 13 3  9  f 1 96.69   10.81  47.09   31.50   20.87  -148.50 
1 1 1 13 3  10 o 0 91.92   10.36  61.89   -170.07 2.33   -170.07 
1 1 1 13 3  11 o 0 64.87   3.37   48.01   -59.79  18.07  -59.79  
1 1 1 13 3  12 f 1 12.54   4.21   15.35   -58.58  46.30  -58.58  
1 1 1 13 3  13 o 0 17.15   2.78   1.50    35.02   0.70   -144.98 
1 1 1 13 3  14 o 0 16.41   2.25   10.29   -139.15 2.44   40.85   
1 1 1 13 3  15 o 0 13.49   2.11   13.35   174.28  8.37   174.28  
1 1 1 13 3  16 o 0 5.02    0.81   3.13    101.87  0.69   101.87  
1 1 1 13 4  0  o 0 412.29  25.80  275.55  180.00  144.48 -180.00 
1 1 1 13 4  1  f 1 133.44  24.96  73.05   108.64  20.28  108.64  
1 1 1 13 4  2  o 0 344.95  22.43  205.14  39.36   45.47  -140.64 
1 1 1 13 4  3  o 0 98.44   7.57   22.70   153.22  47.51  -26.78  
1 1 1 13 4  4  o 0 255.10  17.88  132.07  -99.79  76.41  80.21   
1 1 1 13 4  5  o 0 465.78  33.30  340.24  119.70  36.52  119.70  
1 1 1 13 4  6  f 1 140.82  13.36  82.94   114.62  14.13  114.62  
1 1 1 13 4  7  f 1 145.87  7.44   45.67   -121.16 101.77 58.84   
1 1 1 13 4  8  o 0 128.04  8.80   96.91   154.77  36.34  154.77  
1 1 1 13 4  9  o 0 75.83   5.90   27.04   153.07  2.55   153.07  
1 1 1 13 4  10 o 0 282.42  23.22  241.87  -47.75  94.81  -47.75  
1 1 1 13 4  11 o 0 12.51   5.16   10.45   -179.62 23.95  -179.62 
1 1 1 13 4  12 o 0 22.15   1.40   5.41    65.68   18.87  -114.32 
1 1 1 13 4  13 o 0 17.24   4.34   1.41    -125.18 17.29  54.82   
1 1 1 13 4  14 o 0 12.68   1.37   7.80    21.80   2.32   21.80   
1 1 1 13 4  15 o 0 5.92    0.84   0.83    9.04    0.18   -170.96 
1 1 1 13 4  16 o 0 4.66    0.51   2.23    31.67   0.76   31.67   
1 1 1 13 5  0  o 0 602.52  49.08  403.62  180.00  11.08  -0.00   
1 1 1 13 5  1  o 0 270.08  18.69  216.05  -8.98   87.34  -8.98   
1 1 1 13 5  2  f 1 700.74  29.07  542.75  12.49   139.98 12.49   
1 1 1 13 5  3  f 1 674.24  29.73  492.94  -111.44 64.90  -111.44 
1 1 1 13 5  4  o 0 35.77   3.01   34.35   147.13  79.66  147.13  
1 1 1 13 5  5  o 0 298.57  19.02  185.37  134.96  22.90  -45.04  
1 1 1 13 5  6  o 0 231.92  15.92  135.48  -128.15 32.42  51.85   
1 1 1 13 5  7  o 0 64.30   4.40   13.72   -44.45  102.12 -44.45  
1 1 1 13 5  8  o 0 338.07  16.89  252.58  -60.71  40.03  -60.71  
1 1 1 13 5  9  o 0 152.46  12.20  73.87   118.53  54.09  -61.47  
1 1 1 13 5  10 o 0 96.51   9.70   60.23   -115.05 8.30   64.95   
1 1 1 13 5  11 o 0 17.90   2.65   12.57   -146.87 34.70  -146.87 
1 1 1 13 5  12 o 0 7.35    1.36   7.80    126.32  18.90  126.32  
1 1 1 13 5  13 o 0 17.85   2.68   2.72    164.28  15.29  -15.72  
1 1 1 13 5  14 o 0 10.77   1.11   4.80    -141.34 1.57   38.66   
1 1 1 13 5  15 o 0 16.06   1.74   11.69   28.60   0.01   28.60   
1 1 1 13 5  16 o 0 0.00    4.87   4.42    175.32  ?      ?       
1 1 1 13 6  0  o 0 81.53   8.55   30.40   180.00  22.77  0.00    
1 1 1 13 6  1  o 0 240.12  13.01  155.63  -104.34 2.48   -104.34 
1 1 1 13 6  2  o 0 489.44  27.24  331.64  29.06   2.15   29.06   
1 1 1 13 6  3  o 0 502.42  21.05  342.69  -79.19  2.39   100.81  
1 1 1 13 6  4  o 0 105.02  5.49   8.07    22.47   142.71 22.47   
1 1 1 13 6  5  o 0 175.17  15.62  119.88  -148.96 29.30  -148.96 
1 1 1 13 6  6  o 0 220.85  18.45  188.27  -176.34 102.63 -176.34 
1 1 1 13 6  7  o 0 179.84  11.73  131.51  -34.71  24.49  -34.71  
1 1 1 13 6  8  o 0 114.76  6.48   71.05   54.61   0.63   -125.39 
1 1 1 13 6  9  o 0 137.85  12.45  102.89  -83.76  32.16  -83.76  
1 1 1 13 6  10 o 0 100.67  9.24   87.67   79.32   44.07  79.32   
1 1 1 13 6  11 o 0 57.40   4.89   37.60   68.11   22.82  68.11   
1 1 1 13 6  12 o 0 43.13   4.78   35.14   95.68   7.91   95.68   
1 1 1 13 6  13 o 0 15.84   1.92   8.50    -6.64   5.02   173.36  
1 1 1 13 6  14 o 0 22.85   1.52   19.56   -151.00 6.80   -151.00 
1 1 1 13 6  15 o 0 16.03   2.35   16.05   -167.24 9.93   -167.24 
1 1 1 13 6  16 f 1 12.38   1.65   11.35   45.24   5.04   45.24   
1 1 1 13 7  0  f 1 441.94  67.11  297.23  180.00  2.02   -180.00 
1 1 1 13 7  1  o 0 532.95  49.81  320.05  71.79   76.74  -108.21 
1 1 1 13 7  2  o 0 302.03  13.38  185.84  -24.82  31.33  155.18  
1 1 1 13 7  3  o 0 552.40  34.34  464.47  -117.51 169.85 -117.51 
1 1 1 13 7  4  o 0 352.77  17.57  226.20  -90.98  33.99  89.02   
1 1 1 13 7  5  o 0 604.98  29.81  346.06  -24.72  130.51 155.28  
1 1 1 13 7  6  o 0 81.04   6.85   30.78   -43.87  28.42  136.13  
1 1 1 13 7  7  o 0 248.02  28.72  231.61  -111.07 130.84 -111.07 
1 1 1 13 7  8  o 0 117.77  15.08  67.57   -128.93 12.14  51.07   
1 1 1 13 7  9  o 0 144.74  10.07  94.58   -167.40 2.60   -167.40 
1 1 1 13 7  10 o 0 67.63   5.18   32.96   -149.32 20.67  30.68   
1 1 1 13 7  11 o 0 10.26   1.87   15.58   109.54  33.93  109.54  
1 1 1 13 7  12 o 0 18.18   2.18   1.38    -56.48  0.16   123.52  
1 1 1 13 7  13 f 1 54.53   4.40   45.53   -143.73 9.59   -143.73 
1 1 1 13 7  14 o 0 19.58   2.84   15.70   162.19  4.72   162.19  
1 1 1 13 7  15 o 0 4.39    1.42   0.10    -28.31  2.44   -28.31  
1 1 1 13 7  16 o 0 3.40    1.62   1.98    70.56   8.22   70.56   
1 1 1 13 8  0  o 0 60.13   6.57   25.94   180.00  61.80  0.00    
1 1 1 13 8  1  f 1 123.48  5.66   41.31   38.71   58.73  -141.29 
1 1 1 13 8  2  o 0 211.59  18.88  154.41  3.01    40.10  3.01    
1 1 1 13 8  3  o 0 39.03   3.97   4.47    84.32   10.81  84.32   
1 1 1 13 8  4  o 0 168.87  11.72  120.84  16.68   75.83  16.68   
1 1 1 13 8  5  o 0 407.06  20.93  266.69  -12.34  15.00  167.66  
1 1 1 13 8  6  o 0 201.82  10.30  151.73  37.28   35.33  37.28   
1 1 1 13 8  7  o 0 152.60  12.78  105.91  -175.17 13.54  -175.17 
1 1 1 13 8  8  o 0 113.13  5.70   66.98   155.72  4.39   -24.28  
1 1 1 13 8  9  o 0 138.54  9.39   92.55   54.54   9.65   54.54   
1 1 1 13 8  10 o 0 19.13   1.32   10.48   -85.42  31.13  -85.42  
1 1 1 13 8  11 o 0 31.68   3.25   0.95    -95.34  33.12  -95.34  
1 1 1 13 8  12 o 0 92.50   9.04   85.22   -115.76 33.32  -115.76 
1 1 1 13 8  13 o 0 15.32   2.08   9.73    50.15   0.57   -129.85 
1 1 1 13 8  14 o 0 21.13   2.82   12.87   133.80  4.70   -46.20  
1 1 1 13 8  15 o 0 13.84   1.66   10.61   88.87   2.45   88.87   
1 1 1 13 8  16 o 0 14.41   2.34   6.77    -102.78 6.74   77.22   
1 1 1 13 9  0  o 0 232.52  21.13  156.00  180.00  51.55  -180.00 
1 1 1 13 9  1  o 0 318.39  15.11  186.19  2.18    50.01  -177.82 
1 1 1 13 9  2  o 0 91.59   5.36   17.29   74.54   39.34  -105.46 
1 1 1 13 9  3  o 0 260.38  16.86  215.33  163.09  88.51  163.09  
1 1 1 13 9  4  o 0 37.19   4.41   6.47    -70.03  15.32  -70.03  
1 1 1 13 9  5  o 0 105.67  8.96   32.79   17.56   37.63  -162.44 
1 1 1 13 9  6  o 0 156.17  7.96   76.16   122.14  53.02  -57.86  
1 1 1 13 9  7  o 0 147.45  13.54  92.15   -16.81  6.58   163.19  
1 1 1 13 9  8  o 0 136.99  9.49   74.31   -47.70  26.31  132.30  
1 1 1 13 9  9  o 0 59.05   5.25   28.63   -74.47  15.11  105.53  
1 1 1 13 9  10 o 0 174.86  19.00  139.36  88.05   46.93  88.05   
1 1 1 13 9  11 o 0 21.50   3.96   0.97    -70.52  27.50  -70.52  
1 1 1 13 9  12 o 0 10.86   1.40   2.05    118.26  8.07   118.26  
1 1 1 13 9  13 o 0 29.33   5.52   21.63   -131.75 1.68   -131.75 
1 1 1 13 9  14 o 0 9.49    1.13   6.22    -15.10  0.73   -15.10  
1 1 1 13 9  15 o 0 23.29   2.70   20.44   -37.17  8.12   -37.17  
1 1 1 13 10 0  o 0 163.57  15.70  109.33  180.00  33.31  -0.00   
1 1 1 13 10 1  o 0 262.32  15.49  236.05  -39.98  143.26 -39.98  
1 1 1 13 10 2  o 0 372.70  19.48  234.09  15.63   33.83  -164.37 
1 1 1 13 10 3  o 0 55.01   3.42   20.75   -92.59  66.87  -92.59  
1 1 1 13 10 4  o 0 461.01  21.96  325.92  73.72   38.85  73.72   
1 1 1 13 10 5  o 0 356.71  19.75  203.47  40.01   72.94  -139.99 
1 1 1 13 10 6  o 0 363.12  24.83  327.22  -133.18 167.17 -133.18 
1 1 1 13 10 7  f 1 73.57   4.27   22.20   -112.37 31.80  67.63   
1 1 1 13 10 8  f 1 237.64  11.64  172.23  -86.65  32.83  -86.65  
1 1 1 13 10 9  o 0 94.16   7.62   69.73   39.11   19.91  39.11   
1 1 1 13 10 10 o 0 49.22   5.12   26.26   158.06  1.08   158.06  
1 1 1 13 10 11 o 0 65.77   5.06   30.59   88.88   23.70  -91.12  
1 1 1 13 10 12 o 0 23.49   3.84   13.04   134.37  1.14   134.37  
1 1 1 13 10 13 o 0 13.27   1.69   4.14    -116.48 8.73   63.52   
1 1 1 13 10 14 o 0 25.41   1.97   21.02   73.51   6.85   73.51   
1 1 1 13 10 15 f 1 4.79    1.76   1.50    2.21    2.75   -177.79 
1 1 1 13 11 0  o 0 22.48   4.38   0.69    0.00    13.33  -180.00 
1 1 1 13 11 1  o 0 197.38  11.58  101.31  4.19    47.04  -175.81 
1 1 1 13 11 2  f 1 315.30  26.96  184.84  -42.61  33.67  137.39  
1 1 1 13 11 3  o 0 332.46  24.56  249.38  -2.60   70.85  -2.60   
1 1 1 13 11 4  o 0 644.24  45.13  443.68  -89.40  31.71  -89.40  
1 1 1 13 11 5  o 0 57.61   3.22   6.64    -14.27  15.69  165.73  
1 1 1 13 11 6  o 0 121.39  10.31  75.03   70.54   2.24   70.54   
1 1 1 13 11 7  o 0 100.44  7.33   61.09   105.75  31.39  105.75  
1 1 1 13 11 8  o 0 39.76   3.60   7.14    46.28   27.32  46.28   
1 1 1 13 11 9  o 0 51.47   4.61   29.46   -135.02 5.41   -135.02 
1 1 1 13 11 10 o 0 6.97    1.56   9.08    -68.73  18.85  -68.73  
1 1 1 13 11 11 o 0 52.69   5.16   34.68   102.56  4.40   -77.44  
1 1 1 13 11 12 f 1 10.24   0.97   4.91    -149.15 15.81  -149.15 
1 1 1 13 11 13 o 0 13.74   1.55   6.60    -145.94 3.58   34.06   
1 1 1 13 11 14 o 0 19.86   3.41   14.09   -31.62  1.54   -31.62  
1 1 1 13 11 15 o 0 10.50   1.57   7.75    129.68  1.87   129.68  
1 1 1 13 12 0  o 0 323.39  18.92  205.55  0.00    16.74  0.00    
1 1 1 13 12 1  o 0 252.45  14.45  113.71  -136.68 86.30  43.32   
1 1 1 13 12 2  o 0 60.47   4.80   9.21    -99.62  38.48  -99.62  
1 1 1 13 12 3  o 0 468.45  31.46  301.47  -77.26  4.65   102.74  
1 1 1 13 12 4  o 0 627.89  48.37  446.76  -62.71  66.26  -62.71  
1 1 1 13 12 5  o 0 64.77   4.06   3.55    46.73   1.11   -133.27 
1 1 1 13 12 6  o 0 100.19  6.32   9.93    142.63  103.54 -37.37  
1 1 1 13 12 7  o 0 316.06  23.60  182.79  115.15  44.12  -64.85  
1 1 1 13 12 8  o 0 175.08  8.96   130.29  -170.85 35.63  -170.85 
1 1 1 13 12 9  o 0 66.13   4.41   26.13   -37.77  27.62  142.23  
1 1 1 13 12 10 o 0 115.90  10.53  49.81   178.12  45.34  -1.88   
1 1 1 13 12 11 o 0 39.10   5.99   3.85    -25.44  45.77  154.56  
1 1 1 13 12 12 f 1 18.79   2.11   4.24    64.15   16.54  -115.85 
1 1 1 13 12 13 o 0 17.16   1.84   8.62    7.80    4.46   -172.20 
1 1 1 13 12 14 o 0 5.54    0.69   0.35    28.47   4.75   -151.53 
1 1 1 13 12 15 o 0 8.94    1.48   1.08    105.00  9.31   -75.00  
1 1 1 13 13 0  o 0 387.38  53.88  243.49  180.00  55.42  -0.00   
1 1 1 13 13 1  o 0 692.63  16.38  440.12  90.00   31.28  90.00   
1 1 1 13 13 2  f 1 496.78  35.49  318.95  180.00  123.65 180.00  
1 1 1 13 13 3  o 0 522.92  48.75  338.61  90.00   24.22  90.00   
1 1 1 13 13 4  o 0 138.48  11.21  90.13   180.00  1.35   180.00  
1 1 1 13 13 5  o 0 60.88   7.46   5.18    90.00   1.48   -90.00  
1 1 1 13 13 6  o 0 282.20  76.31  182.27  0.00    65.50  0.00    
1 1 1 13 13 7  o 0 225.04  36.55  144.70  90.00   40.77  90.00   
1 1 1 13 13 8  o 0 92.82   8.27   59.23   180.00  6.99   180.00  
1 1 1 13 13 9  o 0 133.17  12.67  84.10   90.00   23.98  -90.00  
1 1 1 13 13 10 o 0 87.91   8.55   54.82   180.00  7.56   180.00  
1 1 1 13 13 11 o 0 87.63   20.02  60.42   90.00   5.83   90.00   
1 1 1 13 13 12 o 0 22.28   2.15   15.11   0.00    0.26   180.00  
1 1 1 13 13 13 o 0 16.90   2.52   11.25   90.00   4.36   -90.00  
1 1 1 13 13 14 f 1 2.51    1.13   0.25    0.00    1.28   -180.00 
1 1 1 13 13 15 o 0 2.90    0.85   0.72    -90.00  0.59   90.00   
1 1 1 14 0  0  o 0 155.62  9.63   84.95   180.00  17.67  -0.00   
1 1 1 14 0  1  f 1 171.69  11.75  112.67  -45.00  157.66 135.00  
1 1 1 14 0  2  o 0 158.57  8.70   103.70  -90.00  114.61 90.00   
1 1 1 14 0  3  o 0 158.23  18.41  100.45  -135.00 12.50  -135.00 
1 1 1 14 0  4  o 0 68.86   7.27   4.38    180.00  5.17   0.00    
1 1 1 14 0  5  o 0 200.66  17.21  129.00  -45.00  34.74  135.00  
1 1 1 14 0  6  o 0 544.40  107.46 354.31  90.00   169.64 90.00   
1 1 1 14 0  7  o 0 556.54  37.49  366.69  45.00   6.96   45.00   
1 1 1 14 0  8  o 0 72.50   5.79   43.52   0.00    20.79  -180.00 
1 1 1 14 0  9  o 0 118.45  11.95  78.89   -45.00  16.87  135.00  
1 1 1 14 0  10 o 0 40.98   11.28  4.54    -90.00  0.81   -90.00  
1 1 1 14 0  11 o 0 7.13    1.33   0.10    45.00   2.61   -135.00 
1 1 1 14 0  12 o 0 50.87   14.00  38.90   180.00  1.27   180.00  
1 1 1 14 0  13 o 0 37.27   6.95   28.60   135.00  0.41   -45.00  
1 1 1 14 0  14 o 0 22.37   5.07   17.20   -90.00  3.20   -90.00  
1 1 1 14 0  15 o 0 7.87    1.41   6.00    -135.00 4.04   45.00   
1 1 1 14 0  16 o 0 11.17   1.96   8.58    180.00  4.61   180.00  
1 1 1 14 1  0  o 0 366.98  38.28  243.27  0.00    30.37  0.00    
1 1 1 14 1  1  o 0 568.95  32.94  381.31  -116.00 19.71  -116.00 
1 1 1 14 1  2  o 0 390.66  23.08  220.11  53.94   65.95  -126.06 
1 1 1 14 1  3  o 0 404.15  26.86  290.08  106.97  55.36  106.97  
1 1 1 14 1  4  o 0 142.60  11.79  68.61   -148.57 26.84  31.43   
1 1 1 14 1  5  o 0 449.50  32.00  274.84  69.35   27.31  -110.65 
1 1 1 14 1  6  o 0 388.48  17.86  257.04  130.33  11.95  130.33  
1 1 1 14 1  7  f 1 353.15  12.64  220.48  155.27  25.28  -24.73  
1 1 1 14 1  8  o 0 53.86   4.99   2.37    48.95   29.71  -131.05 
1 1 1 14 1  9  o 0 67.90   6.15   18.12   137.83  24.68  -42.17  
1 1 1 14 1  10 o 0 19.22   1.90   12.15   -78.72  35.75  -78.72  
1 1 1 14 1  11 f 1 13.23   1.00   4.46    155.69  10.45  155.69  
1 1 1 14 1  12 f 1 34.47   5.69   23.36   -81.14  2.12   98.86   
1 1 1 14 1  13 o 0 19.46   2.17   7.61    6.01    3.73   -173.99 
1 1 1 14 1  14 o 0 27.15   1.97   16.01   95.60   8.74   -84.40  
1 1 1 14 1  15 o 0 18.46   2.00   13.79   -57.01  0.07   122.99  
1 1 1 14 1  16 o 0 9.10    1.80   8.83    -24.49  4.78   -24.49  
1 1 1 14 2  0  o 0 874.02  53.05  579.90  180.00  0.39   -180.00 
1 1 1 14 2  1  o 0 520.95  43.21  390.95  -32.99  101.25 -32.99  
1 1 1 14 2  2  o 0 165.13  8.27   54.60   -119.85 93.54  60.15   
1 1 1 14 2  3  o 0 351.64  33.36  308.83  -26.91  165.01 -26.91  
1 1 1 14 2  4  o 0 73.30   6.55   8.65    155.41  71.83  155.41  
1 1 1 14 2  5  o 0 219.17  11.57  134.39  -41.96  2.20   138.04  
1 1 1 14 2  6  o 0 222.45  10.36  121.21  -89.59  38.73  90.41   
1 1 1 14 2  7  f 1 92.88   12.39  22.96   144.64  66.26  -35.36  
1 1 1 14 2  8  o 0 109.18  14.84  57.30   -126.44 18.45  53.56   
1 1 1 14 2  9  o 0 138.62  9.84   78.36   -70.67  20.06  109.33  
1 1 1 14 2  10 o 0 82.66   3.43   36.69   145.45  35.08  -34.55  
1 1 1 14 2  11 o 0 71.66   5.72   47.05   58.94   3.39   58.94   
1 1 1 14 2  12 o 0 62.55   5.15   42.03   -106.05 10.65  73.95   
1 1 1 14 2  13 o 0 31.31   2.61   28.34   -15.12  9.80   -15.12  
1 1 1 14 2  14 o 0 19.36   1.41   18.32   174.85  10.91  174.85  
1 1 1 14 2  15 o 0 30.10   1.34   26.68   -177.36 7.54   -177.36 
1 1 1 14 2  16 o 0 4.19    0.62   0.97    -30.98  3.38   149.02  
1 1 1 14 3  0  o 0 385.00  68.80  255.82  0.00    33.84  180.00  
1 1 1 14 3  1  o 0 583.33  43.63  388.62  61.02   9.13   61.02   
1 1 1 14 3  2  f 1 64.75   5.11   9.23    110.99  48.15  110.99  
1 1 1 14 3  3  o 0 150.56  11.93  96.81   36.19   35.03  36.19   
1 1 1 14 3  4  o 0 234.30  15.98  128.05  141.80  48.71  -38.20  
1 1 1 14 3  5  o 0 73.76   7.20   37.51   142.45  148.69 142.45  
1 1 1 14 3  6  o 0 306.01  23.30  208.50  91.07   18.90  91.07   
1 1 1 14 3  7  o 0 242.77  19.48  139.40  -82.11  44.57  97.89   
1 1 1 14 3  8  f 1 247.04  18.83  201.11  75.41   72.71  75.41   
1 1 1 14 3  9  o 0 60.11   4.80   3.58    122.58  69.50  122.58  
1 1 1 14 3  10 o 0 64.20   8.44   22.27   159.52  38.14  -20.48  
1 1 1 14 3  11 o 0 61.39   4.60   25.84   36.88   26.45  -143.12 
1 1 1 14 3  12 o 0 10.15   1.73   2.58    88.41   8.70   88.41   
1 1 1 14 3  13 o 0 22.28   1.49   12.19   34.84   8.70   -145.16 
1 1 1 14 3  14 o 0 34.91   2.16   31.44   -73.70  10.36  -73.70  
1 1 1 14 3  15 o 0 3.14    0.98   1.44    -124.72 4.31   -124.72 
1 1 1 14 3  16 f 1 14.24   1.69   9.10    17.23   3.20   -162.77 
1 1 1 14 4  0  o 0 278.00  28.80  185.07  0.00    52.71  180.00  
1 1 1 14 4  1  o 0 269.14  17.40  163.16  -141.32 19.66  38.68   
1 1 1 14 4  2  o 0 304.67  15.94  194.10  -67.12  8.78   112.88  
1 1 1 14 4  3  o 0 212.61  18.22  137.32  10.35   5.22   10.35   
1 1 1 14 4  4  o 0 69.84   5.58   8.63    32.96   61.47  32.96   
1 1 1 14 4  5  o 0 536.70  36.90  253.83  13.10   204.21 -166.90 
1 1 1 14 4  6  o 0 117.53  8.34   39.79   -58.11  11.72  -58.11  
1 1 1 14 4  7  o 0 39.41   3.49   30.14   156.32  92.65  156.32  
1 1 1 14 4  8  o 0 211.50  11.60  156.39  -132.37 30.72  -132.37 
1 1 1 14 4  9  o 0 151.38  16.61  109.26  -97.28  24.53  -97.28  
1 1 1 14 4  10 o 0 31.44   3.13   4.30    158.10  13.24  -21.90  
1 1 1 14 4  11 o 0 66.20   6.49   35.50   102.70  13.36  -77.30  
1 1 1 14 4  12 f 1 22.37   2.52   12.11   -2.59   0.48   177.41  
1 1 1 14 4  13 o 0 39.58   5.65   26.64   152.52  6.96   -27.48  
1 1 1 14 4  14 o 0 12.24   2.21   7.06    84.11   0.07   84.11   
1 1 1 14 4  15 o 0 11.27   1.38   6.18    65.01   3.70   -114.99 
1 1 1 14 4  16 o 0 7.72    1.00   4.16    30.93   2.77   -149.07 
1 1 1 14 5  0  o 0 307.61  25.28  205.20  0.00    6.64   0.00    
1 1 1 14 5  1  o 0 196.45  10.26  107.56  120.78  30.50  -59.22  
1 1 1 14 5  2  o 0 206.89  11.80  133.92  -168.06 8.13   -168.06 
1 1 1 14 5  3  o 0 427.59  27.57  317.59  51.51   61.52  51.51   
1 1 1 14 5  4  o 0 226.51  17.28  150.19  27.45   5.15   27.45   
1 1 1 14 5  5  o 0 431.76  32.32  272.28  -152.03 28.15  27.97   
1 1 1 14 5  6  f 1 520.23  33.57  350.52  58.56   2.99   -121.44 
1 1 1 14 5  7  o 0 198.17  10.74  146.17  -101.69 30.36  -101.69 
1 1 1 14 5  8  o 0 128.00  7.84   59.68   163.93  44.71  -16.07  
1 1 1 14 5  9  o 0 79.85   16.30  33.25   -157.51 16.94  22.49   
1 1 1 14 5  10 o 0 28.12   2.78   0.99    -136.18 6.74   43.82   
1 1 1 14 5  11 o 0 20.29   2.65   4.93    -151.12 16.78  -151.12 
1 1 1 14 5  12 f 1 0.00    6.66   12.51   -1.57   ?      ?       
1 1 1 14 5  13 o 0 50.53   5.22   44.06   -85.67  11.41  -85.67  
1 1 1 14 5  14 o 0 20.75   2.32   17.02   99.23   4.72   99.23   
1 1 1 14 5  15 o 0 18.03   2.00   15.91   11.19   5.58   11.19   
1 1 1 14 5  16 o 0 9.64    1.60   8.92    43.98   4.31   43.98   
1 1 1 14 6  0  o 0 186.04  15.80  123.93  0.00    4.32   -0.00   
1 1 1 14 6  1  f 1 284.71  14.63  144.34  -85.71  83.51  94.29   
1 1 1 14 6  2  o 0 272.30  14.54  206.42  122.03  60.28  122.03  
1 1 1 14 6  3  o 0 372.31  21.15  282.18  -2.67   65.14  -2.67   
1 1 1 14 6  4  o 0 332.06  21.53  231.02  -110.52 30.19  -110.52 
1 1 1 14 6  5  o 0 215.33  12.88  130.77  112.10  12.38  -67.90  
1 1 1 14 6  6  o 0 454.10  22.63  328.21  61.41   40.79  61.41   
1 1 1 14 6  7  o 0 294.64  32.41  239.44  73.70   81.00  73.70   
1 1 1 14 6  8  o 0 67.27   4.43   10.28   -71.07  49.78  108.93  
1 1 1 14 6  9  o 0 114.59  12.53  68.41   137.86  4.04   -42.14  
1 1 1 14 6  10 o 0 50.39   5.18   22.13   -17.86  15.63  162.14  
1 1 1 14 6  11 o 0 45.01   5.71   10.34   99.67   32.95  -80.33  
1 1 1 14 6  12 f 1 77.91   3.98   63.64   3.20    9.83   3.20    
1 1 1 14 6  13 o 0 14.99   3.17   3.79    63.17   13.58  -116.83 
1 1 1 14 6  14 o 0 18.38   0.49   11.86   -99.19  3.33   80.81   
1 1 1 14 6  15 f 1 15.13   1.90   11.11   86.70   0.59   86.70   
1 1 1 14 6  16 o 0 15.32   2.76   11.57   -163.26 0.83   -163.26 
1 1 1 14 7  0  o 0 374.82  41.26  250.76  180.00  64.65  -180.00 
1 1 1 14 7  1  f 1 361.03  19.43  283.47  -85.75  92.98  -85.75  
1 1 1 14 7  2  o 0 713.87  30.61  493.57  166.76  20.84  166.76  
1 1 1 14 7  3  o 0 387.38  26.05  223.71  -179.82 77.63  0.18    
1 1 1 14 7  4  o 0 113.00  9.11   37.90   -41.28  41.63  138.72  
1 1 1 14 7  5  o 0 276.01  18.51  151.56  5.71    59.25  -174.29 
1 1 1 14 7  6  o 0 255.21  14.69  182.66  -19.89  23.78  -19.89  
1 1 1 14 7  7  o 0 198.81  13.07  149.23  47.15   35.28  47.15   
1 1 1 14 7  8  o 0 152.36  12.91  112.61  112.26  31.20  112.26  
1 1 1 14 7  9  o 0 32.15   2.42   2.95    -77.48  39.65  -77.48  
1 1 1 14 7  10 o 0 57.74   6.37   28.82   109.27  13.14  -70.73  
1 1 1 14 7  11 f 1 43.37   4.23   28.30   -47.13  0.57   -47.13  
1 1 1 14 7  12 o 0 8.52    0.51   11.13   114.70  28.61  114.70  
1 1 1 14 7  13 o 0 10.65   3.87   4.18    -100.32 3.52   79.68   
1 1 1 14 7  14 o 0 22.27   4.13   19.11   -1.53   5.78   -1.53   
1 1 1 14 7  15 o 0 4.62    0.45   0.10    65.32   2.44   -114.68 
1 1 1 14 8  0  o 0 82.71   5.72   4.46    180.00  2.28   0.00    
1 1 1 14 8  1  o 0 389.91  13.47  349.72  -46.18  188.20 -46.18  
1 1 1 14 8  2  o 0 401.43  35.85  240.41  -94.02  58.32  85.98   
1 1 1 14 8  3  o 0 655.70  38.12  399.26  -158.63 100.68 21.37   
1 1 1 14 8  4  o 0 352.07  26.41  184.21  -133.64 95.48  46.36   
1 1 1 14 8  5  o 0 175.14  12.26  104.11  131.87  6.30   -48.13  
1 1 1 14 8  6  o 0 84.03   7.40   40.82   -69.05  8.25   -69.05  
1 1 1 14 8  7  f 1 309.82  21.53  198.77  166.82  21.88  -13.18  
1 1 1 14 8  8  o 0 87.62   8.79   33.33   127.99  34.70  -52.01  
1 1 1 14 8  9  o 0 19.86   2.36   2.29    -106.05 7.67   -106.05 
1 1 1 14 8  10 o 0 115.28  6.09   74.01   -33.85  4.02   146.15  
1 1 1 14 8  11 o 0 34.58   5.07   0.22    -92.31  45.23  -92.31  
1 1 1 14 8  12 o 0 45.41   8.11   39.99   141.23  16.07  141.23  
1 1 1 14 8  13 o 0 18.05   2.35   12.83   131.11  1.22   131.11  
1 1 1 14 8  14 o 0 21.34   2.22   12.07   40.15   6.68   -139.85 
1 1 1 14 8  15 o 0 17.84   1.29   16.28   -54.22  7.08   -54.22  
1 1 1 14 9  0  o 0 797.31  58.60  532.55  180.00  114.14 -180.00 
1 1 1 14 9  1  o 0 294.09  18.41  200.80  -58.37  18.22  -58.37  
1 1 1 14 9  2  o 0 50.20   4.15   35.40   69.67   99.11  69.67   
1 1 1 14 9  3  o 0 513.09  30.92  293.09  -155.26 88.05  24.74   
1 1 1 14 9  4  o 0 161.29  8.83   105.17  -80.37  27.05  -80.37  
1 1 1 14 9  5  o 0 285.94  17.32  194.62  14.65   8.99   14.65   
1 1 1 14 9  6  o 0 344.32  21.24  247.75  165.43  33.01  165.43  
1 1 1 14 9  7  o 0 226.54  12.07  177.29  -53.29  55.17  -53.29  
1 1 1 14 9  8  o 0 169.11  12.99  125.48  -94.93  35.07  -94.93  
1 1 1 14 9  9  o 0 188.52  17.40  126.18  -28.77  1.12   -28.77  
1 1 1 14 9  10 o 0 21.14   2.47   23.12   109.62  65.89  109.62  
1 1 1 14 9  11 o 0 28.40   2.96   18.18   -107.29 0.34   72.71   
1 1 1 14 9  12 o 0 28.89   4.00   20.11   -179.79 4.01   -179.79 
1 1 1 14 9  13 o 0 19.40   2.88   9.20    145.25  8.49   -34.75  
1 1 1 14 9  14 o 0 17.98   4.13   14.90   -127.28 4.82   -127.28 
1 1 1 14 9  15 f 1 8.67    0.73   5.70    44.46   0.31   -135.54 
1 1 1 14 10 0  o 0 87.87   9.82   50.17   180.00  50.20  -0.00   
1 1 1 14 10 1  o 0 212.15  10.32  106.59  52.97   46.69  -127.03 
1 1 1 14 10 2  o 0 277.33  15.31  189.40  94.46   30.43  94.46   
1 1 1 14 10 3  o 0 216.78  12.87  34.34   106.35  208.25 -73.65  
1 1 1 14 10 4  f 1 188.71  18.52  128.19  -115.82 29.34  -115.82 
1 1 1 14 10 5  o 0 210.52  18.03  141.43  -154.85 8.38   -154.85 
1 1 1 14 10 6  o 0 233.20  13.67  155.99  -64.79  4.80   -64.79  
1 1 1 14 10 7  o 0 194.94  9.18   127.10  152.28  2.19   152.28  
1 1 1 14 10 8  f 1 206.17  11.08  154.45  -60.25  43.33  -60.25  
1 1 1 14 10 9  o 0 10.17   2.29   18.82   -78.89  40.89  -78.89  
1 1 1 14 10 10 f 1 23.52   1.83   9.13    122.16  35.97  122.16  
1 1 1 14 10 11 o 0 35.63   2.36   17.15   -35.60  15.05  144.40  
1 1 1 14 10 12 f 1 13.95   0.05   0.35    -77.29  10.85  -77.29  
1 1 1 14 10 13 o 0 6.13    1.33   1.83    136.14  7.82   136.14  
1 1 1 14 10 14 o 0 5.90    0.78   1.49    -21.83  2.45   158.17  
1 1 1 14 10 15 o 0 19.34   1.78   16.28   37.73   5.97   37.73   
1 1 1 14 11 0  o 0 53.98   5.54   21.07   0.00    65.76  180.00  
1 1 1 14 11 1  f 1 431.53  25.93  298.51  -13.79  50.72  -13.79  
1 1 1 14 11 2  o 0 183.94  8.77   90.37   127.33  41.05  -52.67  
1 1 1 14 11 3  f 1 278.72  15.81  143.89  41.81   67.35  -138.19 
1 1 1 14 11 4  f 1 174.31  13.55  80.86   -0.01   61.51  179.99  
1 1 1 14 11 5  o 0 292.13  21.32  196.40  -62.36  9.76   -62.36  
1 1 1 14 11 6  o 0 274.26  12.68  161.44  8.62    37.71  -171.38 
1 1 1 14 11 7  o 0 100.08  4.47   59.06   -145.24 9.45   -145.24 
1 1 1 14 11 8  o 0 125.99  15.78  59.26   73.56   44.52  -106.44 
1 1 1 14 11 9  o 0 147.99  12.89  95.61   35.00   0.56   35.00   
1 1 1 14 11 10 o 0 96.60   5.49   67.05   -53.15  14.23  -53.15  
1 1 1 14 11 11 o 0 34.44   2.19   24.99   -49.57  5.10   -49.57  
1 1 1 14 11 12 o 0 24.74   1.92   16.29   132.32  1.27   -47.68  
1 1 1 14 11 13 o 0 8.67    1.19   1.50    -148.23 1.83   31.77   
1 1 1 14 11 14 f 1 21.12   2.73   13.07   -35.03  2.47   144.97  
1 1 1 14 11 15 o 0 4.07    0.58   0.57    173.39  3.46   -6.61   
1 1 1 14 12 0  o 0 179.45  13.14  105.54  180.00  44.98  -180.00 
1 1 1 14 12 1  o 0 120.53  9.45   27.72   -118.74 76.07  61.26   
1 1 1 14 12 2  o 0 126.10  9.36   58.13   27.52   16.99  27.52   
1 1 1 14 12 3  o 0 246.50  15.57  119.63  -82.81  75.99  97.19   
1 1 1 14 12 4  o 0 341.84  21.71  211.19  -65.31  20.65  114.69  
1 1 1 14 12 5  o 0 391.26  20.36  239.60  -116.33 31.34  63.67   
1 1 1 14 12 6  f 1 188.60  20.23  148.02  -87.79  62.22  -87.79  
1 1 1 14 12 7  o 0 38.14   5.69   15.67   132.36  51.34  132.36  
1 1 1 14 12 8  o 0 46.77   7.50   4.01    -110.18 46.55  69.82   
1 1 1 14 12 9  f 1 75.81   7.92   47.51   91.12   4.35   91.12   
1 1 1 14 12 10 o 0 11.97   0.90   4.89    156.76  18.96  156.76  
1 1 1 14 12 11 o 0 48.16   5.55   33.51   -170.30 1.81   -170.30 
1 1 1 14 12 12 o 0 12.94   1.21   6.69    37.49   1.43   -142.51 
1 1 1 14 12 13 o 0 7.15    1.46   1.62    -18.81  9.66   -18.81  
1 1 1 14 12 14 o 0 7.51    1.09   3.42    155.77  1.05   -24.23  
1 1 1 14 12 15 o 0 4.90    0.95   1.77    -109.25 2.01   70.75   
1 1 1 14 13 0  o 0 261.18  28.85  163.14  180.00  17.99  180.00  
1 1 1 14 13 1  o 0 57.99   4.16   6.37    -103.20 25.98  76.80   
1 1 1 14 13 2  o 0 299.04  19.36  154.92  6.80    66.49  -173.20 
1 1 1 14 13 3  o 0 334.95  15.85  210.09  -135.12 5.09   44.88   
1 1 1 14 13 4  o 0 296.31  17.15  216.31  172.85  56.40  172.85  
1 1 1 14 13 5  o 0 381.41  24.04  209.80  -147.71 70.60  32.29   
1 1 1 14 13 6  o 0 166.91  12.98  77.35   119.31  51.59  -60.69  
1 1 1 14 13 7  o 0 231.20  13.31  158.30  -162.42 28.72  -162.42 
1 1 1 14 13 8  o 0 37.36   5.85   1.96    31.00   35.16  -149.00 
1 1 1 14 13 9  o 0 71.78   4.94   37.42   141.73  9.55   -38.27  
1 1 1 14 13 10 o 0 68.22   5.09   44.64   -161.03 6.12   -161.03 
1 1 1 14 13 11 o 0 23.21   1.60   8.13    -152.63 10.98  27.37   
1 1 1 14 13 12 o 0 23.41   1.59   17.23   -68.02  4.44   -68.02  
1 1 1 14 13 13 o 0 31.66   4.03   22.26   -40.91  2.67   -40.91  
1 1 1 14 13 14 o 0 3.93    0.58   0.18    -134.11 1.10   -134.11 
1 1 1 14 13 15 o 0 5.43    1.07   2.06    -60.31  2.08   119.69  
1 1 1 14 14 0  o 0 399.39  33.76  246.09  0.00    57.26  0.00    
1 1 1 14 14 1  o 0 14.44   2.38   2.13    -90.00  47.25  90.00   
1 1 1 14 14 2  o 0 559.76  46.79  351.02  0.00    28.08  -180.00 
1 1 1 14 14 3  o 0 381.34  34.80  240.80  90.00   36.09  -90.00  
1 1 1 14 14 4  o 0 101.13  12.97  61.43   180.00  4.46   180.00  
1 1 1 14 14 5  o 0 125.17  10.29  78.71   -90.00  14.67  90.00   
1 1 1 14 14 6  o 0 0.00    90.22  0.00    180.00  16.37  0.00    
1 1 1 14 14 7  o 0 0.00    10.05  0.00    -0.00   6.77   90.00   
1 1 1 14 14 8  o 0 100.68  15.38  62.52   0.00    7.18   0.00    
1 1 1 14 14 9  o 0 73.08   8.48   44.82   90.00   5.61   90.00   
1 1 1 14 14 10 o 0 9.91    1.29   0.98    180.00  2.49   0.00    
1 1 1 14 14 11 o 0 25.87   2.10   3.51    90.00   1.67   90.00   
1 1 1 14 14 12 o 0 38.01   10.12  25.11   0.00    4.12   -180.00 
1 1 1 14 14 13 o 0 9.55    0.11   6.15    -90.00  1.21   90.00   
1 1 1 14 14 14 o 0 20.26   3.80   12.89   0.00    4.74   0.00    
1 1 1 15 0  1  o 0 79.27   6.12   31.04   -135.00 27.81  45.00   
1 1 1 15 0  2  o 0 131.22  13.96  49.69   180.00  15.67  180.00  
1 1 1 15 0  3  o 0 452.26  43.25  295.09  135.00  40.23  -45.00  
1 1 1 15 0  4  o 0 86.02   12.10  32.20   -90.00  18.78  90.00   
1 1 1 15 0  5  o 0 234.30  47.61  149.62  -135.00 16.16  -135.00 
1 1 1 15 0  6  o 0 412.09  37.38  266.27  0.00    7.50   -180.00 
1 1 1 15 0  7  o 0 210.49  15.58  137.65  -45.00  54.27  -45.00  
1 1 1 15 0  8  o 0 13.78   8.16   1.03    90.00   24.69  -90.00  
1 1 1 15 0  9  o 0 140.59  23.70  93.04   45.00   3.84   45.00   
1 1 1 15 0  10 o 0 40.53   9.93   7.94    180.00  1.14   180.00  
1 1 1 15 0  11 o 0 44.18   8.43   27.33   135.00  5.56   -45.00  
1 1 1 15 0  12 o 0 80.97   6.29   61.59   -90.00  2.03   -90.00  
1 1 1 15 0  13 o 0 35.55   4.53   27.17   -135.00 8.64   -135.00 
1 1 1 15 0  14 o 0 27.95   2.62   21.42   0.00    5.37   0.00    
1 1 1 15 0  15 o 0 17.81   3.81   13.67   135.00  0.74   -45.00  
1 1 1 15 0  16 o 0 1.47    0.11   0.13    -90.00  0.73   90.00   
1 1 1 15 1  0  o 0 361.09  40.66  237.94  180.00  55.18  -180.00 
1 1 1 15 1  1  o 0 205.08  20.64  167.73  58.44   106.81 58.44   
1 1 1 15 1  2  o 0 293.93  16.62  109.98  55.39   156.62 -124.61 
1 1 1 15 1  3  o 0 403.44  23.35  249.92  81.81   22.72  -98.19  
1 1 1 15 1  4  o 0 377.09  14.50  232.33  24.54   26.92  -155.46 
1 1 1 15 1  5  o 0 399.09  25.49  206.94  120.04  94.13  -59.96  
1 1 1 15 1  6  o 0 427.19  26.70  325.44  -73.90  97.17  -73.90  
1 1 1 15 1  7  o 0 268.85  19.38  197.58  -54.05  46.57  -54.05  
1 1 1 15 1  8  o 0 160.02  14.90  103.10  -179.51 5.18   -179.51 
1 1 1 15 1  9  o 0 131.06  7.49   78.94   -146.87 4.09   33.13   
1 1 1 15 1  10 o 0 84.34   7.09   42.23   -74.13  24.56  105.87  
1 1 1 15 1  11 o 0 24.83   3.15   0.95    67.94   9.03   67.94   
1 1 1 15 1  12 o 0 60.96   5.83   50.74   7.35    10.69  7.35    
1 1 1 15 1  13 o 0 23.62   2.68   15.62   -147.59 3.57   32.41   
1 1 1 15 1  14 o 0 7.67    0.73   0.49    24.40   4.37   -155.60 
1 1 1 15 1  15 o 0 1.99    0.79   0.69    144.29  1.57   144.29  
1 1 1 15 1  16 o 0 5.46    0.79   3.25    177.61  0.70   -2.39   
1 1 1 15 2  0  o 0 794.38  126.66 524.44  180.00  184.99 -180.00 
1 1 1 15 2  1  o 0 265.11  16.43  158.83  12.32   18.33  -167.68 
1 1 1 15 2  2  o 0 236.42  18.45  126.34  94.04   45.59  -85.96  
1 1 1 15 2  3  o 0 179.81  16.27  93.78   113.91  32.09  -66.09  
1 1 1 15 2  4  o 0 432.32  21.18  321.36  1.16    73.12  1.16    
1 1 1 15 2  5  o 0 105.83  11.89  29.22   66.49   43.87  -113.51 
1 1 1 15 2  6  o 0 455.63  37.85  320.76  58.31   44.02  58.31   
1 1 1 15 2  7  o 0 166.39  6.54   80.21   111.50  53.70  -68.50  
1 1 1 15 2  8  o 0 110.40  9.06   59.81   -168.44 12.26  11.56   
1 1 1 15 2  9  o 0 50.13   4.06   5.50    84.83   48.78  84.83   
1 1 1 15 2  10 o 0 113.28  12.30  63.92   161.79  22.36  -18.21  
1 1 1 15 2  11 o 0 31.56   3.76   0.46    91.77   29.21  -88.23  
1 1 1 15 2  12 f 1 61.93   3.40   50.07   11.69   7.27   11.69   
1 1 1 15 2  13 o 0 23.94   1.95   16.88   152.07  1.59   -27.93  
1 1 1 15 2  14 f 1 20.37   2.43   12.45   113.86  4.82   -66.14  
1 1 1 15 2  15 o 0 15.56   2.27   10.47   -137.03 2.12   42.97   
1 1 1 15 2  16 f 1 6.81    1.29   4.75    157.52  0.01   157.52  
1 1 1 15 3  0  o 0 43.26   6.19   10.23   180.00  48.74  0.00    
1 1 1 15 3  1  f 1 410.64  17.13  211.11  49.16   113.47 -130.84 
1 1 1 15 3  2  o 0 280.24  18.09  122.79  -101.60 116.48 78.40   
1 1 1 15 3  3  o 0 208.14  14.32  112.85  -140.12 36.59  39.88   
1 1 1 15 3  4  o 0 232.00  14.09  139.11  -91.63  8.10   88.37   
1 1 1 15 3  5  o 0 365.77  30.14  260.18  -124.53 50.04  -124.53 
1 1 1 15 3  6  o 0 40.62   5.32   10.45   13.48   40.26  13.48   
1 1 1 15 3  7  o 0 135.38  6.03   30.57   31.77   113.46 -148.23 
1 1 1 15 3  8  o 0 167.89  21.67  134.30  66.55   56.99  66.55   
1 1 1 15 3  9  o 0 123.97  11.13  67.35   -35.32  20.56  144.68  
1 1 1 15 3  10 o 0 74.07   8.14   40.13   -93.54  14.89  86.46   
1 1 1 15 3  11 o 0 27.95   5.05   0.90    159.93  11.38  -20.07  
1 1 1 15 3  12 o 0 92.69   8.50   81.57   -24.26  21.96  -24.26  
1 1 1 15 3  13 f 1 29.43   2.47   21.24   77.17   1.67   -102.83 
1 1 1 15 3  14 o 0 29.11   2.82   27.50   149.07  10.84  149.07  
1 1 1 15 3  15 o 0 17.50   0.18   12.97   66.25   0.07   -113.75 
1 1 1 15 3  16 o 0 0.00    1.67   5.00    56.08   ?      ?       
1 1 1 15 4  0  o 0 230.12  40.60  152.49  0.00    24.32  -0.00   
1 1 1 15 4  1  o 0 75.42   7.53   8.12    137.32  75.59  137.32  
1 1 1 15 4  2  f 1 323.74  14.32  171.78  -148.49 79.09  31.51   
1 1 1 15 4  3  o 0 295.08  20.26  180.12  157.44  25.39  -22.56  
1 1 1 15 4  4  o 0 255.31  20.17  123.04  48.49   77.01  -131.51 
1 1 1 15 4  5  o 0 119.90  11.53  45.41   -70.01  36.17  109.99  
1 1 1 15 4  6  o 0 112.86  7.65   32.47   -25.60  76.17  154.40  
1 1 1 15 4  7  o 0 143.04  19.21  88.05   42.57   5.64   -137.43 
1 1 1 15 4  8  o 0 197.36  11.92  154.08  -112.31 51.95  -112.31 
1 1 1 15 4  9  o 0 192.41  9.34   143.12  85.25   26.85  85.25   
1 1 1 15 4  10 f 1 58.51   5.76   29.16   -148.16 13.88  31.84   
1 1 1 15 4  11 o 0 45.42   4.63   5.75    -163.02 43.90  16.98   
1 1 1 15 4  12 o 0 39.15   4.55   32.52   -91.02  9.35   -91.02  
1 1 1 15 4  13 o 0 31.14   3.78   25.08   -147.65 3.56   -147.65 
1 1 1 15 4  14 o 0 7.93    0.97   4.30    29.09   1.84   29.09   
1 1 1 15 4  15 o 0 6.91    1.00   3.24    -82.32  0.54   97.68   
1 1 1 15 4  16 o 0 13.68   3.00   12.80   -72.67  5.43   -72.67  
1 1 1 15 5  0  o 0 528.04  29.76  350.73  180.00  49.83  -0.00   
1 1 1 15 5  1  o 0 367.12  16.72  235.71  9.98    8.17   -170.02 
1 1 1 15 5  2  o 0 126.37  8.88   29.00   -132.59 90.52  47.41   
1 1 1 15 5  3  o 0 397.42  23.83  294.54  42.27   61.10  42.27   
1 1 1 15 5  4  o 0 283.45  16.73  160.56  29.51   41.16  -150.49 
1 1 1 15 5  5  o 0 214.75  12.28  182.26  -5.79   115.47 -5.79   
1 1 1 15 5  6  o 0 121.59  8.48   71.91   -68.67  5.40   111.33  
1 1 1 15 5  7  o 0 48.55   5.05   7.17    -164.05 49.97  -164.05 
1 1 1 15 5  8  o 0 171.82  11.20  114.95  -80.33  7.03   -80.33  
1 1 1 15 5  9  o 0 124.12  6.41   97.27   33.70   29.96  33.70   
1 1 1 15 5  10 f 1 80.29   9.56   39.26   112.00  26.40  -68.00  
1 1 1 15 5  11 o 0 43.14   3.39   27.74   123.35  24.31  123.35  
1 1 1 15 5  12 o 0 22.80   2.97   12.18   43.38   2.44   -136.62 
1 1 1 15 5  13 o 0 22.32   7.00   15.33   12.11   1.87   -167.89 
1 1 1 15 5  14 o 0 23.63   3.33   21.93   64.49   8.68   64.49   
1 1 1 15 5  15 f 1 16.01   1.58   13.01   -33.17  2.16   -33.17  
1 1 1 15 6  0  o 0 184.23  20.65  121.86  0.00    12.79  -0.00   
1 1 1 15 6  1  f 1 357.36  18.74  237.28  -106.74 7.08   -106.74 
1 1 1 15 6  2  o 0 446.77  20.65  309.79  -91.48  26.06  -91.48  
1 1 1 15 6  3  f 1 372.24  19.66  258.63  116.88  20.83  116.88  
1 1 1 15 6  4  o 0 207.01  12.70  135.33  -24.77  16.30  -24.77  
1 1 1 15 6  5  o 0 205.41  14.40  97.27   -43.11  65.92  136.89  
1 1 1 15 6  6  o 0 316.44  17.32  226.05  -105.39 29.74  -105.39 
1 1 1 15 6  7  o 0 411.28  25.91  282.50  -116.23 8.33   -116.23 
1 1 1 15 6  8  o 0 71.80   6.06   17.83   152.59  39.58  -27.41  
1 1 1 15 6  9  o 0 206.44  15.25  148.39  -65.79  17.72  -65.79  
1 1 1 15 6  10 o 0 130.81  9.41   87.32   80.70   0.33   -99.30  
1 1 1 15 6  11 o 0 30.51   5.39   11.68   -157.80 15.13  22.20   
1 1 1 15 6  12 f 1 15.84   1.59   1.57    -113.94 11.93  66.06   
1 1 1 15 6  13 o 0 24.24   2.95   20.98   9.68    7.14   9.68    
1 1 1 15 6  14 o 0 23.63   2.56   19.86   -22.96  4.74   -22.96  
1 1 1 15 6  15 o 0 10.23   1.07   6.56    -83.40  1.71   96.60   
1 1 1 15 7  0  o 0 525.15  42.92  349.61  0.00    9.50   0.00    
1 1 1 15 7  1  o 0 64.58   5.18   32.75   -147.87 119.59 -147.87 
1 1 1 15 7  2  o 0 115.77  6.97   39.98   99.99   44.22  -80.01  
1 1 1 15 7  3  f 1 331.87  33.82  194.98  125.73  36.27  -54.27  
1 1 1 15 7  4  o 0 209.29  13.83  110.25  69.98   42.09  -110.02 
1 1 1 15 7  5  o 0 368.06  34.55  222.69  -76.36  44.51  103.64  
1 1 1 15 7  6  o 0 220.68  19.26  158.52  -131.52 26.65  -131.52 
1 1 1 15 7  7  o 0 69.46   5.05   6.29    -92.83  64.35  87.17   
1 1 1 15 7  8  o 0 42.88   4.53   15.72   -126.19 61.75  -126.19 
1 1 1 15 7  9  o 0 90.60   10.64  72.77   -139.73 30.06  -139.73 
1 1 1 15 7  10 o 0 88.64   8.06   67.29   -38.34  21.21  -38.34  
1 1 1 15 7  11 o 0 37.39   3.12   25.60   -40.88  4.43   -40.88  
1 1 1 15 7  12 o 0 43.83   4.16   42.98   -167.28 25.60  -167.28 
1 1 1 15 7  13 f 1 27.62   3.63   26.88   172.68  14.40  172.68  
1 1 1 15 7  14 o 0 12.95   2.34   10.75   -163.44 3.73   -163.44 
1 1 1 15 7  15 o 0 30.32   3.74   26.30   144.48  7.99   144.48  
1 1 1 15 8  0  f 1 57.87   7.14   9.15    180.00  19.57  0.00    
1 1 1 15 8  1  o 0 146.34  6.82   62.91   89.42   47.91  -90.58  
1 1 1 15 8  2  o 0 535.93  39.06  351.40  -153.37 11.67  -153.37 
1 1 1 15 8  3  o 0 319.04  16.61  213.83  118.35  19.67  118.35  
1 1 1 15 8  4  o 0 419.56  21.56  302.41  139.94  56.51  139.94  
1 1 1 15 8  5  o 0 284.90  27.18  131.13  -137.24 115.61 42.76   
1 1 1 15 8  6  o 0 193.22  13.34  126.42  -110.51 0.40   -110.51 
1 1 1 15 8  7  o 0 164.96  14.67  106.41  168.54  1.25   168.54  
1 1 1 15 8  8  o 0 130.56  6.54   83.76   94.23   5.79   94.23   
1 1 1 15 8  9  o 0 50.01   4.05   2.12    -117.41 66.76  -117.41 
1 1 1 15 8  10 o 0 31.87   4.47   1.57    121.34  26.36  -58.66  
1 1 1 15 8  11 o 0 54.58   4.96   35.57   -123.96 8.86   56.04   
1 1 1 15 8  12 o 0 27.42   2.78   8.58    1.52    20.37  -178.48 
1 1 1 15 8  13 o 0 24.46   2.38   21.21   -111.36 8.16   -111.36 
1 1 1 15 8  14 o 0 11.42   1.58   7.14    31.88   5.68   31.88   
1 1 1 15 8  15 o 0 15.53   1.82   12.78   -170.22 3.37   -170.22 
1 1 1 15 9  0  o 0 127.29  8.50   13.08   180.00  4.68   180.00  
1 1 1 15 9  1  o 0 236.83  15.88  153.24  -3.25   17.63  -3.25   
1 1 1 15 9  2  o 0 141.98  9.45   78.90   77.20   8.50   77.20   
1 1 1 15 9  3  o 0 314.86  19.15  158.70  51.06   87.16  -128.94 
1 1 1 15 9  4  o 0 589.46  31.01  395.46  65.11   11.57  65.11   
1 1 1 15 9  5  o 0 55.61   4.97   4.76    175.97  22.86  -4.03   
1 1 1 15 9  6  f 1 135.50  11.27  72.80   -120.58 25.50  59.42   
1 1 1 15 9  7  f 1 86.79   9.39   34.78   79.23   27.59  -100.77 
1 1 1 15 9  8  o 0 161.63  15.30  90.75   -99.07  25.77  80.93   
1 1 1 15 9  9  o 0 79.06   7.43   57.71   -126.64 17.54  -126.64 
1 1 1 15 9  10 o 0 49.91   6.51   24.92   86.38   5.57   -93.62  
1 1 1 15 9  11 o 0 26.42   3.39   12.53   -175.55 9.59   4.45    
1 1 1 15 9  12 f 1 7.50    0.96   8.09    17.97   19.76  17.97   
1 1 1 15 9  13 o 0 10.35   1.31   3.84    70.77   2.87   -109.23 
1 1 1 15 9  14 o 0 10.29   1.20   6.47    -173.08 0.43   6.92    
1 1 1 15 9  15 o 0 21.65   2.28   17.53   -103.58 4.44   -103.58 
1 1 1 15 10 0  o 0 316.84  21.82  201.74  180.00  31.17  180.00  
1 1 1 15 10 1  o 0 319.29  19.43  213.20  163.43  28.05  163.43  
1 1 1 15 10 2  o 0 137.25  7.49   56.51   -100.86 40.53  79.14   
1 1 1 15 10 3  o 0 296.99  14.23  155.37  37.38   68.05  -142.62 
1 1 1 15 10 4  o 0 407.30  22.21  302.10  130.38  70.71  130.38  
1 1 1 15 10 5  o 0 156.29  7.41   106.66  172.17  17.56  172.17  
1 1 1 15 10 6  o 0 226.56  18.33  167.04  117.43  39.68  117.43  
1 1 1 15 10 7  o 0 180.68  10.17  122.73  -61.90  15.66  -61.90  
1 1 1 15 10 8  o 0 97.08   8.83   71.29   -45.59  19.76  -45.59  
1 1 1 15 10 9  o 0 66.49   5.21   50.86   104.75  30.71  104.75  
1 1 1 15 10 10 o 0 23.67   2.99   3.88    137.92  19.77  137.92  
1 1 1 15 10 11 o 0 48.93   5.37   32.29   65.46   4.57   -114.54 
1 1 1 15 10 12 o 0 27.20   2.04   23.17   -173.75 8.60   -173.75 
1 1 1 15 10 13 f 1 29.83   4.92   19.51   172.31  2.69   -7.69   
1 1 1 15 10 14 f 1 15.31   2.67   9.39    110.32  2.07   -69.68  
1 1 1 15 10 15 f 1 0.00    0.69   3.18    -115.03 ?      ?       
1 1 1 15 11 0  o 0 234.78  18.06  147.15  0.00    73.38  0.00    
1 1 1 15 11 1  o 0 408.96  26.40  255.96  -140.98 2.09   39.02   
1 1 1 15 11 2  o 0 266.36  17.96  131.43  -46.03  69.65  133.97  
1 1 1 15 11 3  o 0 70.83   6.23   1.31    -123.48 80.81  -123.48 
1 1 1 15 11 4  o 0 294.16  15.29  195.29  88.97   10.45  88.97   
1 1 1 15 11 5  o 0 251.28  12.12  179.21  165.25  34.21  165.25  
1 1 1 15 11 6  o 0 190.44  11.38  155.23  -174.65 73.66  -174.65 
1 1 1 15 11 7  o 0 207.39  25.09  150.26  -2.49   37.69  -2.49   
1 1 1 15 11 8  o 0 106.11  8.09   82.76   -99.07  32.55  -99.07  
1 1 1 15 11 9  o 0 65.28   5.64   23.57   -114.41 32.61  65.59   
1 1 1 15 11 10 o 0 51.69   6.51   10.57   -87.98  44.46  92.02   
1 1 1 15 11 11 o 0 48.76   3.65   36.86   -161.50 6.53   -161.50 
1 1 1 15 11 12 o 0 47.08   4.41   33.93   112.23  1.56   112.23  
1 1 1 15 11 13 o 0 3.14    1.37   2.73    8.86    6.16   8.86    
1 1 1 15 11 14 f 1 2.01    1.64   1.51    123.68  3.42   123.68  
1 1 1 15 11 15 o 0 4.53    0.39   1.43    143.24  0.53   143.24  
1 1 1 15 12 0  o 0 112.45  11.58  8.89    0.00    1.60   -0.00   
1 1 1 15 12 1  o 0 93.33   7.59   34.69   52.88   33.77  -127.12 
1 1 1 15 12 2  o 0 184.35  12.73  122.82  -176.55 19.63  -176.55 
1 1 1 15 12 3  o 0 29.67   2.46   30.99   155.26  77.76  155.26  
1 1 1 15 12 4  o 0 179.85  14.55  119.64  176.14  15.73  176.14  
1 1 1 15 12 5  o 0 154.15  9.46   85.82   -120.96 19.47  59.04   
1 1 1 15 12 6  o 0 140.14  8.62   81.36   122.69  6.94   -57.31  
1 1 1 15 12 7  o 0 134.34  10.25  89.03   -31.93  19.30  -31.93  
1 1 1 15 12 8  o 0 51.68   4.82   27.57   84.15   0.24   84.15   
1 1 1 15 12 9  o 0 49.87   8.11   14.54   140.19  27.71  -39.81  
1 1 1 15 12 10 o 0 12.82   1.75   4.88    -163.25 21.64  -163.25 
1 1 1 15 12 11 o 0 41.35   3.47   13.89   -52.71  28.47  127.29  
1 1 1 15 12 12 o 0 35.15   3.34   25.61   146.73  3.30   146.73  
1 1 1 15 12 13 o 0 48.03   9.11   40.16   44.44   14.69  44.44   
1 1 1 15 12 14 o 0 18.39   1.67   12.07   -88.52  0.01   -88.52  
1 1 1 15 12 15 f 1 0.00    1.02   0.73    -171.75 ?      ?       
1 1 1 15 13 0  o 0 174.20  29.57  108.20  0.00    25.79  -180.00 
1 1 1 15 13 1  o 0 395.23  21.40  228.34  -105.75 34.92  74.25   
1 1 1 15 13 2  o 0 352.35  14.36  161.16  176.69  119.45 -3.31   
1 1 1 15 13 3  o 0 101.78  6.40   57.95   -103.41 32.75  -103.41 
1 1 1 15 13 4  o 0 262.79  18.61  180.47  143.58  31.09  143.58  
1 1 1 15 13 5  o 0 164.59  9.08   74.08   51.49   53.58  -128.51 
1 1 1 15 13 6  o 0 50.58   3.90   0.11    -102.26 24.90  -102.26 
1 1 1 15 13 7  o 0 45.66   7.28   11.87   100.81  26.41  -79.19  
1 1 1 15 13 8  f 1 133.16  20.05  95.96   -9.84   27.60  -9.84   
1 1 1 15 13 9  o 0 48.33   5.36   24.64   77.19   6.34   77.19   
1 1 1 15 13 10 o 0 46.43   3.81   36.85   172.62  12.52  172.62  
1 1 1 15 13 11 o 0 44.02   4.16   21.88   -63.79  14.62  116.21  
1 1 1 15 13 12 o 0 18.49   1.45   14.92   -100.44 8.48   -100.44 
1 1 1 15 13 13 o 0 27.84   2.18   16.70   92.50   3.44   -87.50  
1 1 1 15 13 14 o 0 0.00    4.08   8.60    -161.96 ?      ?       
1 1 1 15 14 0  o 0 542.40  25.75  332.46  180.00  30.78  -0.00   
1 1 1 15 14 1  o 0 208.70  12.37  145.66  86.99   42.33  86.99   
1 1 1 15 14 2  o 0 20.85   2.55   34.27   83.31   75.85  83.31   
1 1 1 15 14 3  o 0 52.31   3.20   1.79    -120.22 14.97  59.78   
1 1 1 15 14 4  o 0 187.35  20.92  107.32  -12.36  11.10  167.64  
1 1 1 15 14 5  o 0 234.46  17.08  132.72  98.02   21.54  -81.98  
1 1 1 15 14 6  o 0 188.10  12.04  115.96  64.60   5.51   64.60   
1 1 1 15 14 7  o 0 192.62  11.44  122.43  -88.62  7.41   -88.62  
1 1 1 15 14 8  o 0 108.68  9.23   46.58   -161.07 38.16  18.93   
1 1 1 15 14 9  o 0 42.74   7.15   29.58   -137.32 10.26  -137.32 
1 1 1 15 14 10 o 0 62.46   6.39   57.59   82.21   33.60  82.21   
1 1 1 15 14 11 o 0 39.26   4.53   29.17   128.71  6.55   128.71  
1 1 1 15 14 12 o 0 15.39   2.84   4.87    120.47  9.07   -59.53  
1 1 1 15 14 13 o 0 4.47    0.96   0.06    -174.57 2.38   -174.57 
1 1 1 15 14 14 o 0 12.76   2.79   4.03    170.30  8.01   -9.70   
1 1 1 15 15 0  o 0 399.91  38.41  241.25  0.00    17.63  180.00  
1 1 1 15 15 1  o 0 75.22   7.30   40.49   90.00   13.18  -90.00  
1 1 1 15 15 2  o 0 231.91  20.46  141.93  180.00  43.16  180.00  
1 1 1 15 15 3  o 0 317.94  19.97  195.65  -90.00  14.06  -90.00  
1 1 1 15 15 4  o 0 122.41  12.72  67.31   180.00  32.55  180.00  
1 1 1 15 15 5  o 0 75.91   8.62   25.35   90.00   1.95   90.00   
1 1 1 15 15 6  o 0 274.99  15.44  168.01  180.00  4.85   0.00    
1 1 1 15 15 7  o 0 94.24   6.42   57.30   90.00   16.82  -90.00  
1 1 1 15 15 8  o 0 38.87   5.33   7.62    180.00  0.47   180.00  
1 1 1 15 15 9  o 0 109.07  11.91  73.14   90.00   0.35   -90.00  
1 1 1 15 15 10 o 0 37.38   12.37  24.64   180.00  6.38   180.00  
1 1 1 15 15 11 o 0 20.94   2.88   13.67   -90.00  0.20   90.00   
1 1 1 15 15 12 o 0 18.06   2.26   11.55   180.00  1.34   180.00  
1 1 1 15 15 13 o 0 24.70   3.05   15.60   -90.00  0.11   -90.00  
1 1 1 15 15 14 o 0 6.88    2.94   4.25    0.00    0.27   180.00  
1 1 1 16 0  0  o 0 428.67  69.06  279.76  0.00    36.99  0.00    
1 1 1 16 0  1  o 0 251.26  19.30  162.92  135.00  0.03   -45.00  
1 1 1 16 0  2  o 0 160.27  12.58  12.70   -90.00  7.58   -90.00  
1 1 1 16 0  3  f 1 259.59  84.37  165.89  45.00   103.05 45.00   
1 1 1 16 0  4  o 0 265.54  39.93  166.88  0.00    42.71  0.00    
1 1 1 16 0  5  o 0 286.39  50.03  181.71  -45.00  32.07  135.00  
1 1 1 16 0  6  o 0 186.20  42.86  90.90   90.00   74.59  90.00   
1 1 1 16 0  7  o 0 217.29  26.51  141.05  -135.00 12.28  45.00   
1 1 1 16 0  8  o 0 13.99   3.18   0.55    180.00  12.83  -0.00   
1 1 1 16 0  9  o 0 89.76   11.98  59.01   135.00  25.49  -45.00  
1 1 1 16 0  10 o 0 118.20  17.19  78.46   90.00   20.51  -90.00  
1 1 1 16 0  11 o 0 30.08   4.22   20.13   -135.00 20.27  45.00   
1 1 1 16 0  12 o 0 30.50   8.95   19.97   0.00    8.66   -0.00   
1 1 1 16 0  13 o 0 12.71   2.28   7.73    135.00  1.49   135.00  
1 1 1 16 0  14 o 0 0.00    1.35   0.00    -180.00 0.84   90.00   
1 1 1 16 0  15 o 0 6.63    1.47   5.06    -135.00 0.52   45.00   
1 1 1 16 1  0  o 0 759.84  27.88  497.45  0.00    83.86  0.00    
1 1 1 16 1  1  o 0 219.38  13.14  90.98   143.36  91.71  -36.64  
1 1 1 16 1  2  o 0 469.69  21.63  326.71  -89.69  49.29  -89.69  
1 1 1 16 1  3  o 0 334.15  22.80  206.76  -119.52 13.68  60.48   
1 1 1 16 1  4  o 0 96.98   13.65  13.13   -86.71  65.44  93.29   
1 1 1 16 1  5  o 0 219.51  16.48  99.69   -87.63  69.29  92.37   
1 1 1 16 1  6  o 0 123.16  7.49   78.85   -155.77 14.37  -155.77 
1 1 1 16 1  7  o 0 165.99  7.60   108.65  35.39   10.05  35.39   
1 1 1 16 1  8  o 0 192.48  16.17  111.84  144.84  21.59  -35.16  
1 1 1 16 1  9  f 1 25.78   3.57   21.27   -1.17   69.56  -1.17   
1 1 1 16 1  10 o 0 76.62   6.50   53.57   124.53  12.20  124.53  
1 1 1 16 1  11 o 0 35.23   3.28   28.52   -143.61 18.91  -143.61 
1 1 1 16 1  12 o 0 18.86   2.72   3.46    74.45   15.78  -105.55 
1 1 1 16 1  13 o 0 13.47   1.91   6.45    -44.16  5.09   135.84  
1 1 1 16 1  14 o 0 18.72   2.27   12.52   143.75  2.96   -36.25  
1 1 1 16 1  15 o 0 11.35   1.23   11.34   37.25   6.11   37.25   
1 1 1 16 2  0  o 0 236.45  15.72  155.24  0.00    49.32  180.00  
1 1 1 16 2  1  o 0 257.18  14.88  183.97  105.32  47.82  105.32  
1 1 1 16 2  2  o 0 332.60  17.60  149.39  154.23  129.47 -25.77  
1 1 1 16 2  3  o 0 218.13  18.57  161.98  -54.06  58.95  -54.06  
1 1 1 16 2  4  o 0 753.99  41.34  498.23  17.73   35.32  17.73   
1 1 1 16 2  5  o 0 145.45  13.22  75.63   -143.84 8.83   36.16   
1 1 1 16 2  6  o 0 251.97  14.95  154.62  24.21   14.79  -155.79 
1 1 1 16 2  7  o 0 259.28  16.56  166.17  157.01  5.15   -22.99  
1 1 1 16 2  8  o 0 201.30  15.54  115.29  33.45   29.15  -146.55 
1 1 1 16 2  9  o 0 59.49   6.85   13.38   27.51   47.71  -152.49 
1 1 1 16 2  10 o 0 69.60   5.35   49.62   62.55   14.77  62.55   
1 1 1 16 2  11 o 0 58.72   2.29   40.65   -136.81 3.75   -136.81 
1 1 1 16 2  12 o 0 24.71   2.30   14.88   131.34  0.45   -48.66  
1 1 1 16 2  13 o 0 62.41   5.52   49.12   -32.20  3.02   -32.20  
1 1 1 16 2  14 o 0 11.37   0.71   5.47    176.14  5.48   -3.86   
1 1 1 16 2  15 o 0 7.08    1.09   5.38    -82.37  0.89   -82.37  
1 1 1 16 3  0  o 0 82.14   5.31   39.57   0.00    37.51  180.00  
1 1 1 16 3  1  o 0 718.30  60.68  481.22  -6.07   22.38  -6.07   
1 1 1 16 3  2  o 0 424.25  17.73  229.96  -96.70  93.03  83.30   
1 1 1 16 3  3  o 0 921.92  25.95  538.16  -69.21  99.41  110.79  
1 1 1 16 3  4  o 0 362.10  21.87  233.64  146.20  9.36   146.20  
1 1 1 16 3  5  o 0 120.85  10.24  72.27   -4.56   1.93   -4.56   
1 1 1 16 3  6  o 0 136.68  10.95  63.92   -91.54  42.75  88.46   
1 1 1 16 3  7  o 0 42.64   13.40  18.72   -144.24 69.37  -144.24 
1 1 1 16 3  8  o 0 82.28   4.90   27.97   -163.13 35.20  16.87   
1 1 1 16 3  9  o 0 82.95   4.61   60.26   80.59   15.99  80.59   
1 1 1 16 3  10 f 1 69.34   3.31   39.15   102.94  8.99   -77.06  
1 1 1 16 3  11 o 0 47.42   3.66   41.42   -178.14 22.65  -178.14 
1 1 1 16 3  12 o 0 24.13   2.46   5.66    92.64   21.75  -87.36  
1 1 1 16 3  13 o 0 24.22   1.68   18.98   69.51   2.46   69.51   
1 1 1 16 3  14 o 0 26.20   1.94   23.73   21.71   7.91   21.71   
1 1 1 16 3  15 f 1 15.85   1.57   16.77   88.51   9.86   88.51   
1 1 1 16 4  0  o 0 517.16  30.44  341.29  0.00    13.03  0.00    
1 1 1 16 4  1  o 0 507.93  30.77  310.46  -178.22 43.71  1.78    
1 1 1 16 4  2  o 0 208.36  28.64  159.61  -48.72  69.23  -48.72  
1 1 1 16 4  3  o 0 485.37  49.26  362.28  -109.03 108.12 -109.03 
1 1 1 16 4  4  o 0 403.10  31.04  327.68  -147.87 142.97 -147.87 
1 1 1 16 4  5  o 0 121.10  8.88   69.93   -56.21  5.04   123.79  
1 1 1 16 4  6  o 0 144.21  11.93  97.07   84.59   15.70  84.59   
1 1 1 16 4  7  o 0 242.75  19.11  145.65  -78.42  28.81  101.58  
1 1 1 16 4  8  o 0 104.90  6.63   50.17   16.85   25.51  -163.15 
1 1 1 16 4  9  o 0 35.40   3.06   7.32    -104.89 18.81  75.11   
1 1 1 16 4  10 f 1 23.79   2.56   5.60    144.84  26.38  144.84  
1 1 1 16 4  11 o 0 73.93   13.77  41.58   -90.78  16.39  89.22   
1 1 1 16 4  12 o 0 5.55    0.82   3.05    -18.72  6.75   -18.72  
1 1 1 16 4  13 o 0 9.91    1.99   2.70    -28.26  6.00   151.74  
1 1 1 16 4  14 o 0 28.40   2.12   25.40   12.84   7.93   12.84   
1 1 1 16 4  15 o 0 12.21   1.00   10.15   -96.46  2.21   -96.46  
1 1 1 16 5  0  o 0 49.79   3.34   5.16    0.00    16.49  -180.00 
1 1 1 16 5  1  o 0 247.49  11.62  100.53  -97.74  116.47 82.26   
1 1 1 16 5  2  o 0 347.12  15.06  170.12  91.33   114.67 -88.67  
1 1 1 16 5  3  o 0 238.43  11.90  93.76   25.55   110.42 -154.45 
1 1 1 16 5  4  o 0 101.47  11.79  24.59   -95.77  46.06  84.23   
1 1 1 16 5  5  o 0 266.13  11.51  157.67  -158.44 31.24  21.56   
1 1 1 16 5  6  o 0 191.98  18.81  128.56  65.98   9.47   65.98   
1 1 1 16 5  7  o 0 177.17  17.41  94.04   171.89  40.82  -8.11   
1 1 1 16 5  8  o 0 122.17  12.71  48.61   -131.83 56.84  48.17   
1 1 1 16 5  9  o 0 148.33  10.35  108.69  -136.76 19.84  -136.76 
1 1 1 16 5  10 o 0 46.01   3.77   12.84   -16.94  28.67  163.06  
1 1 1 16 5  11 o 0 18.51   1.42   1.38    -50.89  20.23  129.11  
1 1 1 16 5  12 o 0 41.74   4.42   26.41   135.22  8.06   -44.78  
1 1 1 16 5  13 o 0 19.52   1.60   14.18   118.00  0.67   118.00  
1 1 1 16 5  14 o 0 9.53    1.30   7.00    51.35   4.16   51.35   
1 1 1 16 5  15 o 0 7.63    0.88   6.60    -29.08  2.82   -29.08  
1 1 1 16 6  0  f 1 381.06  26.06  252.35  180.00  153.82 180.00  
1 1 1 16 6  1  o 0 247.01  12.21  153.83  25.71   6.23   -154.29 
1 1 1 16 6  2  o 0 121.33  6.73   42.70   148.32  15.03  148.32  
1 1 1 16 6  3  o 0 485.75  34.41  306.96  48.71   10.93  -131.29 
1 1 1 16 6  4  o 0 493.26  24.98  335.82  30.41   30.68  30.41   
1 1 1 16 6  5  o 0 277.60  21.31  192.71  -116.75 22.87  -116.75 
1 1 1 16 6  6  o 0 341.17  24.24  291.76  -166.81 132.59 -166.81 
1 1 1 16 6  7  o 0 86.53   6.93   14.22   88.51   74.71  -91.49  
1 1 1 16 6  8  o 0 71.10   6.00   13.85   120.87  0.59   120.87  
1 1 1 16 6  9  o 0 103.54  5.77   66.08   124.55  3.56   -55.45  
1 1 1 16 6  10 o 0 41.49   4.11   16.89   -148.31 0.13   31.69   
1 1 1 16 6  11 o 0 0.00    4.33   25.15   50.53   ?      ?       
1 1 1 16 6  12 o 0 8.49    0.57   1.89    -102.84 5.11   -102.84 
1 1 1 16 6  13 f 1 11.46   1.74   5.56    106.27  1.96   -73.73  
1 1 1 16 6  14 o 0 13.74   4.02   6.76    -105.96 6.39   74.04   
1 1 1 16 6  15 o 0 12.88   1.37   9.09    -143.10 0.72   36.90   
1 1 1 16 7  0  o 0 526.55  23.72  335.72  0.00    17.10  0.00    
1 1 1 16 7  1  o 0 182.62  9.60   91.60   -1.41   33.18  178.59  
1 1 1 16 7  2  o 0 332.45  14.37  239.21  134.66  61.23  134.66  
1 1 1 16 7  3  o 0 376.11  17.43  206.00  -135.64 70.52  44.36   
1 1 1 16 7  4  o 0 309.83  20.68  195.57  -27.63  12.15  152.37  
1 1 1 16 7  5  o 0 247.27  13.85  164.47  -41.15  6.56   -41.15  
1 1 1 16 7  6  o 0 200.49  13.94  137.35  -172.41 14.32  -172.41 
1 1 1 16 7  7  o 0 89.22   5.96   26.08   149.26  52.81  -30.74  
1 1 1 16 7  8  o 0 95.52   10.50  55.66   -161.24 9.82   -161.24 
1 1 1 16 7  9  o 0 83.81   9.39   67.65   14.10   30.96  14.10   
1 1 1 16 7  10 o 0 69.27   11.66  47.08   40.09   9.20   40.09   
1 1 1 16 7  11 o 0 12.53   1.13   1.45    83.95   10.22  83.95   
1 1 1 16 7  12 o 0 51.01   0.49   43.08   20.09   12.39  20.09   
1 1 1 16 7  13 o 0 3.62    1.09   9.14    -127.44 21.07  -127.44 
1 1 1 16 7  14 o 0 12.00   1.12   10.85   23.54   6.34   23.54   
1 1 1 16 7  15 o 0 8.01    1.78   6.42    -103.04 1.91   -103.04 
1 1 1 16 8  0  o 0 247.09  28.21  157.44  180.00  29.12  -0.00   
1 1 1 16 8  1  o 0 104.33  8.73   21.79   -82.91  59.83  97.09   
1 1 1 16 8  2  f 1 497.23  16.14  313.99  69.63   8.17   -110.37 
1 1 1 16 8  3  o 0 440.30  16.24  274.13  -7.11   18.95  172.89  
1 1 1 16 8  4  o 0 259.86  18.29  200.17  16.14   65.50  16.14   
1 1 1 16 8  5  f 1 128.65  13.03  93.99   35.97   36.31  35.97   
1 1 1 16 8  6  o 0 219.10  23.77  173.69  -83.40  63.42  -83.40  
1 1 1 16 8  7  f 1 110.90  8.96   54.93   124.62  24.15  -55.38  
1 1 1 16 8  8  o 0 79.03   6.69   48.76   -98.41  2.25   81.59   
1 1 1 16 8  9  f 1 56.06   4.12   37.15   -74.74  16.61  -74.74  
1 1 1 16 8  10 o 0 29.20   3.48   0.56    -94.44  20.86  85.56   
1 1 1 16 8  11 o 0 30.03   2.46   21.75   141.80  4.64   141.80  
1 1 1 16 8  12 o 0 7.54    1.17   1.24    74.63   10.12  74.63   
1 1 1 16 8  13 o 0 28.15   3.39   17.72   81.03   5.20   -98.97  
1 1 1 16 8  14 o 0 18.23   4.08   12.54   142.33  0.99   -37.67  
1 1 1 16 8  15 o 0 3.65    0.47   0.83    -4.99   1.99   175.01  
1 1 1 16 9  0  o 0 178.88  14.07  113.18  180.00  3.07   -180.00 
1 1 1 16 9  1  o 0 72.21   4.20   12.13   6.50    78.00  6.50    
1 1 1 16 9  2  o 0 253.21  17.24  133.04  -110.00 48.90  70.00   
1 1 1 16 9  3  o 0 374.64  24.69  248.38  1.79    12.63  1.79    
1 1 1 16 9  4  o 0 221.91  14.99  130.73  15.83   23.82  -164.17 
1 1 1 16 9  5  o 0 340.16  21.58  194.21  104.57  58.72  -75.43  
1 1 1 16 9  6  f 1 222.78  10.42  122.35  128.79  43.67  -51.21  
1 1 1 16 9  7  o 0 161.16  12.54  113.44  149.96  24.95  149.96  
1 1 1 16 9  8  o 0 100.67  9.70   51.47   15.69   27.21  -164.31 
1 1 1 16 9  9  o 0 27.54   2.21   1.65    -56.32  23.34  -56.32  
1 1 1 16 9  10 o 0 25.27   2.28   6.62    62.22   16.86  -117.78 
1 1 1 16 9  11 o 0 59.89   4.89   46.43   131.74  6.38   131.74  
1 1 1 16 9  12 o 0 18.58   1.86   12.93   -62.78  0.65   -62.78  
1 1 1 16 9  13 f 1 29.71   2.23   21.41   -13.31  0.61   -13.31  
1 1 1 16 9  14 o 0 2.57    0.26   2.71    -145.39 6.74   -145.39 
1 1 1 16 9  15 o 0 12.06   1.72   8.65    -31.97  0.50   -31.97  
1 1 1 16 10 0  o 0 94.75   15.25  35.29   0.00    11.21  180.00  
1 1 1 16 10 1  o 0 214.04  23.26  167.03  140.02  89.94  140.02  
1 1 1 16 10 2  o 0 321.64  14.88  186.77  -89.85  36.04  90.15   
1 1 1 16 10 3  o 0 188.75  11.87  108.79  -60.25  19.68  119.75  
1 1 1 16 10 4  o 0 26.01   4.47   16.46   21.32   39.32  21.32   
1 1 1 16 10 5  o 0 103.67  8.13   60.47   28.02   4.48   28.02   
1 1 1 16 10 6  o 0 300.44  18.14  195.57  145.16  1.76   145.16  
1 1 1 16 10 7  o 0 172.96  12.89  109.19  135.22  0.10   135.22  
1 1 1 16 10 8  f 1 202.77  9.14   150.56  28.61   36.34  28.61   
1 1 1 16 10 9  o 0 64.18   4.88   40.92   49.89   6.54   49.89   
1 1 1 16 10 10 f 1 42.85   3.50   31.63   -154.87 10.76  -154.87 
1 1 1 16 10 11 o 0 43.09   4.63   26.25   -99.03  7.72   80.97   
1 1 1 16 10 12 o 0 11.05   1.51   4.99    -160.99 0.38   19.01   
1 1 1 16 10 13 o 0 4.98    1.18   0.48    -34.56  2.12   145.44  
1 1 1 16 10 14 o 0 28.50   2.89   26.54   -24.34  13.34  -24.34  
1 1 1 16 10 15 o 0 24.70   1.89   22.45   76.88   10.59  76.88   
1 1 1 16 11 0  o 0 503.64  37.02  317.13  0.00    16.80  0.00    
1 1 1 16 11 1  o 0 474.17  26.18  345.50  106.90  93.07  106.90  
1 1 1 16 11 2  o 0 246.24  11.77  138.42  78.68   32.56  -101.32 
1 1 1 16 11 3  o 0 423.84  20.47  293.39  55.86   43.70  55.86   
1 1 1 16 11 4  o 0 74.24   4.41   20.13   170.65  35.23  -9.35   
1 1 1 16 11 5  o 0 101.16  5.67   23.32   79.80   74.88  -100.20 
1 1 1 16 11 6  o 0 140.20  8.70   70.43   -45.11  31.39  134.89  
1 1 1 16 11 7  o 0 75.38   5.38   49.92   -44.86  9.00   -44.86  
1 1 1 16 11 8  o 0 43.21   3.81   17.88   -43.25  3.05   -43.25  
1 1 1 16 11 9  o 0 22.05   2.53   5.57    32.44   21.91  32.44   
1 1 1 16 11 10 o 0 8.74    3.17   2.54    -128.43 7.04   -128.43 
1 1 1 16 11 11 o 0 26.58   4.42   6.72    79.22   21.44  -100.78 
1 1 1 16 11 12 o 0 12.44   1.32   2.92    117.69  9.85   -62.31  
1 1 1 16 11 13 o 0 41.02   3.73   36.16   39.25   15.03  39.25   
1 1 1 16 11 14 o 0 6.99    1.15   4.06    52.32   0.83   -127.68 
1 1 1 16 11 15 o 0 1.63    1.26   0.45    82.88   1.14   82.88   
1 1 1 16 12 0  o 0 774.02  56.44  483.43  0.00    3.91   0.00    
1 1 1 16 12 1  o 0 319.72  16.07  190.34  9.21    17.22  -170.79 
1 1 1 16 12 2  o 0 193.52  13.97  92.97   -128.80 53.01  51.20   
1 1 1 16 12 3  o 0 143.10  8.08   79.64   -34.05  12.92  145.95  
1 1 1 16 12 4  o 0 346.77  18.97  219.98  -83.49  2.06   96.51   
1 1 1 16 12 5  o 0 36.91   3.18   12.86   6.49    41.02  6.49    
1 1 1 16 12 6  o 0 291.07  18.43  203.22  -53.55  38.46  -53.55  
1 1 1 16 12 7  o 0 146.03  11.28  106.62  -163.37 29.26  -163.37 
1 1 1 16 12 8  o 0 47.40   3.28   17.66   -175.16 16.33  4.84    
1 1 1 16 12 9  o 0 48.24   3.55   18.15   -116.95 16.43  63.05   
1 1 1 16 12 10 o 0 58.93   9.85   44.24   119.39  7.07   119.39  
1 1 1 16 12 11 o 0 21.04   2.42   8.94    65.08   3.35   -114.92 
1 1 1 16 12 12 o 0 38.40   6.06   31.59   -41.43  10.77  -41.43  
1 1 1 16 12 13 f 1 9.45    1.69   6.27    15.54   1.79   15.54   
1 1 1 16 12 14 o 0 24.31   1.83   20.98   112.01  9.28   112.01  
1 1 1 16 13 0  o 0 392.52  55.31  242.59  0.00    64.81  0.00    
1 1 1 16 13 1  o 0 264.03  15.13  147.81  177.16  27.91  -2.84   
1 1 1 16 13 2  o 0 185.97  15.12  128.23  156.32  33.13  156.32  
1 1 1 16 13 3  f 1 385.12  37.37  249.22  113.51  15.82  113.51  
1 1 1 16 13 4  o 0 243.64  13.41  159.95  -128.90 20.02  -128.90 
1 1 1 16 13 5  o 0 170.22  9.39   98.42   123.62  9.22   -56.38  
1 1 1 16 13 6  o 0 52.83   4.49   11.93   119.80  71.55  119.80  
1 1 1 16 13 7  o 0 47.84   4.62   21.11   132.52  7.45   -47.48  
1 1 1 16 13 8  o 0 105.29  7.86   65.31   -99.26  2.48   -99.26  
1 1 1 16 13 9  o 0 78.10   6.93   62.47   169.77  29.30  169.77  
1 1 1 16 13 10 o 0 12.03   1.60   0.80    -172.77 5.12   -172.77 
1 1 1 16 13 11 o 0 35.64   1.98   21.35   71.96   5.56   -108.04 
1 1 1 16 13 12 o 0 21.63   2.47   15.27   -45.79  2.98   -45.79  
1 1 1 16 13 13 f 1 7.96    0.99   2.82    28.75   3.59   -151.25 
1 1 1 16 13 14 o 0 7.70    0.99   5.55    114.92  1.85   114.92  
1 1 1 16 14 0  o 0 324.24  24.99  197.81  180.00  7.32   -0.00   
1 1 1 16 14 1  f 1 274.07  13.02  166.38  -15.91  1.42   -15.91  
1 1 1 16 14 2  o 0 124.98  7.51   43.74   -55.33  57.96  124.67  
1 1 1 16 14 3  o 0 225.00  11.76  121.45  127.56  28.50  -52.44  
1 1 1 16 14 4  o 0 354.39  20.36  217.60  77.42   0.37   77.42   
1 1 1 16 14 5  o 0 131.14  9.64   59.33   9.38    34.09  -170.62 
1 1 1 16 14 6  o 0 130.08  15.03  67.95   -107.73 22.71  72.27   
1 1 1 16 14 7  o 0 33.86   2.54   5.71    -77.23  15.46  102.77  
1 1 1 16 14 8  o 0 67.49   4.75   46.27   129.93  20.12  129.93  
1 1 1 16 14 9  f 1 49.32   4.17   43.25   -38.16  22.96  -38.16  
1 1 1 16 14 10 o 0 29.81   2.16   20.24   89.61   6.38   89.61   
1 1 1 16 14 11 o 0 18.90   0.40   9.06    170.63  5.78   -9.37   
1 1 1 16 14 12 o 0 15.69   2.65   8.78    -51.83  0.94   128.17  
1 1 1 16 14 13 o 0 3.68    0.90   0.66    176.13  2.74   176.13  
1 1 1 16 14 14 o 0 4.47    0.89   1.88    89.30   0.15   89.30   
1 1 1 16 15 0  o 0 264.46  24.12  158.86  0.00    30.85  0.00    
1 1 1 16 15 1  o 0 84.47   4.62   31.48   -119.68 20.05  60.32   
1 1 1 16 15 2  o 0 158.81  11.73  95.29   -175.06 9.48   -175.06 
1 1 1 16 15 3  o 0 284.31  16.70  175.01  -153.72 10.88  -153.72 
1 1 1 16 15 4  o 0 280.70  13.63  157.65  6.74    21.04  -173.26 
1 1 1 16 15 5  o 0 74.40   8.07   52.60   -1.61   24.07  -1.61   
1 1 1 16 15 6  o 0 39.52   2.03   11.09   -73.30  13.93  106.70  
1 1 1 16 15 7  o 0 16.82   3.01   14.16   -166.80 36.85  -166.80 
1 1 1 16 15 8  o 0 12.44   1.53   4.67    89.92   10.71  89.92   
1 1 1 16 15 9  o 0 62.67   5.04   38.92   46.39   4.25   -133.61 
1 1 1 16 15 10 o 0 34.65   3.17   9.33    -26.62  24.94  153.38  
1 1 1 16 15 11 o 0 37.84   2.13   19.66   15.14   9.43   -164.86 
1 1 1 16 15 12 o 0 14.29   2.63   4.67    167.99  8.45   -12.01  
1 1 1 16 15 13 o 0 12.56   1.88   4.09    -128.04 7.04   51.96   
1 1 1 16 15 14 o 0 4.53    0.68   1.93    -83.93  0.04   -83.93  
1 1 1 16 16 0  o 0 393.09  37.14  229.70  180.00  37.27  -0.00   
1 1 1 16 16 1  o 0 38.68   5.94   0.50    90.00   1.08   -90.00  
1 1 1 16 16 2  o 0 192.95  19.15  114.05  180.00  18.35  0.00    
1 1 1 16 16 3  o 0 11.15   2.59   0.81    90.00   30.40  -90.00  
1 1 1 16 16 4  f 1 170.66  13.34  101.44  180.00  37.83  180.00  
1 1 1 16 16 5  o 0 76.73   10.88  45.45   -90.00  13.14  -90.00  
1 1 1 16 16 6  f 1 39.45   4.57   20.37   0.00    7.03   180.00  
1 1 1 16 16 7  o 0 128.47  15.42  75.87   90.00   20.86  90.00   
1 1 1 16 16 8  o 0 25.54   8.03   3.82    180.00  1.74   180.00  
1 1 1 16 16 9  o 0 63.45   7.45   41.32   90.00   6.24   90.00   
1 1 1 16 16 10 f 1 20.57   3.89   13.23   0.00    8.49   -180.00 
1 1 1 16 16 11 o 0 74.01   28.76  46.96   90.00   10.21  90.00   
1 1 1 16 16 12 o 0 2.94    0.48   0.50    0.00    1.74   180.00  
1 1 1 16 16 13 o 0 3.41    1.16   0.37    -90.00  0.10   90.00   
1 1 1 17 0  1  o 0 62.45   4.96   24.49   -135.00 50.70  45.00   
1 1 1 17 0  2  o 0 164.89  13.36  100.94  0.00    0.17   0.00    
1 1 1 17 0  3  o 0 704.83  29.32  437.45  -45.00  64.47  -45.00  
1 1 1 17 0  4  o 0 384.13  51.02  239.94  -90.00  43.34  -90.00  
1 1 1 17 0  5  o 0 131.52  13.27  82.87   -135.00 16.35  45.00   
1 1 1 17 0  6  o 0 0.00    6.40   0.00    0.00    16.35  180.00  
1 1 1 17 0  7  o 0 61.72   7.74   10.07   135.00  2.75   -45.00  
1 1 1 17 0  8  o 0 284.48  17.26  183.67  -90.00  52.52  -90.00  
1 1 1 17 0  9  o 0 164.03  19.81  107.06  45.00   7.26   45.00   
1 1 1 17 0  10 o 0 80.33   7.19   52.95   0.00    4.62   180.00  
1 1 1 17 0  11 o 0 77.33   19.63  57.72   -45.00  2.73   135.00  
1 1 1 17 0  12 o 0 18.79   2.19   11.74   90.00   4.78   -90.00  
1 1 1 17 0  13 o 0 0.00    7.52   0.00    0.00    1.53   -135.00 
1 1 1 17 0  14 o 0 22.87   4.53   17.38   180.00  4.69   180.00  
1 1 1 17 0  15 o 0 0.00    10.83  0.00    180.00  0.07   -45.00  
1 1 1 17 1  0  o 0 358.93  34.69  233.33  0.00    50.91  0.00    
1 1 1 17 1  1  o 0 146.58  9.46   62.41   -48.37  43.05  131.63  
1 1 1 17 1  2  o 0 257.35  15.56  125.35  -177.81 59.16  2.19    
1 1 1 17 1  3  f 1 366.98  28.02  225.09  -131.81 0.32   48.19   
1 1 1 17 1  4  f 1 538.01  46.18  444.68  -168.11 219.75 -168.11 
1 1 1 17 1  5  o 0 215.50  12.73  139.46  19.35   12.01  19.35   
1 1 1 17 1  6  o 0 192.07  14.13  130.63  -4.20   23.15  -4.20   
1 1 1 17 1  7  o 0 286.70  11.56  165.23  -51.91  34.63  128.09  
1 1 1 17 1  8  o 0 57.72   4.26   6.80    -62.35  21.36  117.65  
1 1 1 17 1  9  o 0 46.54   4.10   22.69   -55.99  1.76   124.01  
1 1 1 17 1  10 f 1 76.69   5.73   61.79   108.62  32.53  108.62  
1 1 1 17 1  11 f 1 26.30   4.37   12.93   30.07   8.88   -149.93 
1 1 1 17 1  12 o 0 38.65   5.04   21.29   140.60  13.02  -39.40  
1 1 1 17 1  13 o 0 40.52   3.64   35.88   149.23  11.17  149.23  
1 1 1 17 1  14 o 0 17.10   2.12   12.71   39.06   0.18   39.06   
1 1 1 17 1  15 o 0 9.76    1.36   8.61    -34.11  3.09   -34.11  
1 1 1 17 2  0  o 0 23.64   3.18   3.72    180.00  66.35  0.00    
1 1 1 17 2  1  o 0 319.33  27.00  198.96  -173.21 7.29   6.79    
1 1 1 17 2  2  o 0 368.81  19.67  174.99  -115.09 105.82 64.91   
1 1 1 17 2  3  o 0 227.03  9.25   158.22  -165.80 49.42  -165.80 
1 1 1 17 2  4  o 0 176.11  14.06  92.27   -101.67 20.12  78.33   
1 1 1 17 2  5  o 0 219.30  10.47  128.27  67.58   18.81  -112.42 
1 1 1 17 2  6  o 0 150.77  8.91   69.98   -116.78 47.44  63.22   
1 1 1 17 2  7  o 0 164.02  9.35   95.14   3.15    14.05  -176.85 
1 1 1 17 2  8  o 0 114.08  5.82   39.43   -115.05 60.73  64.95   
1 1 1 17 2  9  o 0 53.29   4.86   22.01   -57.82  18.99  122.18  
1 1 1 17 2  10 o 0 69.14   5.92   36.18   -44.52  14.02  135.48  
1 1 1 17 2  11 o 0 70.88   7.07   58.17   -4.14   11.04  -4.14   
1 1 1 17 2  12 f 1 24.89   3.11   13.38   -166.13 5.12   13.87   
1 1 1 17 2  13 o 0 28.13   3.71   17.23   113.04  7.41   -66.96  
1 1 1 17 2  14 o 0 8.27    1.17   3.26    -126.87 4.64   53.13   
1 1 1 17 2  15 f 1 5.37    0.72   3.34    -6.41   0.21   173.59  
1 1 1 17 3  0  o 0 234.09  46.80  122.24  180.00  90.75  180.00  
1 1 1 17 3  1  o 0 280.28  14.32  135.23  17.41   72.59  -162.59 
1 1 1 17 3  2  o 0 240.21  17.10  151.18  -13.69  14.27  -13.69  
1 1 1 17 3  3  o 0 223.91  14.53  157.91  -156.59 51.39  -156.59 
1 1 1 17 3  4  o 0 113.75  13.37  41.98   39.65   2.82   39.65   
1 1 1 17 3  5  o 0 95.29   6.17   32.18   9.39    45.53  -170.61 
1 1 1 17 3  6  f 1 57.59   4.79   0.85    81.86   54.02  81.86   
1 1 1 17 3  7  o 0 175.28  14.64  140.63  170.09  64.98  170.09  
1 1 1 17 3  8  o 0 73.64   4.78   17.24   -19.56  43.45  160.44  
1 1 1 17 3  9  o 0 70.96   4.53   46.84   -121.88 6.67   -121.88 
1 1 1 17 3  10 o 0 57.22   2.85   24.86   -81.22  20.18  98.78   
1 1 1 17 3  11 o 0 10.46   2.66   3.05    -164.46 10.74  -164.46 
1 1 1 17 3  12 o 0 19.16   2.52   7.09    -107.53 4.00   72.47   
1 1 1 17 3  13 o 0 14.46   1.59   7.79    129.98  4.05   -50.02  
1 1 1 17 3  14 o 0 6.20    1.01   2.15    -113.65 1.14   66.35   
1 1 1 17 3  15 o 0 1.97    0.48   1.30    132.80  3.81   132.80  
1 1 1 17 4  0  f 1 61.24   13.88  6.82    0.00    12.12  -180.00 
1 1 1 17 4  1  o 0 138.00  13.30  32.38   128.03  92.25  -51.97  
1 1 1 17 4  2  o 0 337.59  18.78  183.04  174.47  54.04  -5.53   
1 1 1 17 4  3  o 0 232.90  20.67  96.37   72.42   94.12  -107.58 
1 1 1 17 4  4  o 0 324.90  23.95  167.08  114.91  81.80  -65.09  
1 1 1 17 4  5  o 0 135.97  10.65  67.17   15.38   32.87  -164.62 
1 1 1 17 4  6  f 1 271.39  21.75  186.30  -151.08 20.42  -151.08 
1 1 1 17 4  7  o 0 408.08  21.00  301.22  56.00   67.45  56.00   
1 1 1 17 4  8  o 0 92.66   10.08  30.90   74.72   47.33  -105.28 
1 1 1 17 4  9  f 1 89.68   6.11   63.45   112.42  12.55  112.42  
1 1 1 17 4  10 o 0 39.75   3.60   14.73   153.44  3.70   -26.56  
1 1 1 17 4  11 o 0 44.89   3.57   38.28   -81.24  12.08  -81.24  
1 1 1 17 4  12 o 0 17.72   1.73   4.64    64.86   2.94   -115.14 
1 1 1 17 4  13 o 0 14.50   1.83   4.72    99.81   10.88  -80.19  
1 1 1 17 4  14 o 0 5.42    0.80   1.12    136.43  8.90   136.43  
1 1 1 17 4  15 f 1 9.10    0.76   9.37    -84.48  7.57   -84.48  
1 1 1 17 5  0  o 0 200.96  31.94  125.35  180.00  46.10  -180.00 
1 1 1 17 5  1  o 0 220.83  13.74  165.35  -150.13 74.26  -150.13 
1 1 1 17 5  2  o 0 537.28  26.88  351.86  -150.50 24.17  -150.50 
1 1 1 17 5  3  f 1 277.24  16.93  203.14  -54.54  65.28  -54.54  
1 1 1 17 5  4  o 0 87.64   8.09   2.01    170.90  99.50  -9.10   
1 1 1 17 5  5  f 1 328.14  24.77  186.17  1.15    54.48  -178.85 
1 1 1 17 5  6  o 0 418.20  42.93  336.18  -165.18 122.09 -165.18 
1 1 1 17 5  7  o 0 198.41  12.06  122.56  1.25    10.28  -178.75 
1 1 1 17 5  8  o 0 170.84  11.68  126.76  131.45  27.97  131.45  
1 1 1 17 5  9  o 0 102.50  10.87  64.10   66.21   5.37   -113.79 
1 1 1 17 5  10 f 1 63.71   3.19   33.48   132.76  12.10  -47.24  
1 1 1 17 5  11 o 0 27.38   3.90   9.19    170.49  19.68  -9.51   
1 1 1 17 5  12 o 0 27.58   2.55   23.48   45.92   6.57   45.92   
1 1 1 17 5  13 o 0 26.26   2.80   17.38   -11.94  3.95   168.06  
1 1 1 17 5  14 o 0 4.04    0.64   1.71    -23.03  7.11   -23.03  
1 1 1 17 5  15 o 0 17.99   1.30   15.52   -65.23  4.16   -65.23  
1 1 1 17 6  0  o 0 42.95   4.59   8.97    0.00    43.12  -180.00 
1 1 1 17 6  1  o 0 351.64  14.66  191.78  58.57   55.65  -121.43 
1 1 1 17 6  2  o 0 543.78  38.99  364.81  -43.63  39.32  -43.63  
1 1 1 17 6  3  f 1 438.79  28.71  323.71  79.79   89.57  79.79   
1 1 1 17 6  4  o 0 338.52  22.35  180.69  -157.77 76.55  22.23   
1 1 1 17 6  5  o 0 29.56   2.09   18.71   89.64   47.73  89.64   
1 1 1 17 6  6  o 0 142.52  9.52   96.93   134.96  17.94  134.96  
1 1 1 17 6  7  o 0 70.63   6.89   18.14   117.31  33.58  -62.69  
1 1 1 17 6  8  o 0 119.41  12.93  86.07   -151.88 16.63  -151.88 
1 1 1 17 6  9  o 0 36.97   3.54   2.82    -114.76 34.78  65.24   
1 1 1 17 6  10 o 0 51.87   5.29   27.39   -82.10  4.49   97.90   
1 1 1 17 6  11 o 0 55.32   6.76   44.91   39.68   8.58   39.68   
1 1 1 17 6  12 o 0 22.63   2.13   15.48   -110.41 1.77   69.59   
1 1 1 17 6  13 o 0 24.29   1.06   12.82   -45.70  9.94   134.30  
1 1 1 17 6  14 o 0 5.46    1.09   0.31    -105.39 5.33   74.61   
1 1 1 17 6  15 o 0 14.80   1.75   13.25   155.83  4.80   155.83  
1 1 1 17 7  0  o 0 146.35  9.45   75.54   180.00  24.71  -180.00 
1 1 1 17 7  1  o 0 524.83  28.77  263.71  -150.38 136.64 29.62   
1 1 1 17 7  2  o 0 90.74   4.17   15.97   114.94  26.37  -65.06  
1 1 1 17 7  3  o 0 380.78  24.26  288.65  177.09  88.92  177.09  
1 1 1 17 7  4  o 0 44.45   4.15   5.24    -150.09 29.72  -150.09 
1 1 1 17 7  5  o 0 175.67  15.40  94.61   -136.99 34.70  43.01   
1 1 1 17 7  6  o 0 96.81   9.28   55.37   -82.69  7.75   -82.69  
1 1 1 17 7  7  o 0 124.40  8.01   95.24   112.83  52.33  112.83  
1 1 1 17 7  8  o 0 156.68  8.25   106.51  91.98   6.48   91.98   
1 1 1 17 7  9  o 0 94.41   7.03   75.40   67.31   31.17  67.31   
1 1 1 17 7  10 o 0 24.37   2.30   12.72   117.91  0.47   -62.09  
1 1 1 17 7  11 o 0 48.93   2.26   40.55   -11.67  10.59  -11.67  
1 1 1 17 7  12 o 0 15.04   2.04   11.28   8.50    4.40   8.50    
1 1 1 17 7  13 o 0 6.01    1.68   0.23    -102.45 1.20   -102.45 
1 1 1 17 7  14 o 0 10.14   0.91   7.68    171.46  2.43   171.46  
1 1 1 17 7  15 o 0 4.39    1.43   2.04    -160.58 0.14   -160.58 
1 1 1 17 8  0  o 0 707.80  63.55  448.90  180.00  27.50  -180.00 
1 1 1 17 8  1  o 0 41.04   4.22   18.13   105.36  44.88  105.36  
1 1 1 17 8  2  o 0 173.07  10.31  90.12   21.12   34.14  -158.88 
1 1 1 17 8  3  o 0 201.21  13.20  121.84  -168.35 9.49   11.65   
1 1 1 17 8  4  o 0 336.74  22.94  200.70  -165.32 34.97  14.68   
1 1 1 17 8  5  o 0 258.71  13.77  198.67  105.71  63.45  105.71  
1 1 1 17 8  6  o 0 114.19  9.22   69.79   76.56   6.54   76.56   
1 1 1 17 8  7  o 0 82.65   6.74   30.24   -175.57 29.37  4.43    
1 1 1 17 8  8  o 0 49.32   7.32   1.51    119.09  63.64  119.09  
1 1 1 17 8  9  o 0 90.61   7.77   61.45   -126.22 7.68   -126.22 
1 1 1 17 8  10 o 0 71.84   4.18   45.76   -19.93  2.86   160.07  
1 1 1 17 8  11 o 0 45.30   4.73   32.33   -79.71  0.10   100.29  
1 1 1 17 8  12 o 0 37.85   3.77   33.46   44.60   11.69  44.60   
1 1 1 17 8  13 o 0 10.63   1.27   6.15    -54.87  2.15   125.13  
1 1 1 17 8  14 f 1 1.24    1.80   3.53    70.58   7.36   70.58   
1 1 1 17 8  15 o 0 7.35    1.13   6.28    132.52  3.21   132.52  
1 1 1 17 9  0  o 0 433.75  46.40  274.49  180.00  26.53  -0.00   
1 1 1 17 9  1  o 0 314.93  14.44  196.86  89.66   2.49   -90.34  
1 1 1 17 9  2  o 0 313.39  16.75  158.36  8.26    81.41  -171.74 
1 1 1 17 9  3  o 0 312.79  14.51  182.64  -45.23  35.07  134.77  
1 1 1 17 9  4  o 0 82.16   5.78   34.36   124.85  14.28  -55.15  
1 1 1 17 9  5  o 0 218.57  24.12  169.41  -98.75  60.63  -98.75  
1 1 1 17 9  6  o 0 205.60  13.81  113.90  54.67   35.22  -125.33 
1 1 1 17 9  7  o 0 172.84  8.25   122.38  -89.32  27.88  -89.32  
1 1 1 17 9  8  o 0 30.52   5.24   2.41    88.02   17.92  -91.98  
1 1 1 17 9  9  o 0 26.46   5.84   6.46    -128.13 35.36  -128.13 
1 1 1 17 9  10 o 0 59.97   3.96   48.67   80.36   10.85  80.36   
1 1 1 17 9  11 f 1 27.78   3.20   18.48   -83.08  2.42   -83.08  
1 1 1 17 9  12 f 1 35.30   2.54   31.40   -146.00 12.20  -146.00 
1 1 1 17 9  13 o 0 6.51    1.80   1.85    -29.37  3.70   150.63  
1 1 1 17 9  14 o 0 12.08   1.92   4.52    -89.74  7.63   90.26   
1 1 1 17 9  15 o 0 4.94    1.10   2.70    -128.40 0.14   51.60   
1 1 1 17 10 0  o 0 70.91   6.00   18.18   0.00    0.01   -180.00 
1 1 1 17 10 1  o 0 490.37  21.62  313.13  -61.47  7.10   -61.47  
1 1 1 17 10 2  o 0 82.25   5.44   23.17   -8.14   42.48  171.86  
1 1 1 17 10 3  o 0 481.20  17.56  337.95  -18.77  58.81  -18.77  
1 1 1 17 10 4  o 0 414.71  26.99  309.54  -97.86  84.30  -97.86  
1 1 1 17 10 5  o 0 80.83   7.47   33.52   97.45   11.72  -82.55  
1 1 1 17 10 6  o 0 200.72  14.44  123.50  29.68   6.97   -150.32 
1 1 1 17 10 7  o 0 89.06   7.22   46.02   53.00   20.04  -127.00 
1 1 1 17 10 8  o 0 51.94   6.11   28.59   -31.64  1.12   -31.64  
1 1 1 17 10 9  o 0 47.64   8.19   15.53   -91.82  23.12  88.18   
1 1 1 17 10 10 o 0 26.14   2.73   16.39   -24.86  1.64   -24.86  
1 1 1 17 10 11 o 0 13.25   4.07   4.21    143.88  21.11  143.88  
1 1 1 17 10 12 o 0 15.89   2.57   10.16   10.03   0.09   -169.97 
1 1 1 17 10 13 o 0 40.20   5.62   24.14   -178.90 9.19   1.10    
1 1 1 17 10 14 o 0 7.50    1.54   2.97    -105.82 4.19   74.18   
1 1 1 17 11 0  o 0 77.12   7.31   2.09    180.00  0.42   -180.00 
1 1 1 17 11 1  o 0 358.05  17.52  227.50  51.70   7.52   51.70   
1 1 1 17 11 2  o 0 286.24  18.39  153.11  140.01  53.08  -39.99  
1 1 1 17 11 3  o 0 318.44  13.20  212.44  167.87  21.87  167.87  
1 1 1 17 11 4  o 0 139.32  7.59   95.97   -45.01  27.11  -45.01  
1 1 1 17 11 5  o 0 139.39  8.37   91.83   147.25  18.25  147.25  
1 1 1 17 11 6  o 0 207.36  15.81  123.47  36.49   13.70  -143.51 
1 1 1 17 11 7  o 0 227.61  10.88  160.94  -59.91  29.25  -59.91  
1 1 1 17 11 8  o 0 61.47   4.49   17.81   110.71  38.76  -69.29  
1 1 1 17 11 9  o 0 57.54   7.79   26.46   -125.30 13.98  54.70   
1 1 1 17 11 10 o 0 38.90   3.98   17.37   12.72   18.89  -167.28 
1 1 1 17 11 11 o 0 53.17   3.78   43.01   162.51  10.48  162.51  
1 1 1 17 11 12 o 0 34.43   3.23   24.27   67.42   0.57   67.42   
1 1 1 17 11 13 o 0 26.13   4.10   17.56   -120.93 1.19   59.07   
1 1 1 17 11 14 o 0 11.08   1.08   4.78    -80.76  5.52   99.24   
1 1 1 17 12 0  o 0 582.58  62.40  362.14  0.00    69.66  0.00    
1 1 1 17 12 1  f 1 232.70  12.17  171.88  -121.39 60.96  -121.39 
1 1 1 17 12 2  o 0 139.16  7.37   76.98   -39.22  10.37  140.78  
1 1 1 17 12 3  o 0 131.21  6.28   89.88   -82.77  30.07  -82.77  
1 1 1 17 12 4  o 0 255.40  17.67  187.79  64.26   59.67  64.26   
1 1 1 17 12 5  f 1 27.23   1.90   17.62   -19.05  42.97  -19.05  
1 1 1 17 12 6  o 0 69.11   5.64   42.35   77.10   4.13   77.10   
1 1 1 17 12 7  o 0 63.32   3.47   36.45   41.62   0.13   41.62   
1 1 1 17 12 8  o 0 59.99   4.97   38.85   14.04   13.18  14.04   
1 1 1 17 12 9  o 0 0.00    5.10   6.93    159.04  ?      ?       
1 1 1 17 12 10 o 0 32.15   3.31   25.34   121.07  13.13  121.07  
1 1 1 17 12 11 o 0 52.54   7.70   46.61   -41.85  20.17  -41.85  
1 1 1 17 12 12 o 0 21.82   2.14   13.57   15.76   1.72   -164.24 
1 1 1 17 12 13 o 0 13.42   1.37   8.26    -6.19   0.97   173.81  
1 1 1 17 12 14 o 0 6.50    0.68   4.82    -169.72 2.99   -169.72 
1 1 1 17 13 0  o 0 184.13  13.31  113.28  180.00  8.26   -180.00 
1 1 1 17 13 1  o 0 246.81  15.89  144.89  -133.34 10.02  46.66   
1 1 1 17 13 2  o 0 213.01  10.55  147.01  -8.75   36.81  -8.75   
1 1 1 17 13 3  o 0 197.19  10.11  103.85  -60.91  30.62  119.09  
1 1 1 17 13 4  o 0 245.24  20.51  161.70  -16.93  23.52  -16.93  
1 1 1 17 13 5  o 0 123.03  7.31   70.96   -157.07 1.71   -157.07 
1 1 1 17 13 6  f 1 139.06  9.54   107.36  -121.55 44.16  -121.55 
1 1 1 17 13 7  o 0 107.60  9.28   65.96   -112.64 0.86   -112.64 
1 1 1 17 13 8  o 0 34.09   3.16   5.98    52.54   15.76  -127.46 
1 1 1 17 13 9  o 0 12.17   1.44   1.36    151.94  8.38   151.94  
1 1 1 17 13 10 f 1 49.73   3.69   30.94   -146.69 4.85   33.31   
1 1 1 17 13 11 o 0 14.60   1.74   7.73    41.15   2.20   -138.85 
1 1 1 17 13 12 o 0 29.10   2.87   12.21   -96.91  14.88  83.09   
1 1 1 17 13 13 o 0 24.74   3.02   17.20   -3.19   1.71   -3.19   
1 1 1 17 13 14 f 1 8.22    1.23   3.14    154.55  4.16   -25.45  
1 1 1 17 14 0  o 0 149.20  19.78  90.04   180.00  34.82  -180.00 
1 1 1 17 14 1  f 1 133.48  7.59   66.77   42.42   18.95  -137.58 
1 1 1 17 14 2  f 1 110.87  12.91  53.49   -67.73  14.37  112.27  
1 1 1 17 14 3  o 0 223.70  18.71  146.20  178.59  25.67  178.59  
1 1 1 17 14 4  o 0 73.27   6.57   24.07   -102.90 8.35   77.10   
1 1 1 17 14 5  o 0 46.18   3.76   9.28    -3.99   31.58  176.01  
1 1 1 17 14 6  o 0 171.34  6.54   103.74  138.79  1.70   -41.21  
1 1 1 17 14 7  f 1 33.06   4.82   18.28   -82.44  72.10  -82.44  
1 1 1 17 14 8  o 0 25.90   2.17   2.79    6.34    21.34  6.34    
1 1 1 17 14 9  o 0 25.32   3.21   1.66    -154.54 28.53  25.46   
1 1 1 17 14 10 o 0 16.88   0.48   2.67    -44.34  9.74   135.66  
1 1 1 17 14 11 o 0 24.72   3.34   17.26   -177.87 2.82   -177.87 
1 1 1 17 14 12 o 0 20.35   1.99   11.08   31.15   4.30   -148.85 
1 1 1 17 14 13 o 0 4.46    0.92   5.64    23.08   16.29  23.08   
1 1 1 17 14 14 f 1 4.60    0.99   0.11    -78.31  5.56   -78.31  
1 1 1 17 15 0  o 0 11.75   2.02   0.30    0.00    9.96   -180.00 
1 1 1 17 15 1  o 0 249.25  10.43  116.21  179.95  59.94  -0.05   
1 1 1 17 15 2  o 0 269.54  11.04  174.66  -54.30  32.13  -54.30  
1 1 1 17 15 3  f 1 116.15  6.02   60.74   36.17   4.50   -143.83 
1 1 1 17 15 4  o 0 145.08  8.83   71.99   88.99   21.95  -91.01  
1 1 1 17 15 5  o 0 26.78   1.65   3.69    115.92  26.56  115.92  
1 1 1 17 15 6  o 0 61.71   4.72   33.95   92.04   1.43   92.04   
1 1 1 17 15 7  o 0 109.92  7.76   30.26   127.21  69.60  -52.79  
1 1 1 17 15 8  o 0 46.23   4.99   25.93   140.93  1.28   -39.07  
1 1 1 17 15 9  o 0 13.34   1.09   0.34    141.62  7.34   141.62  
1 1 1 17 15 10 o 0 49.56   4.98   32.70   -79.14  0.46   -79.14  
1 1 1 17 15 11 o 0 16.98   2.00   6.15    39.65   8.47   -140.35 
1 1 1 17 15 12 o 0 8.59    1.45   3.36    -150.33 3.04   29.67   
1 1 1 17 15 13 o 0 12.37   1.36   7.76    7.51    0.20   7.51    
1 1 1 17 16 0  o 0 335.30  14.26  195.25  0.00    3.44   0.00    
1 1 1 17 16 1  o 0 139.34  10.09  43.57   -159.74 68.60  20.26   
1 1 1 17 16 2  o 0 150.64  8.16   86.25   -163.53 5.77   -163.53 
1 1 1 17 16 3  o 0 138.92  11.90  88.25   24.56   26.44  24.56   
1 1 1 17 16 4  o 0 158.32  14.22  108.33  179.66  32.35  179.66  
1 1 1 17 16 5  o 0 62.07   5.54   34.48   134.19  3.81   134.19  
1 1 1 17 16 6  o 0 30.67   3.06   1.94    -32.70  17.63  147.30  
1 1 1 17 16 7  o 0 21.26   2.00   8.25    130.16  28.14  130.16  
1 1 1 17 16 8  o 0 79.31   8.16   40.26   -67.20  22.40  112.80  
1 1 1 17 16 9  o 0 13.68   2.37   0.74    -153.37 10.55  -153.37 
1 1 1 17 16 10 o 0 54.22   5.18   42.20   1.89    15.36  1.89    
1 1 1 17 16 11 o 0 4.29    2.14   3.43    81.98   8.79   81.98   
1 1 1 17 16 12 o 0 14.57   1.53   5.69    -152.97 6.21   27.03   
1 1 1 17 16 13 o 0 13.45   1.22   9.23    -172.39 2.30   -172.39 
1 1 1 17 17 0  o 0 125.44  9.67   67.69   0.00    9.38   -180.00 
1 1 1 17 17 1  f 1 53.21   5.43   16.78   -90.00  14.81  90.00   
1 1 1 17 17 2  o 0 55.66   6.64   17.42   0.00    8.81   0.00    
1 1 1 17 17 3  f 1 0.00    28.15  0.00    0.00    44.40  -90.00  
1 1 1 17 17 4  o 0 79.86   12.61  45.96   0.00    16.20  0.00    
1 1 1 17 17 5  o 0 86.00   8.27   49.67   -90.00  12.28  -90.00  
1 1 1 17 17 6  o 0 115.72  13.81  66.68   0.00    0.53   0.00    
1 1 1 17 17 7  o 0 0.00    8.27   0.00    0.00    1.46   -90.00  
1 1 1 17 17 8  o 0 7.19    3.15   0.91    0.00    5.26   180.00  
1 1 1 17 17 9  o 0 9.44    2.32   1.53    -90.00  4.57   90.00   
1 1 1 17 17 10 o 0 35.22   4.75   21.99   0.00    8.54   0.00    
1 1 1 17 17 11 o 0 14.52   1.60   7.93    90.00   5.67   90.00   
1 1 1 17 17 12 o 0 7.71    0.91   4.14    0.00    0.02   180.00  
1 1 1 17 17 13 o 0 0.00    6.11   0.00    0.00    2.66   -90.00  
1 1 1 18 0  0  f 1 860.48  98.01  531.19  180.00  138.07 180.00  
1 1 1 18 0  1  o 0 41.47   3.21   3.70    135.00  18.63  -45.00  
1 1 1 18 0  2  o 0 346.21  49.88  212.86  -90.00  23.35  -90.00  
1 1 1 18 0  3  o 0 623.81  37.67  384.73  45.00   5.99   45.00   
1 1 1 18 0  4  f 1 585.67  58.00  363.48  180.00  26.18  0.00    
1 1 1 18 0  5  o 0 296.74  64.07  185.78  -45.00  29.81  -45.00  
1 1 1 18 0  6  o 0 343.46  36.66  217.28  90.00   5.91   90.00   
1 1 1 18 0  7  o 0 32.23   3.20   0.19    -135.00 0.66   45.00   
1 1 1 18 0  8  o 0 87.42   7.15   56.03   180.00  12.24  0.00    
1 1 1 18 0  9  o 0 151.33  16.26  98.06   135.00  1.99   -45.00  
1 1 1 18 0  10 o 0 23.81   0.68   10.21   -90.00  19.24  90.00   
1 1 1 18 0  11 o 0 77.61   18.06  57.54   -135.00 0.09   45.00   
1 1 1 18 0  12 o 0 32.09   5.90   23.98   0.00    6.00   180.00  
1 1 1 18 0  13 o 0 1.48    1.14   0.05    -45.00  2.18   135.00  
1 1 1 18 0  14 o 0 25.13   4.32   19.01   90.00   4.51   90.00   
1 1 1 18 0  15 o 0 5.74    1.54   4.13    45.00   0.63   45.00   
1 1 1 18 1  0  f 1 218.61  23.50  135.70  0.00    22.01  180.00  
1 1 1 18 1  1  o 0 205.24  23.22  107.52  34.35   23.55  -145.65 
1 1 1 18 1  2  o 0 255.14  27.59  110.19  -115.20 85.61  64.80   
1 1 1 18 1  3  o 0 198.21  17.28  145.50  159.54  74.76  159.54  
1 1 1 18 1  4  o 0 91.30   8.49   39.48   101.22  17.23  -78.78  
1 1 1 18 1  5  o 0 141.52  19.55  73.26   136.31  22.37  -43.69  
1 1 1 18 1  6  o 0 75.71   5.88   11.33   96.23   58.82  -83.77  
1 1 1 18 1  7  o 0 201.68  19.01  166.62  -48.87  87.39  -48.87  
1 1 1 18 1  8  o 0 27.74   2.81   5.52    -67.02  35.29  -67.02  
1 1 1 18 1  9  o 0 58.16   6.01   9.14    -176.93 53.00  3.07    
1 1 1 18 1  10 o 0 97.36   9.73   59.13   -61.42  5.80   118.58  
1 1 1 18 1  11 o 0 118.26  10.21  108.41  1.76    41.30  1.76    
1 1 1 18 1  12 o 0 26.63   3.85   24.57   -38.05  11.05  -38.05  
1 1 1 18 1  13 o 0 9.47    1.42   2.86    47.57   2.58   -132.43 
1 1 1 18 1  14 o 0 6.76    1.31   2.64    -163.63 0.25   -163.63 
1 1 1 18 1  15 o 0 5.50    0.25   3.21    118.80  1.91   118.80  
1 1 1 18 2  0  o 0 567.22  34.65  353.82  180.00  33.65  -180.00 
1 1 1 18 2  1  o 0 602.13  46.06  372.01  -143.94 0.94   36.06   
1 1 1 18 2  2  o 0 356.28  17.85  248.47  64.34   63.01  64.34   
1 1 1 18 2  3  o 0 743.07  48.71  566.99  -158.69 206.78 -158.69 
1 1 1 18 2  4  o 0 62.66   7.61   31.92   -3.20   132.95 -3.20   
1 1 1 18 2  5  o 0 91.30   5.97   34.99   -172.54 30.56  7.46    
1 1 1 18 2  6  o 0 135.77  12.66  81.43   51.97   0.11   51.97   
1 1 1 18 2  7  o 0 88.85   9.03   20.72   155.46  60.42  -24.54  
1 1 1 18 2  8  o 0 65.13   5.12   36.06   -79.22  5.72   100.78  
1 1 1 18 2  9  o 0 49.24   3.56   5.00    99.69   49.26  -80.31  
1 1 1 18 2  10 o 0 78.12   6.90   29.67   -161.52 40.34  18.48   
1 1 1 18 2  11 o 0 14.61   2.22   0.15    -37.11  12.05  142.89  
1 1 1 18 2  12 o 0 23.45   2.66   14.97   -151.82 4.15   28.18   
1 1 1 18 2  13 o 0 5.90    0.93   0.90    147.44  4.01   147.44  
1 1 1 18 2  14 o 0 11.48   1.01   9.56    -80.28  3.55   -80.28  
1 1 1 18 2  15 o 0 2.29    0.25   0.21    -152.24 0.94   -152.24 
1 1 1 18 3  0  o 0 131.53  14.15  70.74   180.00  7.48   -180.00 
1 1 1 18 3  1  o 0 397.07  20.14  285.69  94.63   84.02  94.63   
1 1 1 18 3  2  o 0 160.47  9.49   100.54  37.92   33.35  37.92   
1 1 1 18 3  3  o 0 325.55  17.97  219.31  116.11  31.93  116.11  
1 1 1 18 3  4  o 0 153.56  8.53   60.39   46.11   67.41  -133.89 
1 1 1 18 3  5  o 0 179.20  12.05  115.02  127.71  8.51   127.71  
1 1 1 18 3  6  o 0 115.02  8.30   80.95   -128.12 39.91  -128.12 
1 1 1 18 3  7  o 0 144.07  10.86  82.15   141.69  12.68  -38.31  
1 1 1 18 3  8  o 0 48.59   3.56   17.99   -76.16  19.40  103.84  
1 1 1 18 3  9  o 0 76.97   6.08   39.40   -139.90 18.17  40.10   
1 1 1 18 3  10 o 0 35.14   3.08   6.66    108.71  19.76  -71.29  
1 1 1 18 3  11 o 0 36.73   3.96   26.41   121.79  1.35   121.79  
1 1 1 18 3  12 o 0 14.17   3.01   10.09   -4.91   3.48   -4.91   
1 1 1 18 3  13 f 1 7.08    0.12   1.50    -119.08 9.71   -119.08 
1 1 1 18 3  14 o 0 7.57    1.75   4.03    9.32    0.86   -170.68 
1 1 1 18 3  15 o 0 0.00    2.47   1.30    169.65  ?      ?       
1 1 1 18 4  0  o 0 411.12  22.58  258.41  0.00    39.54  0.00    
1 1 1 18 4  1  o 0 662.43  34.90  454.91  174.95  81.44  174.95  
1 1 1 18 4  2  o 0 359.15  23.45  188.77  69.02   68.42  -110.98 
1 1 1 18 4  3  o 0 154.04  11.23  95.44   -119.45 5.82   -119.45 
1 1 1 18 4  4  o 0 362.83  32.15  252.66  -66.04  43.91  -66.04  
1 1 1 18 4  5  o 0 71.96   6.01   19.63   -103.20 30.54  76.80   
1 1 1 18 4  6  o 0 93.80   6.29   47.65   22.69   5.29   -157.31 
1 1 1 18 4  7  o 0 17.04   2.84   25.49   -78.99  54.49  -78.99  
1 1 1 18 4  8  o 0 86.22   4.72   60.10   -98.12  12.42  -98.12  
1 1 1 18 4  9  o 0 77.48   6.73   60.21   -94.27  26.42  -94.27  
1 1 1 18 4  10 o 0 44.29   3.87   28.79   -59.00  0.89   -59.00  
1 1 1 18 4  11 o 0 67.54   2.59   51.58   -75.47  2.75   -75.47  
1 1 1 18 4  12 o 0 26.21   6.52   19.73   144.47  1.06   144.47  
1 1 1 18 4  13 o 0 24.72   2.57   19.23   -80.36  2.45   -80.36  
1 1 1 18 4  14 o 0 17.00   2.78   15.24   54.61   5.73   54.61   
1 1 1 18 4  15 o 0 4.59    0.97   2.37    93.30   0.50   93.30   
1 1 1 18 5  0  o 0 54.27   7.57   2.30    0.00    5.77   -180.00 
1 1 1 18 5  1  o 0 301.99  18.74  192.81  140.28  15.84  140.28  
1 1 1 18 5  2  f 1 397.94  30.38  227.22  18.46   43.27  -161.54 
1 1 1 18 5  3  o 0 387.39  20.60  267.12  -8.76   42.77  -8.76   
1 1 1 18 5  4  f 1 402.66  28.85  308.73  5.77    102.11 5.77    
1 1 1 18 5  5  o 0 311.98  18.14  183.88  -153.28 34.74  26.72   
1 1 1 18 5  6  o 0 348.93  33.12  241.10  -54.27  31.40  -54.27  
1 1 1 18 5  7  o 0 101.96  11.20  63.70   -146.59 31.63  -146.59 
1 1 1 18 5  8  o 0 42.80   3.09   18.05   30.70   2.03   30.70   
1 1 1 18 5  9  f 1 135.13  6.16   77.77   102.73  22.35  -77.27  
1 1 1 18 5  10 o 0 76.95   6.75   60.18   -140.60 18.65  -140.60 
1 1 1 18 5  11 o 0 7.22    1.01   2.30    -138.43 5.60   -138.43 
1 1 1 18 5  12 o 0 23.46   3.94   14.65   167.32  4.93   -12.68  
1 1 1 18 5  13 o 0 13.54   1.41   10.91   -168.38 2.60   -168.38 
1 1 1 18 5  14 o 0 12.85   1.61   8.69    -136.97 0.97   43.03   
1 1 1 18 5  15 o 0 4.38    0.85   1.93    97.35   0.35   97.35   
1 1 1 18 6  0  o 0 69.47   12.37  21.42   180.00  28.63  0.00    
1 1 1 18 6  1  o 0 184.49  11.09  105.80  38.07   1.99   -141.93 
1 1 1 18 6  2  o 0 418.63  24.55  261.05  -64.30  7.92   115.70  
1 1 1 18 6  3  o 0 77.73   6.03   26.03   -15.77  25.88  164.23  
1 1 1 18 6  4  o 0 155.09  10.77  83.80   150.81  24.06  -29.19  
1 1 1 18 6  5  o 0 327.68  24.33  265.64  94.66   108.63 94.66   
1 1 1 18 6  6  o 0 124.19  12.23  94.26   -144.06 57.38  -144.06 
1 1 1 18 6  7  o 0 108.60  6.30   62.91   -115.52 0.15   -115.52 
1 1 1 18 6  8  o 0 111.90  7.96   90.64   -26.19  38.20  -26.19  
1 1 1 18 6  9  o 0 81.03   8.67   39.21   144.19  25.22  -35.81  
1 1 1 18 6  10 o 0 52.30   3.89   30.91   44.83   6.37   -135.17 
1 1 1 18 6  11 o 0 26.59   2.57   11.87   -13.37  12.05  166.63  
1 1 1 18 6  12 o 0 29.26   2.04   27.54   -38.50  12.66  -38.50  
1 1 1 18 6  13 o 0 26.18   3.91   22.98   -115.56 7.06   -115.56 
1 1 1 18 6  14 o 0 11.66   1.81   8.06    -58.12  0.07   121.88  
1 1 1 18 6  15 o 0 0.97    0.80   0.88    -157.62 1.89   -157.62 
1 1 1 18 7  0  o 0 178.95  14.80  113.04  0.00    20.07  0.00    
1 1 1 18 7  1  o 0 345.89  16.96  243.77  144.36  53.65  144.36  
1 1 1 18 7  2  o 0 70.57   4.62   21.22   146.08  7.74   -33.92  
1 1 1 18 7  3  o 0 177.69  14.76  110.37  28.42   1.07   28.42   
1 1 1 18 7  4  o 0 53.66   4.21   2.09    86.66   46.64  86.66   
1 1 1 18 7  5  o 0 252.64  18.54  187.48  39.62   51.05  39.62   
1 1 1 18 7  6  o 0 268.54  21.59  160.44  -142.68 25.67  37.32   
1 1 1 18 7  7  o 0 50.87   5.58   1.30    -123.34 34.22  -123.34 
1 1 1 18 7  8  o 0 35.75   3.04   8.71    168.20  13.78  -11.80  
1 1 1 18 7  9  o 0 87.99   7.96   57.62   125.15  3.49   125.15  
1 1 1 18 7  10 o 0 75.59   8.21   69.05   -144.29 26.84  -144.29 
1 1 1 18 7  11 o 0 13.87   1.61   3.22    -135.87 20.32  -135.87 
1 1 1 18 7  12 o 0 20.30   2.34   19.52   129.38  13.60  129.38  
1 1 1 18 7  13 o 0 3.78    1.06   1.61    -30.46  6.13   -30.46  
1 1 1 18 7  14 o 0 18.56   1.90   14.47   -173.68 1.58   -173.68 
1 1 1 18 7  15 o 0 6.43    1.76   4.19    14.84   0.18   -165.16 
1 1 1 18 8  0  o 0 693.19  68.87  437.61  0.00    27.61  0.00    
1 1 1 18 8  1  o 0 150.05  11.63  82.69   -103.48 14.99  76.52   
1 1 1 18 8  2  o 0 266.93  19.71  146.01  2.86    43.96  -177.14 
1 1 1 18 8  3  f 1 226.92  12.17  154.95  -177.17 25.19  -177.17 
1 1 1 18 8  4  o 0 329.95  19.31  180.16  -134.82 64.51  45.18   
1 1 1 18 8  5  o 0 241.64  12.57  151.08  91.68   5.24   -88.32  
1 1 1 18 8  6  o 0 71.68   7.42   23.14   175.69  15.93  -4.31   
1 1 1 18 8  7  o 0 92.49   6.63   69.91   70.36   24.68  70.36   
1 1 1 18 8  8  o 0 120.48  11.65  88.54   70.61   22.08  70.61   
1 1 1 18 8  9  o 0 37.54   3.19   10.52   -173.46 2.34   6.54    
1 1 1 18 8  10 o 0 52.78   4.15   39.38   -145.49 2.63   -145.49 
1 1 1 18 8  11 f 1 43.29   4.95   29.80   41.28   1.85   -138.72 
1 1 1 18 8  12 o 0 18.62   2.40   13.42   -37.20  1.43   -37.20  
1 1 1 18 8  13 f 1 13.19   1.92   11.62   87.81   5.47   87.81   
1 1 1 18 8  14 o 0 13.67   1.31   11.79   110.58  3.96   110.58  
1 1 1 18 9  0  o 0 209.17  15.24  131.76  180.00  31.88  -180.00 
1 1 1 18 9  1  o 0 117.17  6.73   34.57   126.77  69.87  -53.23  
1 1 1 18 9  2  o 0 104.08  7.82   58.85   -49.51  4.40   -49.51  
1 1 1 18 9  3  f 1 34.00   2.42   46.85   37.42   121.43 37.42   
1 1 1 18 9  4  o 0 361.71  35.65  235.95  -19.90  7.01   -19.90  
1 1 1 18 9  5  o 0 172.16  16.03  112.17  115.64  11.46  115.64  
1 1 1 18 9  6  o 0 134.73  10.60  65.01   50.49   35.33  -129.51 
1 1 1 18 9  7  o 0 120.14  7.85   72.69   -6.72   8.53   173.28  
1 1 1 18 9  8  o 0 90.44   7.62   40.32   60.53   34.35  -119.47 
1 1 1 18 9  9  o 0 35.44   2.32   5.97    124.33  22.20  -55.67  
1 1 1 18 9  10 o 0 26.71   2.32   18.26   161.74  7.06   161.74  
1 1 1 18 9  11 o 0 66.44   4.68   56.43   -113.03 17.23  -113.03 
1 1 1 18 9  12 o 0 37.42   2.40   40.30   0.87    27.67  0.87    
1 1 1 18 9  13 o 0 10.59   3.62   2.09    -21.77  10.47  158.23  
1 1 1 18 9  14 f 1 4.54    0.85   2.09    -0.30   0.52   -0.30   
1 1 1 18 10 0  f 1 142.46  12.29  89.35   0.00    1.30   0.00    
1 1 1 18 10 1  o 0 215.76  11.92  116.03  164.19  33.95  -15.81  
1 1 1 18 10 2  f 1 176.69  7.60   105.97  -117.22 3.83   62.78   
1 1 1 18 10 3  o 0 245.33  18.29  160.10  174.64  12.44  174.64  
1 1 1 18 10 4  o 0 82.98   6.72   37.41   41.85   0.56   -138.15 
1 1 1 18 10 5  o 0 186.85  12.34  66.92   -15.29  100.96 164.71  
1 1 1 18 10 6  o 0 16.84   2.06   7.35    -77.58  15.69  -77.58  
1 1 1 18 10 7  o 0 102.32  7.84   82.89   -35.29  39.47  -35.29  
1 1 1 18 10 8  o 0 105.58  8.01   73.15   -148.89 13.55  -148.89 
1 1 1 18 10 9  o 0 34.77   3.35   24.54   -59.89  8.69   -59.89  
1 1 1 18 10 10 o 0 12.24   1.46   1.15    91.97   7.66   91.97   
1 1 1 18 10 11 o 0 39.69   6.89   31.45   -14.31  6.10   -14.31  
1 1 1 18 10 12 o 0 31.07   2.83   22.43   -152.68 1.05   -152.68 
1 1 1 18 10 13 o 0 16.04   1.89   9.72    117.68  2.81   -62.32  
1 1 1 18 10 14 o 0 3.25    0.38   1.00    -14.42  5.72   -14.42  
1 1 1 18 11 0  o 0 121.17  12.92  75.36   180.00  4.06   -0.00   
1 1 1 18 11 1  o 0 86.77   5.04   12.23   -34.62  72.74  145.38  
1 1 1 18 11 2  o 0 385.21  15.33  226.77  -147.79 29.77  32.21   
1 1 1 18 11 3  o 0 320.11  15.01  156.29  -111.00 91.23  69.00   
1 1 1 18 11 4  o 0 218.44  16.62  142.80  -118.07 15.70  -118.07 
1 1 1 18 11 5  o 0 200.43  15.04  125.94  -74.04  3.74   -74.04  
1 1 1 18 11 6  o 0 196.08  10.86  112.76  -131.79 24.22  48.21   
1 1 1 18 11 7  o 0 51.64   2.70   22.56   157.45  12.65  -22.55  
1 1 1 18 11 8  o 0 102.16  7.66   74.31   175.36  22.53  175.36  
1 1 1 18 11 9  o 0 45.93   3.51   25.52   156.54  5.76   -23.46  
1 1 1 18 11 10 o 0 30.33   3.85   12.90   -143.05 14.44  36.95   
1 1 1 18 11 11 o 0 10.62   2.21   0.77    100.61  14.89  100.61  
1 1 1 18 11 12 o 0 21.16   2.30   18.54   -159.99 9.94   -159.99 
1 1 1 18 11 13 o 0 18.99   3.59   9.76    -133.25 6.67   46.75   
1 1 1 18 11 14 o 0 12.38   1.24   7.38    52.38   2.11   -127.62 
1 1 1 18 12 0  f 1 84.34   13.72  52.12   180.00  74.69  -0.00   
1 1 1 18 12 1  o 0 200.38  10.36  122.56  105.22  3.40   105.22  
1 1 1 18 12 2  o 0 342.45  21.94  223.00  157.33  21.22  157.33  
1 1 1 18 12 3  o 0 149.43  10.92  92.80   91.71   10.36  91.71   
1 1 1 18 12 4  o 0 140.53  6.67   67.54   54.15   32.06  -125.85 
1 1 1 18 12 5  o 0 15.82   2.36   3.68    -154.33 7.80   -154.33 
1 1 1 18 12 6  o 0 31.54   4.13   2.74    -129.27 19.54  50.73   
1 1 1 18 12 7  o 0 25.16   3.63   1.46    -82.13  13.28  -82.13  
1 1 1 18 12 8  f 1 15.89   1.38   1.09    -48.31  2.82   -48.31  
1 1 1 18 12 9  o 0 73.48   8.54   44.88   64.75   13.21  -115.25 
1 1 1 18 12 10 o 0 33.90   2.82   27.22   43.40   13.32  43.40   
1 1 1 18 12 11 f 1 27.38   1.54   13.77   -59.01  9.95   120.99  
1 1 1 18 12 12 o 0 14.33   2.46   6.44    1.88    6.36   -178.12 
1 1 1 18 12 13 o 0 9.86    1.79   7.09    178.86  3.25   178.86  
1 1 1 18 12 14 o 0 25.21   5.04   20.86   -167.21 7.63   -167.21 
1 1 1 18 13 0  o 0 57.84   5.92   33.72   180.00  63.60  -0.00   
1 1 1 18 13 1  o 0 103.53  6.74   61.24   78.88   22.14  78.88   
1 1 1 18 13 2  o 0 52.89   4.32   0.87    113.69  37.68  113.69  
1 1 1 18 13 3  o 0 32.88   3.49   23.18   -19.53  62.87  -19.53  
1 1 1 18 13 4  f 1 135.77  9.92   65.83   -76.19  26.89  103.81  
1 1 1 18 13 5  o 0 145.41  10.38  100.77  -9.45   23.54  -9.45   
1 1 1 18 13 6  o 0 61.59   3.80   38.36   -118.81 9.87   -118.81 
1 1 1 18 13 7  o 0 21.64   2.25   12.57   140.68  40.80  140.68  
1 1 1 18 13 8  o 0 13.94   2.60   0.02    157.99  7.71   -22.01  
1 1 1 18 13 9  o 0 10.81   2.52   3.38    126.68  12.38  126.68  
1 1 1 18 13 10 o 0 31.23   2.07   23.41   119.77  11.27  119.77  
1 1 1 18 13 11 o 0 24.97   2.18   23.53   -152.92 15.75  -152.92 
1 1 1 18 13 12 o 0 11.46   0.82   4.74    16.63   5.22   -163.37 
1 1 1 18 13 13 o 0 4.31    1.92   0.04    75.48   5.02   -104.52 
1 1 1 18 13 14 o 0 7.14    1.03   5.37    125.60  2.45   125.60  
1 1 1 18 14 0  o 0 49.88   3.76   10.08   0.00    9.91   180.00  
1 1 1 18 14 1  o 0 54.99   3.37   3.79    -65.06  16.08  114.94  
1 1 1 18 14 2  f 1 30.36   2.89   17.59   -114.78 45.64  -114.78 
1 1 1 18 14 3  o 0 243.36  14.49  148.08  -35.55  5.68   -35.55  
1 1 1 18 14 4  f 1 75.49   5.24   32.34   155.94  23.01  -24.06  
1 1 1 18 14 5  o 0 176.57  14.74  135.08  38.18   56.60  38.18   
1 1 1 18 14 6  o 0 62.78   4.47   34.47   -7.20   0.36   172.80  
1 1 1 18 14 7  f 1 66.23   4.31   30.40   -121.86 14.58  58.14   
1 1 1 18 14 8  o 0 69.12   6.14   35.82   -77.37  11.59  102.63  
1 1 1 18 14 9  o 0 13.97   1.77   0.66    53.02   11.65  53.02   
1 1 1 18 14 10 o 0 23.68   2.53   17.05   -64.22  3.67   -64.22  
1 1 1 18 14 11 o 0 10.31   1.75   0.18    21.07   11.47  -158.93 
1 1 1 18 14 12 o 0 20.44   2.86   12.61   171.30  1.33   -8.70   
1 1 1 18 14 13 o 0 0.71    2.70   1.44    -162.31 2.99   -162.31 
1 1 1 18 15 0  o 0 0.00    11.19  0.00    180.00  22.65  -0.00   
1 1 1 18 15 1  o 0 49.75   2.81   3.79    16.67   38.13  16.67   
1 1 1 18 15 2  o 0 127.91  9.88   39.23   76.12   65.97  -103.88 
1 1 1 18 15 3  o 0 136.60  10.19  78.84   -41.76  3.10   138.24  
1 1 1 18 15 4  o 0 59.85   4.59   28.44   -6.36   7.91   173.64  
1 1 1 18 15 5  o 0 42.77   4.14   14.58   -68.52  11.22  111.48  
1 1 1 18 15 6  o 0 52.54   7.40   22.58   -114.64 13.50  -114.64 
1 1 1 18 15 7  o 0 32.97   2.71   5.61    -114.80 43.43  -114.80 
1 1 1 18 15 8  o 0 23.13   1.86   3.84    -54.36  1.95   -54.36  
1 1 1 18 15 9  o 0 41.53   2.89   20.87   -116.76 11.23  63.24   
1 1 1 18 15 10 o 0 16.70   4.02   9.98    91.01   0.10   91.01   
1 1 1 18 15 11 o 0 7.99    1.17   1.58    151.98  11.09  151.98  
1 1 1 18 15 12 o 0 7.16    0.90   2.36    45.40   2.79   -134.60 
1 1 1 18 15 13 o 0 2.30    0.41   0.67    81.16   2.58   81.16   
1 1 1 18 16 0  f 1 41.66   2.62   4.94    0.00    8.75   -180.00 
1 1 1 18 16 1  o 0 49.23   3.38   7.88    169.95  49.99  169.95  
1 1 1 18 16 2  o 0 102.26  10.62  71.78   51.17   29.40  51.17   
1 1 1 18 16 3  o 0 41.01   3.25   13.26   -102.88 9.19   77.12   
1 1 1 18 16 4  o 0 41.10   4.08   0.63    -96.06  41.02  83.94   
1 1 1 18 16 5  o 0 162.17  8.53   84.66   -126.61 19.72  53.39   
1 1 1 18 16 6  o 0 95.25   7.61   44.74   53.80   18.97  -126.20 
1 1 1 18 16 7  o 0 22.62   2.45   4.94    -2.07   13.05  177.93  
1 1 1 18 16 8  o 0 52.01   6.58   31.99   41.71   1.92   -138.29 
1 1 1 18 16 9  o 0 51.27   5.30   40.65   137.71  15.45  137.71  
1 1 1 18 16 10 o 0 44.43   4.34   29.53   -179.31 2.62   -179.31 
1 1 1 18 16 11 o 0 18.49   2.98   11.54   118.57  0.25   118.57  
1 1 1 18 16 12 o 0 5.76    0.79   0.86    -22.53  3.40   157.47  
1 1 1 18 16 13 o 0 9.97    0.96   5.25    93.15   1.40   -86.85  
1 1 1 18 17 0  o 0 24.24   2.81   0.89    180.00  1.17   -0.00   
1 1 1 18 17 1  f 1 137.35  7.61   36.25   -45.91  82.66  134.09  
1 1 1 18 17 2  o 0 120.81  10.64  88.87   -144.00 44.22  -144.00 
1 1 1 18 17 3  o 0 94.79   7.72   27.02   95.25   52.16  -84.75  
1 1 1 18 17 4  o 0 96.88   4.49   58.45   -34.34  10.03  -34.34  
1 1 1 18 17 5  o 0 28.18   2.50   0.54    166.17  13.38  -13.83  
1 1 1 18 17 6  f 1 47.80   5.39   21.83   -0.75   9.41   179.25  
1 1 1 18 17 7  o 0 65.09   6.97   39.08   90.80   3.71   -89.20  
1 1 1 18 17 8  o 0 53.45   4.77   32.68   -43.83  0.63   136.17  
1 1 1 18 17 9  o 0 29.18   2.56   25.97   -110.83 17.35  -110.83 
1 1 1 18 17 10 o 0 32.41   3.22   22.78   -42.86  6.19   -42.86  
1 1 1 18 17 11 o 0 11.80   1.82   6.64    84.17   0.19   -95.83  
1 1 1 18 17 12 o 0 7.97    1.09   3.73    -44.88  1.73   135.12  
1 1 1 18 17 13 o 0 7.02    0.87   3.56    88.54   0.62   -91.46  
1 1 1 18 18 0  o 0 102.10  13.65  56.87   180.00  43.59  -0.00   
1 1 1 18 18 1  o 0 79.48   6.02   44.40   90.00   5.38   90.00   
1 1 1 18 18 2  o 0 55.40   6.78   30.37   0.00    0.63   180.00  
1 1 1 18 18 3  o 0 98.66   11.31  53.71   -90.00  37.55  -90.00  
1 1 1 18 18 4  o 0 22.86   2.90   9.10    180.00  20.55  0.00    
1 1 1 18 18 5  o 0 92.07   6.30   51.57   -90.00  21.76  -90.00  
1 1 1 18 18 6  o 0 44.47   6.14   27.89   180.00  5.49   -180.00 
1 1 1 18 18 7  o 0 53.56   9.48   33.41   -90.00  1.01   90.00   
1 1 1 18 18 8  o 0 56.71   6.02   35.10   180.00  9.81   180.00  
1 1 1 18 18 9  o 0 43.96   8.97   26.93   -90.00  7.71   90.00   
1 1 1 18 18 10 o 0 28.14   4.01   17.04   180.00  9.55   180.00  
1 1 1 18 18 11 o 0 1.57    1.29   0.12    -90.00  1.68   90.00   
1 1 1 18 18 12 o 0 4.01    1.47   0.11    180.00  0.01   180.00  
1 1 1 19 0  1  o 0 103.59  9.73   40.85   -135.00 5.85   45.00   
1 1 1 19 0  2  o 0 72.08   8.18   43.01   0.00    46.77  180.00  
1 1 1 19 0  3  o 0 63.56   7.70   27.92   -45.00  13.27  135.00  
1 1 1 19 0  4  o 0 143.06  28.40  87.52   90.00   30.55  90.00   
1 1 1 19 0  5  o 0 317.38  37.98  197.33  45.00   38.54  45.00   
1 1 1 19 0  6  o 0 25.53   11.27  1.37    0.00    8.61   180.00  
1 1 1 19 0  7  o 0 25.65   3.89   1.44    135.00  8.97   -45.00  
1 1 1 19 0  8  o 0 59.13   4.06   37.08   90.00   0.75   90.00   
1 1 1 19 0  9  o 0 62.68   7.42   40.24   -135.00 8.98   45.00   
1 1 1 19 0  10 o 0 60.94   13.09  39.61   180.00  4.10   180.00  
1 1 1 19 0  11 o 0 50.14   9.45   36.90   135.00  16.35  135.00  
1 1 1 19 0  12 o 0 3.94    0.97   0.25    90.00   1.29   -90.00  
1 1 1 19 0  13 o 0 31.08   4.28   23.25   45.00   1.11   -135.00 
1 1 1 19 0  14 o 0 2.71    2.47   0.62    180.00  2.68   -0.00   
1 1 1 19 0  15 f 1 3.49    1.32   1.78    135.00  0.81   -45.00  
1 1 1 19 1  0  o 0 300.67  21.77  185.14  0.00    88.31  180.00  
1 1 1 19 1  1  o 0 444.45  30.29  258.33  107.68  22.98  -72.32  
1 1 1 19 1  2  o 0 221.35  16.20  128.55  -95.57  8.91   84.43   
1 1 1 19 1  3  o 0 328.25  28.81  184.09  52.67   33.71  -127.33 
1 1 1 19 1  4  o 0 159.89  11.65  66.18   102.54  59.39  -77.46  
1 1 1 19 1  5  o 0 351.00  32.57  276.66  111.20  117.96 111.20  
1 1 1 19 1  6  o 0 179.95  17.02  108.86  -132.55 0.07   -132.55 
1 1 1 19 1  7  o 0 66.28   4.73   9.00    -129.70 89.00  -129.70 
1 1 1 19 1  8  o 0 79.43   5.74   48.57   -148.59 1.09   -148.59 
1 1 1 19 1  9  o 0 60.98   5.96   26.74   -71.56  19.25  108.44  
1 1 1 19 1  10 o 0 110.23  9.74   72.22   129.80  0.71   129.80  
1 1 1 19 1  11 o 0 21.70   2.68   6.61    62.94   13.82  -117.06 
1 1 1 19 1  12 o 0 16.33   0.75   11.33   -161.89 0.93   -161.89 
1 1 1 19 1  13 o 0 16.13   2.26   11.28   -32.11  0.86   147.89  
1 1 1 19 1  14 o 0 22.89   3.24   17.78   -59.15  1.57   -59.15  
1 1 1 19 1  15 o 0 4.28    0.62   0.74    -73.93  4.05   106.07  
1 1 1 19 2  0  o 0 270.47  27.05  167.51  0.00    7.82   180.00  
1 1 1 19 2  1  o 0 205.49  16.21  117.77  -47.25  11.80  132.75  
1 1 1 19 2  2  f 1 111.38  8.90   48.68   -143.98 28.42  36.02   
1 1 1 19 2  3  f 1 99.81   8.92   56.58   45.75   12.49  45.75   
1 1 1 19 2  4  o 0 198.85  12.85  109.68  -26.20  23.59  153.80  
1 1 1 19 2  5  o 0 131.26  12.13  66.94   23.70   21.58  -156.30 
1 1 1 19 2  6  o 0 252.52  20.90  166.58  -163.47 18.75  -163.47 
1 1 1 19 2  7  o 0 130.21  9.13   42.63   -24.59  73.40  155.41  
1 1 1 19 2  8  f 1 96.33   9.30   70.15   20.44   21.22  20.44   
1 1 1 19 2  9  o 0 60.45   4.84   30.79   -40.73  10.15  139.27  
1 1 1 19 2  10 o 0 64.02   4.92   41.55   -118.77 0.19   -118.77 
1 1 1 19 2  11 o 0 70.35   6.58   57.32   150.66  11.39  150.66  
1 1 1 19 2  12 o 0 19.55   3.27   14.39   20.62   1.48   20.62   
1 1 1 19 2  13 o 0 5.34    1.79   0.78    16.69   3.34   -163.31 
1 1 1 19 2  14 o 0 7.20    1.22   2.98    -122.45 2.84   57.55   
1 1 1 19 2  15 o 0 4.05    1.99   0.51    -108.34 4.14   71.66   
1 1 1 19 3  0  o 0 326.40  14.83  203.16  0.00    9.81   180.00  
1 1 1 19 3  1  o 0 198.56  15.36  104.26  5.40    32.00  -174.60 
1 1 1 19 3  2  o 0 390.16  51.44  273.98  112.27  64.68  112.27  
1 1 1 19 3  3  o 0 350.58  18.86  219.11  -175.99 1.64   -175.99 
1 1 1 19 3  4  o 0 129.94  10.12  46.21   46.70   63.39  -133.30 
1 1 1 19 3  5  o 0 211.25  13.13  110.71  -117.48 42.69  62.52   
1 1 1 19 3  6  f 1 101.83  5.82   62.43   -125.77 23.59  -125.77 
1 1 1 19 3  7  o 0 38.92   3.07   7.56    -5.25   27.44  -5.25   
1 1 1 19 3  8  o 0 77.93   4.67   50.98   21.86   6.83   21.86   
1 1 1 19 3  9  o 0 70.76   7.55   56.09   142.50  39.15  142.50  
1 1 1 19 3  10 o 0 16.51   1.71   3.02    -4.47   8.41   175.53  
1 1 1 19 3  11 o 0 46.79   3.47   39.18   -152.71 11.57  -152.71 
1 1 1 19 3  12 o 0 21.23   1.80   15.95   -63.47  1.75   -63.47  
1 1 1 19 3  13 f 1 4.88    1.28   0.40    76.70   2.02   -103.30 
1 1 1 19 3  14 o 0 14.50   1.77   11.68   -62.70  2.49   -62.70  
1 1 1 19 3  15 o 0 17.28   0.31   17.88   145.75  9.96   145.75  
1 1 1 19 4  0  o 0 498.18  44.90  311.33  180.00  22.67  -0.00   
1 1 1 19 4  1  o 0 448.88  23.22  283.64  -44.62  8.64   -44.62  
1 1 1 19 4  2  o 0 334.59  16.41  224.39  107.98  32.97  107.98  
1 1 1 19 4  3  o 0 234.01  10.40  150.27  -109.18 11.20  -109.18 
1 1 1 19 4  4  o 0 186.66  12.85  154.72  71.23   85.50  71.23   
1 1 1 19 4  5  o 0 67.73   4.59   17.30   -151.91 22.91  28.09   
1 1 1 19 4  6  o 0 151.11  8.03   104.60  30.86   27.46  30.86   
1 1 1 19 4  7  o 0 36.58   4.56   14.07   146.78  70.28  146.78  
1 1 1 19 4  8  o 0 88.12   5.92   54.74   -87.03  1.09   92.97   
1 1 1 19 4  9  o 0 96.17   7.54   60.25   67.53   2.28   -112.47 
1 1 1 19 4  10 o 0 25.24   3.32   7.93    92.18   18.01  -87.82  
1 1 1 19 4  11 o 0 10.40   2.12   5.27    -65.21  17.29  -65.21  
1 1 1 19 4  12 o 0 15.96   1.79   11.51   -105.85 1.90   -105.85 
1 1 1 19 4  13 o 0 0.77    1.34   1.25    22.05   2.54   22.05   
1 1 1 19 4  14 o 0 5.19    0.75   2.52    179.71  1.78   -0.29   
1 1 1 19 4  15 o 0 1.38    0.82   0.82    -34.35  1.91   -34.35  
1 1 1 19 5  0  o 0 81.26   5.65   50.67   0.00    57.71  180.00  
1 1 1 19 5  1  o 0 90.56   6.37   44.18   130.09  2.24   -49.91  
1 1 1 19 5  2  o 0 218.91  13.74  141.81  96.13   14.56  96.13   
1 1 1 19 5  3  o 0 242.36  11.05  171.52  15.09   42.10  15.09   
1 1 1 19 5  4  o 0 430.62  21.72  290.10  -126.75 31.05  -126.75 
1 1 1 19 5  5  o 0 67.12   5.24   2.78    141.01  76.94  141.01  
1 1 1 19 5  6  o 0 154.76  9.40   114.68  98.52   43.11  98.52   
1 1 1 19 5  7  o 0 61.79   3.96   43.78   -159.73 25.83  -159.73 
1 1 1 19 5  8  o 0 42.55   2.28   17.24   173.34  7.33   -6.66   
1 1 1 19 5  9  o 0 47.67   4.81   25.12   168.42  3.22   168.42  
1 1 1 19 5  10 o 0 25.72   2.30   12.89   167.41  7.69   -12.59  
1 1 1 19 5  11 o 0 48.33   4.79   41.39   76.93   13.45  76.93   
1 1 1 19 5  12 o 0 4.27    0.79   1.75    -46.39  4.56   -46.39  
1 1 1 19 5  13 o 0 13.26   2.44   11.02   -28.35  3.45   -28.35  
1 1 1 19 5  14 o 0 10.38   0.88   10.28   122.15  5.79   122.15  
1 1 1 19 6  0  o 0 236.64  16.21  148.65  180.00  2.76   -0.00   
1 1 1 19 6  1  o 0 273.00  13.91  178.22  -28.71  18.19  -28.71  
1 1 1 19 6  2  f 1 87.66   4.78   26.65   3.47    42.92  -176.53 
1 1 1 19 6  3  f 1 333.69  28.29  209.37  -145.98 3.02   34.02   
1 1 1 19 6  4  o 0 252.22  20.08  175.97  -16.80  33.81  -16.80  
1 1 1 19 6  5  f 1 93.39   5.64   45.88   -66.09  8.17   113.91  
1 1 1 19 6  6  o 0 171.28  12.59  83.38   92.69   48.37  -87.31  
1 1 1 19 6  7  o 0 125.41  12.00  67.37   -95.40  26.75  84.60   
1 1 1 19 6  8  o 0 66.34   8.15   40.95   -47.79  2.30   -47.79  
1 1 1 19 6  9  o 0 121.00  8.43   82.44   75.50   7.87   75.50   
1 1 1 19 6  10 o 0 42.99   2.44   37.24   -97.12  14.38  -97.12  
1 1 1 19 6  11 o 0 42.18   4.59   39.00   81.31   19.85  81.31   
1 1 1 19 6  12 f 1 21.19   2.44   15.33   138.75  0.60   138.75  
1 1 1 19 6  13 o 0 12.04   0.95   7.76    -160.83 1.43   19.17   
1 1 1 19 6  14 f 1 19.86   2.10   18.17   162.28  6.83   162.28  
1 1 1 19 7  0  o 0 99.45   13.29  62.49   180.00  58.42  -0.00   
1 1 1 19 7  1  o 0 303.02  13.43  249.28  -41.88  123.51 -41.88  
1 1 1 19 7  2  o 0 242.36  15.05  160.83  71.25   20.63  71.25   
1 1 1 19 7  3  o 0 205.47  14.54  135.92  20.10   17.05  20.10   
1 1 1 19 7  4  f 1 247.71  13.02  167.15  -127.87 21.15  -127.87 
1 1 1 19 7  5  o 0 158.81  13.60  110.05  60.57   27.40  60.57   
1 1 1 19 7  6  o 0 13.97   1.90   28.56   103.47  59.65  103.47  
1 1 1 19 7  7  o 0 168.43  15.23  111.84  -171.79 5.33   -171.79 
1 1 1 19 7  8  f 1 118.32  4.52   81.97   27.79   11.88  27.79   
1 1 1 19 7  9  o 0 40.02   3.44   14.12   -96.17  0.62   83.83   
1 1 1 19 7  10 o 0 18.96   2.16   6.66    -62.55  3.85   117.45  
1 1 1 19 7  11 f 1 11.00   0.99   1.35    -98.70  17.41  -98.70  
1 1 1 19 7  12 o 0 22.37   2.43   16.32   18.54   0.89   18.54   
1 1 1 19 7  13 o 0 3.19    0.79   1.05    -140.87 3.24   -140.87 
1 1 1 19 7  14 o 0 14.28   2.06   12.51   -3.60   4.24   -3.60   
1 1 1 19 8  0  o 0 381.90  22.04  239.97  0.00    47.47  180.00  
1 1 1 19 8  1  o 0 154.16  9.43   114.42  173.03  49.34  173.03  
1 1 1 19 8  2  o 0 177.02  14.46  62.24   62.38   94.31  -117.62 
1 1 1 19 8  3  o 0 396.81  23.03  269.21  158.09  34.23  158.09  
1 1 1 19 8  4  o 0 98.71   5.68   38.53   -170.26 35.16  9.74    
1 1 1 19 8  5  o 0 86.59   7.05   40.86   -83.58  4.73   96.42   
1 1 1 19 8  6  o 0 82.83   5.94   25.94   -110.99 38.54  69.01   
1 1 1 19 8  7  o 0 34.04   3.08   6.40    -173.69 5.25   6.31    
1 1 1 19 8  8  o 0 129.09  11.38  89.62   -3.71   13.14  -3.71   
1 1 1 19 8  9  o 0 73.84   7.65   58.16   -33.53  20.73  -33.53  
1 1 1 19 8  10 o 0 45.77   4.63   32.55   77.02   0.08   77.02   
1 1 1 19 8  11 o 0 23.49   1.76   17.72   -17.50  2.24   -17.50  
1 1 1 19 8  12 o 0 22.13   2.66   9.01    -148.85 13.67  31.15   
1 1 1 19 8  13 o 0 5.88    0.67   1.41    17.75   3.07   -162.25 
1 1 1 19 8  14 o 0 16.27   1.42   12.34   -19.24  1.09   -19.24  
1 1 1 19 9  0  o 0 134.54  10.53  82.43   0.00    33.18  -0.00   
1 1 1 19 9  1  f 1 60.73   5.49   15.34   -174.98 93.69  -174.98 
1 1 1 19 9  2  o 0 274.57  20.14  183.54  -141.04 24.64  -141.04 
1 1 1 19 9  3  o 0 216.56  11.94  95.18   -96.20  81.07  83.80   
1 1 1 19 9  4  o 0 93.95   6.86   47.25   136.20  4.37   -43.80  
1 1 1 19 9  5  o 0 228.91  13.14  149.44  143.28  11.46  143.28  
1 1 1 19 9  6  f 1 72.15   5.28   38.43   -10.21  10.61  169.79  
1 1 1 19 9  7  o 0 119.76  7.59   76.41   65.50   0.56   65.50   
1 1 1 19 9  8  f 1 90.57   5.87   73.31   149.03  36.25  149.03  
1 1 1 19 9  9  f 1 67.03   5.46   50.62   -170.32 15.43  -170.32 
1 1 1 19 9  10 o 0 6.44    1.20   2.62    -177.20 6.07   -177.20 
1 1 1 19 9  11 o 0 11.96   1.57   3.98    -159.43 7.07   20.57   
1 1 1 19 9  12 o 0 21.74   1.81   17.06   -143.99 4.29   -143.99 
1 1 1 19 9  13 o 0 10.87   1.39   8.25    -49.63  2.51   -49.63  
1 1 1 19 9  14 o 0 0.00    3.45   5.01    88.76   ?      ?       
1 1 1 19 10 0  o 0 275.50  40.34  172.09  0.00    53.13  0.00    
1 1 1 19 10 1  o 0 203.28  15.22  141.60  167.20  36.92  167.20  
1 1 1 19 10 2  o 0 169.51  10.33  136.84  -29.04  75.36  -29.04  
1 1 1 19 10 3  f 1 91.12   6.12   42.71   -107.75 19.62  -107.75 
1 1 1 19 10 4  o 0 148.28  10.09  92.10   97.35   7.34   97.35   
1 1 1 19 10 5  o 0 91.54   11.81  14.82   -86.06  76.29  93.94   
1 1 1 19 10 6  o 0 122.54  8.27   67.86   -31.01  18.84  148.99  
1 1 1 19 10 7  o 0 42.56   3.92   17.78   -98.97  1.20   81.03   
1 1 1 19 10 8  o 0 39.66   2.61   14.04   -42.43  4.95   137.57  
1 1 1 19 10 9  o 0 35.88   3.01   31.39   166.37  18.11  166.37  
1 1 1 19 10 10 o 0 51.90   6.54   39.65   -37.97  6.53   -37.97  
1 1 1 19 10 11 o 0 14.45   1.34   7.55    114.77  3.43   -65.23  
1 1 1 19 10 12 o 0 9.97    1.12   7.57    55.26   3.51   55.26   
1 1 1 19 10 13 o 0 20.00   3.22   12.58   -170.87 2.94   9.13    
1 1 1 19 10 14 o 0 9.05    1.14   6.27    -68.78  0.27   -68.78  
1 1 1 19 11 0  o 0 69.54   7.38   30.39   180.00  6.64   0.00    
1 1 1 19 11 1  o 0 352.33  25.94  319.72  -82.65  207.59 -82.65  
1 1 1 19 11 2  o 0 190.85  14.89  75.53   158.72  80.71  -21.28  
1 1 1 19 11 3  f 1 361.24  16.19  214.30  -145.42 20.53  34.58   
1 1 1 19 11 4  o 0 154.28  10.00  83.42   89.55   18.49  -90.45  
1 1 1 19 11 5  o 0 103.73  8.95   67.65   66.19   8.22   66.19   
1 1 1 19 11 6  o 0 43.02   2.64   17.62   -102.49 4.95   77.51   
1 1 1 19 11 7  o 0 49.73   3.81   23.23   43.73   6.86   -136.27 
1 1 1 19 11 8  o 0 36.33   4.09   9.71    33.54   7.38   -146.46 
1 1 1 19 11 9  o 0 54.23   3.16   45.11   -78.85  15.22  -78.85  
1 1 1 19 11 10 o 0 47.18   5.55   37.39   75.28   10.44  75.28   
1 1 1 19 11 11 o 0 14.83   1.50   10.38   114.44  3.79   114.44  
1 1 1 19 11 12 o 0 12.36   1.04   10.12   21.67   4.46   21.67   
1 1 1 19 11 13 o 0 6.93    0.59   2.86    -1.18   1.47   178.82  
1 1 1 19 11 14 o 0 7.16    1.54   3.03    79.63   3.35   -100.37 
1 1 1 19 12 0  o 0 143.30  8.74   87.06   0.00    26.05  0.00    
1 1 1 19 12 1  f 1 127.24  7.79   31.32   38.37   85.74  -141.63 
1 1 1 19 12 2  o 0 211.92  12.59  120.83  104.17  13.37  -75.83  
1 1 1 19 12 3  f 1 80.51   4.36   30.55   101.81  15.89  -78.19  
1 1 1 19 12 4  o 0 87.65   10.62  37.78   123.02  13.53  -56.98  
1 1 1 19 12 5  o 0 124.65  10.98  105.33  -166.02 59.96  -166.02 
1 1 1 19 12 6  o 0 105.19  9.44   61.85   -103.84 4.95   76.16   
1 1 1 19 12 7  o 0 139.57  9.11   90.18   142.01  7.12   142.01  
1 1 1 19 12 8  o 0 37.34   3.40   10.11   -157.64 25.00  22.36   
1 1 1 19 12 9  o 0 32.43   5.63   18.27   -112.81 5.60   67.19   
1 1 1 19 12 10 f 1 8.66    1.41   1.42    -135.89 12.64  -135.89 
1 1 1 19 12 11 o 0 25.44   2.69   12.42   121.02  9.81   -58.98  
1 1 1 19 12 12 o 0 11.04   2.18   8.85    -139.09 5.06   -139.09 
1 1 1 19 12 13 f 1 13.59   1.30   7.88    57.73   2.68   -122.27 
1 1 1 19 13 0  o 0 134.47  12.37  80.34   180.00  25.43  180.00  
1 1 1 19 13 1  o 0 165.57  9.74   111.12  92.30   32.45  92.30   
1 1 1 19 13 2  o 0 167.91  13.88  105.27  -16.38  15.32  -16.38  
1 1 1 19 13 3  f 1 33.64   4.06   8.98    -161.93 25.89  -161.93 
1 1 1 19 13 4  o 0 89.17   6.37   36.98   175.08  32.46  -4.92   
1 1 1 19 13 5  o 0 186.72  13.03  135.49  -169.68 42.01  -169.68 
1 1 1 19 13 6  o 0 47.72   4.46   18.59   76.80   12.87  -103.20 
1 1 1 19 13 7  o 0 63.66   4.76   42.15   -72.12  16.17  -72.12  
1 1 1 19 13 8  f 1 65.32   3.59   44.75   44.10   0.19   44.10   
1 1 1 19 13 9  f 1 58.71   7.09   35.13   -64.09  9.55   115.91  
1 1 1 19 13 10 o 0 21.96   2.71   17.50   -59.24  6.81   -59.24  
1 1 1 19 13 11 f 1 35.45   2.82   26.89   -84.70  6.14   -84.70  
1 1 1 19 13 12 f 1 5.04    0.72   0.28    34.34   5.33   34.34   
1 1 1 19 13 13 o 0 8.79    1.20   5.31    -151.16 0.67   28.84   
1 1 1 19 14 0  o 0 44.33   2.70   13.19   180.00  21.74  -0.00   
1 1 1 19 14 1  o 0 108.59  8.69   57.60   -53.20  1.25   -53.20  
1 1 1 19 14 2  o 0 79.70   5.66   10.65   -179.40 61.93  0.60    
1 1 1 19 14 3  o 0 99.25   9.62   55.23   145.22  5.76   -34.78  
1 1 1 19 14 4  o 0 156.43  12.31  94.78   104.86  1.69   104.86  
1 1 1 19 14 5  o 0 74.95   6.89   50.24   9.99    16.93  9.99    
1 1 1 19 14 6  o 0 105.37  7.70   65.63   95.97   6.72   95.97   
1 1 1 19 14 7  o 0 42.46   3.42   27.85   -24.93  6.96   -24.93  
1 1 1 19 14 8  o 0 57.67   6.49   47.44   91.33   18.78  91.33   
1 1 1 19 14 9  o 0 38.54   5.59   23.78   87.52   1.72   -92.48  
1 1 1 19 14 10 o 0 25.45   1.24   17.40   -176.18 1.75   -176.18 
1 1 1 19 14 11 o 0 8.59    2.03   4.74    171.45  0.07   -8.55   
1 1 1 19 14 12 f 1 9.00    1.29   3.91    -129.31 2.83   50.69   
1 1 1 19 14 13 o 0 7.79    0.95   4.52    114.76  0.55   -65.24  
1 1 1 19 15 0  o 0 156.71  13.14  92.23   180.00  30.14  -180.00 
1 1 1 19 15 1  o 0 115.64  5.98   72.10   -176.66 11.41  -176.66 
1 1 1 19 15 2  o 0 170.91  8.86   90.09   -39.09  20.79  140.91  
1 1 1 19 15 3  o 0 84.73   7.51   24.79   118.84  48.18  -61.16  
1 1 1 19 15 4  o 0 138.18  7.94   95.73   -62.08  29.69  -62.08  
1 1 1 19 15 5  o 0 111.76  7.26   74.28   -171.79 18.95  -171.79 
1 1 1 19 15 6  o 0 118.57  9.03   65.20   -83.72  8.57   96.28   
1 1 1 19 15 7  o 0 39.25   3.53   21.58   -153.92 1.04   26.08   
1 1 1 19 15 8  o 0 25.97   2.23   14.03   -160.65 0.89   19.35   
1 1 1 19 15 9  o 0 24.74   3.09   19.69   -80.15  8.34   -80.15  
1 1 1 19 15 10 o 0 33.53   3.00   25.02   43.31   6.87   43.31   
1 1 1 19 15 11 f 1 25.56   2.80   15.19   -147.91 2.62   32.09   
1 1 1 19 15 12 o 0 9.83    1.40   5.56    -91.09  0.10   88.91   
1 1 1 19 15 13 o 0 0.00    1.64   5.00    4.30    ?      ?       
1 1 1 19 16 0  o 0 136.63  12.29  79.08   180.00  21.65  -180.00 
1 1 1 19 16 1  o 0 96.41   8.36   41.41   27.57   25.79  -152.43 
1 1 1 19 16 2  o 0 76.30   5.99   34.26   -6.98   15.78  173.02  
1 1 1 19 16 3  o 0 29.45   1.97   1.63    -108.39 13.41  71.61   
1 1 1 19 16 4  o 0 133.65  9.25   81.21   137.31  8.74   137.31  
1 1 1 19 16 5  f 1 29.47   3.04   9.31    3.26    45.73  3.26    
1 1 1 19 16 6  o 0 104.29  9.76   74.06   -143.26 26.92  -143.26 
1 1 1 19 16 7  o 0 92.38   5.69   75.79   -91.14  31.89  -91.14  
1 1 1 19 16 8  o 0 29.67   3.15   19.10   -149.57 5.41   -149.57 
1 1 1 19 16 9  o 0 27.22   2.86   23.48   128.54  13.74  128.54  
1 1 1 19 16 10 o 0 17.11   2.23   5.71    -145.38 9.23   34.62   
1 1 1 19 16 11 o 0 9.76    1.05   5.68    37.54   3.75   37.54   
1 1 1 19 16 12 o 0 11.28   2.12   6.31    -57.72  1.16   122.28  
1 1 1 19 16 13 o 0 5.97    1.17   1.97    -115.35 2.85   64.65   
1 1 1 19 17 0  o 0 71.94   4.64   32.06   0.00    20.66  -0.00   
1 1 1 19 17 1  o 0 103.71  6.02   71.21   153.92  29.65  153.92  
1 1 1 19 17 2  o 0 122.07  6.92   51.94   42.61   33.13  -137.39 
1 1 1 19 17 3  o 0 77.75   5.95   22.72   -131.19 40.08  48.81   
1 1 1 19 17 4  o 0 93.27   6.04   50.35   93.50   2.04   -86.50  
1 1 1 19 17 5  o 0 81.02   6.75   27.96   129.26  33.38  -50.74  
1 1 1 19 17 6  o 0 57.47   5.87   25.54   141.22  21.30  -38.78  
1 1 1 19 17 7  o 0 45.58   1.61   33.56   -59.07  12.17  -59.07  
1 1 1 19 17 8  o 0 31.57   3.12   12.68   -38.86  11.84  141.14  
1 1 1 19 17 9  o 0 15.57   2.00   6.05    174.80  5.90   -5.20   
1 1 1 19 17 10 o 0 17.34   1.68   4.94    20.34   11.35  -159.66 
1 1 1 19 17 11 o 0 10.31   1.51   6.77    63.50   2.85   63.50   
1 1 1 19 17 12 o 0 5.23    1.30   0.43    -8.92   4.99   171.08  
1 1 1 19 18 0  f 1 144.84  16.50  80.51   180.00  4.33   -180.00 
1 1 1 19 18 1  o 0 62.45   3.43   34.34   55.80   7.60   55.80   
1 1 1 19 18 2  o 0 22.66   2.33   9.69    -158.66 34.19  -158.66 
1 1 1 19 18 3  o 0 169.01  9.71   73.91   -84.67  39.62  95.33   
1 1 1 19 18 4  f 1 66.45   4.76   14.64   -109.95 41.25  70.05   
1 1 1 19 18 5  o 0 75.05   7.39   38.11   149.44  6.57   -30.56  
1 1 1 19 18 6  o 0 70.00   5.24   46.85   0.19    7.80   0.19    
1 1 1 19 18 7  o 0 29.77   2.01   5.00    -149.67 24.74  30.33   
1 1 1 19 18 8  o 0 36.48   3.27   16.48   55.24   11.51  -124.76 
1 1 1 19 18 9  f 1 52.59   3.90   35.19   161.15  6.53   161.15  
1 1 1 19 18 10 o 0 5.07    0.65   0.01    -27.32  4.10   -27.32  
1 1 1 19 18 11 o 0 13.09   2.21   3.55    -133.47 7.97   46.53   
1 1 1 19 18 12 o 0 10.35   1.26   4.80    43.00   2.24   -137.00 
1 1 1 19 19 0  o 0 75.96   11.36  40.90   0.00    12.38  180.00  
1 1 1 19 19 1  o 0 212.76  16.69  115.82  90.00   2.90   90.00   
1 1 1 19 19 2  o 0 45.61   4.48   19.42   180.00  2.31   180.00  
1 1 1 19 19 3  o 0 13.32   2.22   1.30    90.00   8.84   -90.00  
1 1 1 19 19 4  o 0 54.77   11.31  29.88   180.00  13.64  0.00    
1 1 1 19 19 5  o 0 37.87   4.12   19.36   -90.00  12.59  -90.00  
1 1 1 19 19 6  o 0 21.83   3.11   12.36   0.00    3.73   180.00  
1 1 1 19 19 7  o 0 28.40   3.01   17.15   90.00   9.58   90.00   
1 1 1 19 19 8  o 0 19.31   4.18   11.57   0.00    0.38   0.00    
1 1 1 19 19 9  o 0 4.11    2.01   0.54    -90.00  2.54   90.00   
1 1 1 19 19 10 o 0 18.65   2.40   10.94   0.00    3.46   0.00    
1 1 1 19 19 11 o 0 4.46    0.93   2.54    -90.00  2.17   90.00   
1 1 1 19 19 12 o 0 10.43   2.25   5.94    0.00    2.43   0.00    
1 1 1 20 0  0  o 0 485.79  50.29  294.26  0.00    45.46  0.00    
1 1 1 20 0  1  o 0 228.26  21.39  138.12  -45.00  26.82  135.00  
1 1 1 20 0  2  o 0 9.09    2.97   0.72    90.00   41.00  -90.00  
1 1 1 20 0  3  o 0 266.54  34.30  162.10  45.00   26.03  -135.00 
1 1 1 20 0  4  o 0 324.94  42.78  198.88  0.00    16.65  -0.00   
1 1 1 20 0  5  o 0 101.08  9.60   61.34   135.00  18.71  -45.00  
1 1 1 20 0  6  o 0 128.91  11.53  79.59   -90.00  23.30  90.00   
1 1 1 20 0  7  o 0 47.53   4.95   28.47   -135.00 6.28   45.00   
1 1 1 20 0  8  o 0 70.13   7.81   44.07   180.00  6.76   180.00  
1 1 1 20 0  9  o 0 15.33   2.57   3.35    -45.00  16.97  135.00  
1 1 1 20 0  10 o 0 18.60   2.32   11.72   -90.00  6.25   90.00   
1 1 1 20 0  11 o 0 11.49   0.91   2.10    -135.00 3.53   45.00   
1 1 1 20 0  12 o 0 2.95    0.95   0.47    0.00    4.68   -180.00 
1 1 1 20 0  13 o 0 0.00    3.45   0.00    180.00  6.50   -45.00  
1 1 1 20 0  14 o 0 8.10    0.66   5.79    90.00   3.24   90.00   
1 1 1 20 1  0  f 1 309.96  42.75  189.22  180.00  20.43  0.00    
1 1 1 20 1  1  f 1 49.35   3.64   4.80    26.93   41.33  26.93   
1 1 1 20 1  2  o 0 317.80  19.75  171.67  -39.66  41.20  140.34  
1 1 1 20 1  3  o 0 0.00    9.27   66.13   -168.10 ?      ?       
1 1 1 20 1  4  o 0 135.41  10.85  70.14   -38.85  16.44  141.15  
1 1 1 20 1  5  o 0 87.48   10.58  35.08   94.82   19.26  -85.18  
1 1 1 20 1  6  f 1 30.72   2.84   34.80   166.95  88.13  166.95  
1 1 1 20 1  7  o 0 107.48  8.94   70.97   114.81  10.78  114.81  
1 1 1 20 1  8  o 0 29.01   2.99   0.62    -74.55  2.12   105.45  
1 1 1 20 1  9  o 0 58.67   7.80   36.99   114.96  9.81   114.96  
1 1 1 20 1  10 o 0 55.35   4.67   34.83   42.47   9.22   -137.53 
1 1 1 20 1  11 o 0 15.68   1.05   3.43    1.66    24.89  1.66    
1 1 1 20 1  12 o 0 22.96   2.24   19.02   -5.94   5.91   -5.94   
1 1 1 20 1  13 o 0 4.52    1.15   0.75    -135.46 5.66   -135.46 
1 1 1 20 1  14 o 0 6.16    0.87   4.14    -32.05  0.09   -32.05  
1 1 1 20 2  0  o 0 145.69  15.67  89.54   180.00  8.76   0.00    
1 1 1 20 2  1  o 0 190.27  9.17   59.74   36.84   109.16 -143.16 
1 1 1 20 2  2  o 0 109.30  10.52  54.43   -117.15 11.32  62.85   
1 1 1 20 2  3  o 0 21.58   5.06   10.01   -57.36  22.45  -57.36  
1 1 1 20 2  4  f 1 75.41   8.21   26.61   -40.89  12.03  139.11  
1 1 1 20 2  5  o 0 98.40   9.60   55.06   55.86   11.64  55.86   
1 1 1 20 2  6  o 0 140.46  12.05  102.90  -9.01   46.13  -9.01   
1 1 1 20 2  7  o 0 107.34  10.83  71.98   142.08  11.67  142.08  
1 1 1 20 2  8  o 0 21.51   2.54   6.11    53.38   22.53  53.38   
1 1 1 20 2  9  o 0 59.95   5.62   23.16   26.12   25.59  -153.88 
1 1 1 20 2  10 o 0 40.84   3.00   38.38   129.58  23.03  129.58  
1 1 1 20 2  11 f 1 36.06   5.47   17.26   52.30   16.21  -127.70 
1 1 1 20 2  12 o 0 42.70   5.98   40.08   -54.27  17.31  -54.27  
1 1 1 20 2  13 f 1 34.11   4.06   31.24   131.59  11.56  131.59  
1 1 1 20 2  14 o 0 9.20    1.30   7.13    -62.86  1.04   -62.86  
1 1 1 20 3  0  o 0 77.46   6.19   47.14   0.00    44.64  180.00  
1 1 1 20 3  1  o 0 155.53  13.94  39.89   63.39   106.46 -116.61 
1 1 1 20 3  2  o 0 212.65  14.71  119.02  -44.53  19.52  135.47  
1 1 1 20 3  3  o 0 214.13  14.75  156.23  139.31  53.98  139.31  
1 1 1 20 3  4  o 0 194.55  13.39  62.21   168.97  115.41 -11.03  
1 1 1 20 3  5  f 1 197.53  15.05  132.83  -143.21 25.69  -143.21 
1 1 1 20 3  6  o 0 100.88  7.84   51.14   52.57   8.63   -127.43 
1 1 1 20 3  7  o 0 21.99   4.18   10.69   -118.10 36.78  -118.10 
1 1 1 20 3  8  o 0 57.11   4.28   31.00   -114.02 3.11   65.98   
1 1 1 20 3  9  o 0 44.13   4.11   4.56    -32.56  42.02  147.44  
1 1 1 20 3  10 o 0 65.50   6.43   63.24   46.02   32.30  46.02   
1 1 1 20 3  11 o 0 12.97   1.67   7.75    76.54   3.19   76.54   
1 1 1 20 3  12 o 0 22.91   2.10   10.72   9.31    11.84  -170.69 
1 1 1 20 3  13 o 0 27.11   1.92   23.40   -123.10 6.41   -123.10 
1 1 1 20 3  14 o 0 9.80    1.18   8.42    -72.93  2.71   -72.93  
1 1 1 20 4  0  f 1 10.09   4.21   0.57    0.00    25.98  180.00  
1 1 1 20 4  1  o 0 397.93  20.78  279.70  -20.68  68.40  -20.68  
1 1 1 20 4  2  o 0 34.16   6.25   18.47   98.79   52.55  98.79   
1 1 1 20 4  3  o 0 208.47  12.76  143.59  86.90   33.45  86.90   
1 1 1 20 4  4  o 0 221.76  19.04  168.37  -159.39 64.63  -159.39 
1 1 1 20 4  5  o 0 35.20   3.12   9.72    126.82  29.54  126.82  
1 1 1 20 4  6  o 0 98.94   8.47   37.80   -118.61 37.44  61.39   
1 1 1 20 4  7  o 0 140.46  16.37  94.36   -4.10   10.20  -4.10   
1 1 1 20 4  8  o 0 105.64  10.86  77.53   98.41   22.29  98.41   
1 1 1 20 4  9  o 0 38.71   3.49   12.45   -144.06 10.54  35.94   
1 1 1 20 4  10 o 0 25.09   2.82   11.87   79.40   8.53   -100.60 
1 1 1 20 4  11 o 0 53.08   4.49   52.47   -174.76 26.25  -174.76 
1 1 1 20 4  12 o 0 23.04   2.49   15.35   121.79  2.51   -58.21  
1 1 1 20 4  13 o 0 26.98   2.65   20.12   -100.61 0.07   79.39   
1 1 1 20 4  14 o 0 10.21   1.52   8.98    67.03   3.23   67.03   
1 1 1 20 5  0  o 0 152.30  16.34  91.48   180.00  52.77  -180.00 
1 1 1 20 5  1  o 0 127.13  6.70   56.75   120.63  34.98  -59.37  
1 1 1 20 5  2  o 0 202.84  9.50   96.23   104.45  56.23  -75.55  
1 1 1 20 5  3  o 0 42.64   2.77   6.84    117.06  31.56  117.06  
1 1 1 20 5  4  o 0 152.62  17.09  89.74   -161.84 2.95   18.16   
1 1 1 20 5  5  o 0 81.20   7.30   19.71   -32.90  48.60  147.10  
1 1 1 20 5  6  o 0 105.58  8.29   34.83   117.44  54.90  -62.56  
1 1 1 20 5  7  o 0 138.82  10.47  93.70   153.13  10.25  153.13  
1 1 1 20 5  8  o 0 90.44   7.52   68.13   -94.45  24.48  -94.45  
1 1 1 20 5  9  o 0 78.75   6.62   58.37   148.30  14.27  148.30  
1 1 1 20 5  10 o 0 81.10   9.07   60.73   -64.40  1.87   -64.40  
1 1 1 20 5  11 o 0 30.81   4.48   22.99   -26.18  0.91   -26.18  
1 1 1 20 5  12 o 0 26.39   2.55   19.24   -10.31  0.12   -10.31  
1 1 1 20 5  13 o 0 6.62    1.15   2.00    -59.81  3.88   120.19  
1 1 1 20 5  14 o 0 3.14    0.54   0.28    -162.74 2.06   17.26   
1 1 1 20 6  0  o 0 355.38  22.22  222.05  180.00  77.62  -0.00   
1 1 1 20 6  1  o 0 139.52  6.58   61.23   -143.23 43.36  36.77   
1 1 1 20 6  2  o 0 244.26  8.71   165.25  -134.41 29.45  -134.41 
1 1 1 20 6  3  o 0 160.50  12.61  50.71   -89.68  95.86  90.32   
1 1 1 20 6  4  o 0 202.37  17.11  122.71  59.53   3.78   -120.47 
1 1 1 20 6  5  o 0 61.98   5.20   10.16   126.23  28.49  -53.77  
1 1 1 20 6  6  f 1 32.10   1.98   5.28    -78.84  43.44  -78.84  
1 1 1 20 6  7  o 0 38.85   2.82   12.86   123.01  8.15   -56.99  
1 1 1 20 6  8  f 1 57.91   5.66   32.82   3.74    1.12   -176.26 
1 1 1 20 6  9  o 0 44.02   2.20   29.43   -48.42  3.60   -48.42  
1 1 1 20 6  10 f 1 32.23   5.18   24.86   69.40   7.65   69.40   
1 1 1 20 6  11 f 1 10.44   0.85   4.19    147.62  2.18   -32.38  
1 1 1 20 6  12 o 0 14.15   0.78   8.26    59.75   1.86   -120.25 
1 1 1 20 6  13 o 0 6.87    0.60   3.03    -86.53  1.34   93.47   
1 1 1 20 6  14 o 0 3.24    0.20   0.30    151.84  2.43   -28.16  
1 1 1 20 7  0  o 0 147.67  20.33  60.72   0.00    44.89  0.00    
1 1 1 20 7  1  o 0 292.82  18.32  189.11  -141.74 15.76  -141.74 
1 1 1 20 7  2  f 1 155.56  8.44   81.55   -120.08 24.35  59.92   
1 1 1 20 7  3  f 1 12.94   6.05   17.69   -124.79 36.73  -124.79 
1 1 1 20 7  4  o 0 116.99  8.62   71.53   161.77  11.35  161.77  
1 1 1 20 7  5  o 0 205.49  25.73  152.72  95.16   51.57  95.16   
1 1 1 20 7  6  o 0 105.64  6.27   51.14   -166.95 30.95  13.05   
1 1 1 20 7  7  f 1 231.69  11.50  190.35  -179.37 81.03  -179.37 
1 1 1 20 7  8  o 0 38.96   3.77   12.94   89.74   9.04   -90.26  
1 1 1 20 7  9  o 0 56.87   7.21   50.74   -80.17  20.35  -80.17  
1 1 1 20 7  10 o 0 44.90   3.73   40.07   20.55   17.73  20.55   
1 1 1 20 7  11 o 0 25.98   4.21   11.03   160.26  15.73  -19.74  
1 1 1 20 7  12 f 1 7.18    1.06   0.05    172.95  3.62   -7.05   
1 1 1 20 7  13 o 0 2.58    0.51   0.45    -77.51  1.15   -77.51  
1 1 1 20 7  14 o 0 5.81    1.80   3.75    133.18  0.04   133.18  
1 1 1 20 8  0  o 0 111.24  9.96   69.12   0.00    7.57   180.00  
1 1 1 20 8  1  o 0 116.60  7.96   64.63   43.55   2.45   -136.45 
1 1 1 20 8  2  o 0 154.77  7.57   99.65   69.66   15.18  69.66   
1 1 1 20 8  3  o 0 280.98  16.72  167.67  146.53  13.97  -33.47  
1 1 1 20 8  4  o 0 195.83  12.47  109.81  -18.71  22.12  161.29  
1 1 1 20 8  5  o 0 78.98   7.03   31.38   -5.70   2.93   -5.70   
1 1 1 20 8  6  o 0 68.50   4.28   22.83   100.14  38.09  -79.86  
1 1 1 20 8  7  o 0 91.26   5.79   83.03   128.04  65.46  128.04  
1 1 1 20 8  8  f 1 0.00    9.22   6.28    103.60  ?      ?       
1 1 1 20 8  9  o 0 12.98   2.09   0.17    -169.39 3.91   -169.39 
1 1 1 20 8  10 o 0 38.98   2.99   34.33   -41.35  16.63  -41.35  
1 1 1 20 8  11 o 0 17.20   1.84   13.26   -107.91 4.10   -107.91 
1 1 1 20 8  12 o 0 11.20   1.20   8.86    81.45   3.04   81.45   
1 1 1 20 8  13 f 1 2.73    0.64   0.68    -108.37 1.81   -108.37 
1 1 1 20 8  14 o 0 4.25    0.83   1.70    -82.99  1.26   97.01   
1 1 1 20 9  0  o 0 195.65  50.02  122.11  180.00  34.49  -180.00 
1 1 1 20 9  1  o 0 373.56  18.49  204.94  -75.49  55.22  104.51  
1 1 1 20 9  2  o 0 206.97  12.27  108.85  -135.74 34.60  44.26   
1 1 1 20 9  3  o 0 128.38  6.01   77.30   1.50    6.92   1.50    
1 1 1 20 9  4  o 0 397.32  14.83  259.27  91.49   18.04  91.49   
1 1 1 20 9  5  o 0 208.02  15.27  147.70  162.39  31.67  162.39  
1 1 1 20 9  6  o 0 99.84   9.01   52.11   37.43   20.45  -142.57 
1 1 1 20 9  7  f 1 196.50  12.57  157.67  -6.64   63.68  -6.64   
1 1 1 20 9  8  o 0 32.20   4.64   2.89    46.81   22.01  -133.19 
1 1 1 20 9  9  o 0 27.13   2.53   17.64   -44.58  2.36   -44.58  
1 1 1 20 9  10 o 0 45.22   4.42   36.82   -55.80  10.98  -55.80  
1 1 1 20 9  11 o 0 7.51    1.50   0.10    -57.10  0.46   122.90  
1 1 1 20 9  12 o 0 12.75   2.47   10.28   66.86   3.45   66.86   
1 1 1 20 9  13 o 0 17.27   1.67   13.80   39.06   3.39   39.06   
1 1 1 20 9  14 f 1 9.32    0.71   8.89    136.90  5.44   136.90  
1 1 1 20 10 0  o 0 209.64  24.93  129.13  0.00    55.07  0.00    
1 1 1 20 10 1  o 0 91.46   5.30   42.05   -13.15  9.13   166.85  
1 1 1 20 10 2  o 0 199.86  15.09  101.74  -26.10  39.00  153.90  
1 1 1 20 10 3  o 0 100.66  6.61   33.93   28.30   46.16  -151.70 
1 1 1 20 10 4  o 0 145.45  10.09  83.70   -64.67  5.53   115.33  
1 1 1 20 10 5  o 0 95.29   6.02   65.29   148.21  14.88  148.21  
1 1 1 20 10 6  o 0 49.94   5.51   23.04   -34.25  7.79   145.75  
1 1 1 20 10 7  o 0 65.20   4.80   16.23   -164.08 46.84  15.92   
1 1 1 20 10 8  o 0 86.90   6.73   65.88   137.03  21.15  137.03  
1 1 1 20 10 9  o 0 55.76   5.66   44.57   -59.70  10.94  -59.70  
1 1 1 20 10 10 o 0 14.44   1.13   6.85    -176.59 5.00   3.41    
1 1 1 20 10 11 o 0 0.00    3.58   8.69    29.83   ?      ?       
1 1 1 20 10 12 o 0 8.20    1.03   4.95    146.56  0.99   146.56  
1 1 1 20 10 13 o 0 7.10    1.04   2.99    165.26  3.62   -14.74  
1 1 1 20 10 14 o 0 12.86   2.08   8.43    11.99   1.09   -168.01 
1 1 1 20 11 0  o 0 233.83  19.27  143.23  180.00  12.97  -0.00   
1 1 1 20 11 1  o 0 148.27  9.57   49.25   -3.28   76.84  176.72  
1 1 1 20 11 2  o 0 74.21   4.30   25.12   -170.62 11.69  9.38    
1 1 1 20 11 3  o 0 35.74   2.79   16.12   49.38   48.45  49.38   
1 1 1 20 11 4  o 0 130.94  7.13   99.09   91.66   38.20  91.66   
1 1 1 20 11 5  o 0 84.88   11.56  50.85   -127.11 0.05   52.89   
1 1 1 20 11 6  o 0 108.15  5.44   85.54   45.78   39.89  45.78   
1 1 1 20 11 7  o 0 25.18   2.22   3.48    166.10  22.23  166.10  
1 1 1 20 11 8  o 0 58.06   7.50   32.85   151.77  6.67   -28.23  
1 1 1 20 11 9  o 0 16.57   1.63   0.05    73.74   17.98  73.74   
1 1 1 20 11 10 o 0 72.80   3.66   64.00   -128.27 24.35  -128.27 
1 1 1 20 11 11 o 0 26.87   2.03   23.58   19.75   10.74  19.75   
1 1 1 20 11 12 o 0 12.08   1.44   8.91    -109.26 2.16   -109.26 
1 1 1 20 11 13 o 0 11.86   1.23   10.53   -81.41  5.00   -81.41  
1 1 1 20 12 0  o 0 34.65   3.13   1.81    0.00    5.37   180.00  
1 1 1 20 12 1  f 1 120.76  6.29   72.87   136.86  14.26  136.86  
1 1 1 20 12 2  o 0 176.43  14.80  109.29  2.45    10.92  2.45    
1 1 1 20 12 3  o 0 137.91  10.49  92.80   39.71   30.22  39.71   
1 1 1 20 12 4  o 0 134.30  11.17  102.89  123.23  43.11  123.23  
1 1 1 20 12 5  o 0 110.24  5.45   70.85   15.78   8.11   15.78   
1 1 1 20 12 6  o 0 92.98   8.40   27.53   -169.27 58.55  10.73   
1 1 1 20 12 7  o 0 79.03   7.00   40.64   3.34    13.05  -176.66 
1 1 1 20 12 8  o 0 36.38   3.51   17.87   64.62   12.79  -115.38 
1 1 1 20 12 9  o 0 0.00    3.43   11.59   -2.17   ?      ?       
1 1 1 20 12 10 o 0 17.07   1.83   10.19   97.71   1.57   -82.29  
1 1 1 20 12 11 o 0 28.39   6.76   22.41   -169.53 6.51   -169.53 
1 1 1 20 12 12 o 0 11.81   1.09   7.45    -34.01  0.34   145.99  
1 1 1 20 12 13 o 0 5.55    1.13   2.22    -100.22 2.44   79.78   
1 1 1 20 13 0  o 0 12.43   1.87   0.27    180.00  8.08   -0.00   
1 1 1 20 13 1  o 0 132.39  6.50   57.81   28.29   34.96  -151.71 
1 1 1 20 13 2  o 0 91.73   7.54   71.10   -33.80  38.64  -33.80  
1 1 1 20 13 3  o 0 75.94   4.01   49.02   -67.78  12.38  -67.78  
1 1 1 20 13 4  o 0 67.62   5.45   32.75   -138.43 11.63  41.57   
1 1 1 20 13 5  o 0 119.16  7.74   73.41   -51.57  3.37   -51.57  
1 1 1 20 13 6  o 0 56.37   4.70   22.89   -41.90  17.11  138.10  
1 1 1 20 13 7  o 0 54.26   4.68   36.23   -79.57  7.51   -79.57  
1 1 1 20 13 8  o 0 14.50   1.69   0.72    -142.87 13.86  -142.87 
1 1 1 20 13 9  o 0 22.85   3.09   11.16   40.66   1.82   -139.34 
1 1 1 20 13 10 f 1 26.10   2.81   7.43    135.55  20.38  -44.45  
1 1 1 20 13 11 f 1 14.10   1.87   9.25    -168.71 0.13   -168.71 
1 1 1 20 13 12 o 0 14.08   1.85   7.95    91.98   2.42   -88.02  
1 1 1 20 13 13 o 0 2.06    0.15   0.59    -43.02  1.94   -43.02  
1 1 1 20 14 0  o 0 25.59   6.05   10.34   0.00    15.92  -180.00 
1 1 1 20 14 1  o 0 162.11  8.46   99.00   160.25  6.79   160.25  
1 1 1 20 14 2  o 0 113.15  8.87   61.72   -157.12 9.04   22.88   
1 1 1 20 14 3  o 0 299.95  15.93  206.99  84.88   53.29  84.88   
1 1 1 20 14 4  o 0 18.62   3.16   4.82    -11.21  14.39  -11.21  
1 1 1 20 14 5  o 0 126.48  9.86   62.37   86.68   26.28  -93.32  
1 1 1 20 14 6  f 1 2.56    2.65   9.96    -152.10 20.02  -152.10 
1 1 1 20 14 7  o 0 22.67   2.00   1.79    -79.45  24.08  100.55  
1 1 1 20 14 8  o 0 91.89   6.08   77.96   -141.21 32.21  -141.21 
1 1 1 20 14 9  o 0 30.16   3.69   17.07   -133.72 5.92   46.28   
1 1 1 20 14 10 o 0 24.73   2.58   13.06   -57.07  6.20   122.93  
1 1 1 20 14 11 o 0 2.63    0.47   2.92    124.86  7.30   124.86  
1 1 1 20 14 12 o 0 16.47   2.09   8.76    118.66  4.14   -61.34  
1 1 1 20 14 13 o 0 21.61   2.33   16.93   -17.90  5.70   -17.90  
1 1 1 20 15 0  o 0 139.89  9.56   82.06   0.00    16.03  0.00    
1 1 1 20 15 1  o 0 117.51  7.06   77.50   76.61   20.74  76.61   
1 1 1 20 15 2  f 1 53.91   4.42   29.95   4.29    13.55  4.29    
1 1 1 20 15 3  o 0 108.45  8.71   65.04   0.08    5.23   0.08    
1 1 1 20 15 4  o 0 85.06   7.92   53.76   -78.46  12.07  -78.46  
1 1 1 20 15 5  o 0 90.44   9.66   48.64   30.24   6.31   -149.76 
1 1 1 20 15 6  o 0 86.94   10.98  55.93   97.28   9.19   97.28   
1 1 1 20 15 7  o 0 7.75    1.13   1.91    -148.38 4.83   -148.38 
1 1 1 20 15 8  o 0 27.19   1.84   9.98    -127.90 12.77  52.10   
1 1 1 20 15 9  o 0 33.27   2.40   25.70   -98.45  8.38   -98.45  
1 1 1 20 15 10 f 1 12.11   1.43   4.50    99.97   4.39   -80.03  
1 1 1 20 15 11 o 0 15.90   1.47   14.43   143.84  9.95   143.84  
1 1 1 20 15 12 o 0 20.26   4.43   15.60   149.89  5.26   149.89  
1 1 1 20 16 0  o 0 13.13   1.80   3.58    180.00  27.27  -0.00   
1 1 1 20 16 1  o 0 45.19   2.78   10.89   43.57   23.24  -136.43 
1 1 1 20 16 2  o 0 157.88  10.64  114.71  110.32  49.28  110.32  
1 1 1 20 16 3  o 0 69.34   5.39   29.79   -135.52 16.12  44.48   
1 1 1 20 16 4  o 0 20.46   1.05   6.26    -168.48 20.92  -168.48 
1 1 1 20 16 5  f 1 15.00   1.37   4.39    -170.90 10.91  -170.90 
1 1 1 20 16 6  o 0 26.04   1.57   14.84   -58.72  2.33   -58.72  
1 1 1 20 16 7  o 0 65.99   6.26   44.80   155.96  4.99   155.96  
1 1 1 20 16 8  o 0 51.32   2.75   36.88   46.94   7.45   46.94   
1 1 1 20 16 9  o 0 22.86   1.90   12.96   -23.54  2.40   156.46  
1 1 1 20 16 10 o 0 39.29   5.01   25.35   164.77  0.43   164.77  
1 1 1 20 16 11 o 0 16.83   1.79   12.56   -50.59  4.68   -50.59  
1 1 1 20 16 12 o 0 6.31    0.45   3.72    14.86   0.46   14.86   
1 1 1 20 17 0  o 0 1.37    7.76   0.00    0.00    0.41   180.00  
1 1 1 20 17 1  o 0 74.32   5.73   40.29   -118.64 2.10   -118.64 
1 1 1 20 17 2  o 0 86.52   5.63   46.64   33.80   0.58   -146.20 
1 1 1 20 17 3  o 0 39.35   2.50   8.36    170.29  18.73  -9.71   
1 1 1 20 17 4  o 0 46.94   3.99   19.85   -85.86  2.26   94.14   
1 1 1 20 17 5  o 0 9.40    1.34   3.39    55.06   10.00  55.06   
1 1 1 20 17 6  o 0 44.57   5.40   34.60   -161.57 15.99  -161.57 
1 1 1 20 17 7  o 0 38.21   3.65   27.07   -139.45 9.52   -139.45 
1 1 1 20 17 8  f 1 35.97   4.77   23.67   -174.89 2.51   -174.89 
1 1 1 20 17 9  o 0 19.43   2.08   4.96    93.37   13.57  -86.63  
1 1 1 20 17 10 o 0 15.49   1.97   3.62    116.97  11.65  -63.03  
1 1 1 20 17 11 o 0 21.22   2.16   14.15   -144.09 2.68   -144.09 
1 1 1 20 17 12 o 0 5.40    0.49   2.47    -28.41  0.71   151.59  
1 1 1 20 18 0  o 0 59.79   6.57   32.72   0.00    1.06   0.00    
1 1 1 20 18 1  o 0 147.28  7.64   77.69   -94.01  5.98   85.99   
1 1 1 20 18 2  o 0 128.36  5.80   69.73   -179.65 0.69   0.35    
1 1 1 20 18 3  o 0 52.81   3.23   7.47    -37.72  39.30  142.28  
1 1 1 20 18 4  o 0 167.35  14.14  108.53  100.09  30.64  100.09  
1 1 1 20 18 5  o 0 60.14   4.85   36.41   -31.33  0.70   148.67  
1 1 1 20 18 6  o 0 42.04   4.76   32.18   138.64  16.28  138.64  
1 1 1 20 18 7  o 0 51.85   4.46   31.25   -16.63  1.46   163.37  
1 1 1 20 18 8  o 0 27.35   2.36   14.86   82.61   3.06   -97.39  
1 1 1 20 18 9  o 0 14.46   1.25   8.00    -72.21  1.22   -72.21  
1 1 1 20 18 10 o 0 12.05   2.37   9.00    -58.27  5.95   -58.27  
1 1 1 20 18 11 o 0 21.84   3.61   16.55   -48.12  7.21   -48.12  
1 1 1 20 18 12 o 0 11.57   1.62   6.50    80.28   0.31   -99.72  
1 1 1 20 19 0  o 0 54.08   5.39   22.65   0.00    8.60   -0.00   
1 1 1 20 19 1  o 0 103.25  7.61   55.39   -83.70  2.45   -83.70  
1 1 1 20 19 2  o 0 119.80  10.32  72.08   -130.18 14.63  -130.18 
1 1 1 20 19 3  o 0 24.70   3.14   9.79    -20.07  6.13   159.93  
1 1 1 20 19 4  o 0 31.66   3.71   21.26   30.78   12.79  30.78   
1 1 1 20 19 5  o 0 54.94   4.81   26.93   -15.41  11.45  164.59  
1 1 1 20 19 6  o 0 30.24   2.13   14.00   -114.27 5.24   65.73   
1 1 1 20 19 7  o 0 18.86   2.55   13.85   29.11   8.53   29.11   
1 1 1 20 19 8  o 0 23.84   2.02   11.94   64.56   3.60   -115.44 
1 1 1 20 19 9  o 0 18.06   1.21   12.09   -26.50  3.52   -26.50  
1 1 1 20 19 10 o 0 8.63    1.59   2.83    110.34  3.34   -69.66  
1 1 1 20 19 11 o 0 5.58    0.53   1.14    -156.00 3.65   24.00   
1 1 1 20 20 0  o 0 2.54    4.73   0.13    180.00  14.36  0.00    
1 1 1 20 20 1  o 0 54.21   7.85   32.11   90.00   20.05  90.00   
1 1 1 20 20 2  o 0 71.70   4.60   42.66   180.00  7.96   180.00  
1 1 1 20 20 3  o 0 78.88   7.94   46.92   90.00   14.08  -90.00  
1 1 1 20 20 4  o 0 37.68   7.45   21.22   180.00  11.31  180.00  
1 1 1 20 20 5  o 0 13.13   2.80   3.09    -90.00  3.49   90.00   
1 1 1 20 20 6  o 0 0.00    4.12   0.00    180.00  3.67   0.00    
1 1 1 20 20 7  o 0 31.38   4.44   18.38   -90.00  3.43   90.00   
1 1 1 20 20 8  o 0 5.87    0.80   0.84    180.00  1.52   0.00    
1 1 1 20 20 9  o 0 18.26   3.81   10.49   -90.00  3.40   -90.00  
1 1 1 20 20 10 f 1 13.93   2.02   7.91    0.00    3.19   180.00  
1 1 1 20 20 11 o 0 10.84   2.65   6.07    -90.00  2.43   90.00   
1 1 1 21 0  1  o 0 422.36  41.10  253.27  -135.00 12.09  -135.00 
1 1 1 21 0  2  o 0 62.50   10.79  0.37    0.00    0.08   180.00  
1 1 1 21 0  3  o 0 79.12   9.26   45.85   -45.00  24.64  135.00  
1 1 1 21 0  4  o 0 269.83  46.92  162.36  -90.00  52.13  -90.00  
1 1 1 21 0  5  o 0 205.06  18.24  124.43  -135.00 15.44  45.00   
1 1 1 21 0  6  o 0 71.96   15.95  43.10   0.00    17.12  -0.00   
1 1 1 21 0  7  o 0 40.76   5.17   24.98   135.00  28.96  -45.00  
1 1 1 21 0  8  o 0 58.67   6.67   35.52   -90.00  5.86   -90.00  
1 1 1 21 0  9  o 0 20.92   6.94   11.63   45.00   2.69   -135.00 
1 1 1 21 0  10 f 1 8.76    4.26   2.66    180.00  10.15  -0.00   
1 1 1 21 0  11 o 0 13.36   5.13   9.59    -45.00  3.84   135.00  
1 1 1 21 0  12 o 0 24.11   5.14   17.68   -90.00  5.18   90.00   
1 1 1 21 0  13 o 0 14.80   3.97   10.94   -135.00 2.98   45.00   
1 1 1 21 0  14 o 0 8.24    1.17   6.14    0.00    2.45   180.00  
1 1 1 21 1  0  o 0 151.20  18.08  91.47   180.00  44.16  -0.00   
1 1 1 21 1  1  o 0 222.07  14.53  90.69   -84.25  82.42  95.75   
1 1 1 21 1  2  o 0 194.11  16.80  130.23  167.40  34.08  167.40  
1 1 1 21 1  3  o 0 269.38  16.10  154.14  115.32  15.17  -64.68  
1 1 1 21 1  4  o 0 110.16  7.06   65.35   135.01  16.36  135.01  
1 1 1 21 1  5  o 0 130.81  9.27   69.21   -114.78 10.56  65.22   
1 1 1 21 1  6  o 0 302.75  15.82  198.79  14.62   23.51  14.62   
1 1 1 21 1  7  o 0 73.92   8.67   34.86   138.03  17.71  -41.97  
1 1 1 21 1  8  o 0 17.85   2.39   7.01    -28.47  19.78  -28.47  
1 1 1 21 1  9  o 0 62.95   5.81   39.95   -131.00 1.05   -131.00 
1 1 1 21 1  10 o 0 25.24   2.96   11.14   148.67  9.61   -31.33  
1 1 1 21 1  11 o 0 25.47   2.18   18.91   127.70  2.00   127.70  
1 1 1 21 1  12 o 0 2.73    0.73   3.61    -166.28 7.89   -166.28 
1 1 1 21 1  13 o 0 4.28    0.74   1.76    -64.48  7.80   -64.48  
1 1 1 21 1  14 o 0 6.72    0.74   5.72    -13.53  3.39   -13.53  
1 1 1 21 2  0  o 0 192.35  17.96  117.26  0.00    27.49  -180.00 
1 1 1 21 2  1  f 1 47.68   2.92   0.42    -57.00  8.78   -57.00  
1 1 1 21 2  2  o 0 97.74   8.75   47.40   -32.62  6.80   147.38  
1 1 1 21 2  3  o 0 165.51  12.26  69.58   -110.00 57.53  70.00   
1 1 1 21 2  4  o 0 296.39  16.63  178.70  9.58    2.04   -170.42 
1 1 1 21 2  5  o 0 254.30  16.76  160.09  -115.44 10.81  -115.44 
1 1 1 21 2  6  f 1 99.29   9.39   61.30   -76.41  2.81   -76.41  
1 1 1 21 2  7  f 1 27.22   2.35   0.20    -14.15  2.26   165.85  
1 1 1 21 2  8  o 0 84.98   7.51   46.14   73.38   11.60  -106.62 
1 1 1 21 2  9  o 0 24.95   2.18   11.54   -52.29  4.00   127.71  
1 1 1 21 2  10 o 0 89.39   10.50  81.39   107.02  33.63  107.02  
1 1 1 21 2  11 o 0 57.65   6.40   49.92   -82.32  15.28  -82.32  
1 1 1 21 2  12 o 0 27.37   3.26   17.65   55.70   4.30   -124.30 
1 1 1 21 2  13 o 0 10.23   0.44   7.53    -92.22  1.68   -92.22  
1 1 1 21 2  14 f 1 2.95    0.75   0.01    64.90   2.31   -115.10 
1 1 1 21 3  0  o 0 72.11   9.46   15.04   180.00  0.76   180.00  
1 1 1 21 3  1  o 0 157.36  9.15   80.64   76.36   23.41  -103.64 
1 1 1 21 3  2  o 0 30.11   2.41   8.74    -17.92  22.79  -17.92  
1 1 1 21 3  3  o 0 166.74  12.58  112.29  179.50  28.69  179.50  
1 1 1 21 3  4  o 0 161.93  13.87  86.07   81.01   19.90  -98.99  
1 1 1 21 3  5  f 1 85.73   6.70   33.67   -74.02  20.66  105.98  
1 1 1 21 3  6  o 0 30.08   2.30   2.29    -67.85  14.92  112.15  
1 1 1 21 3  7  o 0 144.38  14.18  78.65   -68.26  24.52  111.74  
1 1 1 21 3  8  f 1 18.91   2.24   19.56   -174.96 53.38  -174.96 
1 1 1 21 3  9  o 0 125.79  8.22   101.61  3.93    20.24  3.93    
1 1 1 21 3  10 o 0 71.46   4.70   51.80   -64.89  0.10   115.11  
1 1 1 21 3  11 o 0 7.86    1.85   0.41    139.80  5.77   -40.20  
1 1 1 21 3  12 o 0 12.04   1.64   3.44    -89.93  8.79   90.07   
1 1 1 21 3  13 o 0 6.92    1.20   3.01    -161.38 0.27   -161.38 
1 1 1 21 3  14 o 0 2.41    0.64   1.68    133.53  5.74   133.53  
1 1 1 21 4  0  o 0 451.02  42.64  278.25  0.00    13.95  180.00  
1 1 1 21 4  1  o 0 241.75  12.35  139.15  -92.68  14.85  87.32   
1 1 1 21 4  2  o 0 152.40  8.82   84.11   -67.77  11.35  112.23  
1 1 1 21 4  3  o 0 258.35  14.47  194.34  -88.36  76.32  -88.36  
1 1 1 21 4  4  o 0 119.24  7.87   42.83   172.33  53.35  -7.67   
1 1 1 21 4  5  o 0 141.93  9.45   86.97   -9.99   7.21   -9.99   
1 1 1 21 4  6  o 0 100.53  11.18  66.28   -48.42  9.47   -48.42  
1 1 1 21 4  7  o 0 24.01   1.90   2.19    -22.26  13.47  -22.26  
1 1 1 21 4  8  o 0 91.05   7.21   59.16   18.17   5.50   18.17   
1 1 1 21 4  9  o 0 55.00   3.49   35.76   -108.32 7.20   71.68   
1 1 1 21 4  10 o 0 15.67   4.34   2.14    -22.71  5.24   157.29  
1 1 1 21 4  11 o 0 47.12   5.02   39.86   168.36  10.24  168.36  
1 1 1 21 4  12 o 0 16.73   3.48   14.35   -177.99 4.70   -177.99 
1 1 1 21 4  13 o 0 12.49   1.91   7.25    -109.60 3.29   70.40   
1 1 1 21 4  14 o 0 24.65   4.85   24.94   43.47   12.94  43.47   
1 1 1 21 5  0  o 0 215.58  17.05  133.55  0.00    16.25  0.00    
1 1 1 21 5  1  f 1 242.95  12.06  175.31  117.57  56.40  117.57  
1 1 1 21 5  2  o 0 34.26   3.29   7.00    -21.60  20.68  -21.60  
1 1 1 21 5  3  o 0 133.19  6.84   68.93   3.15    17.02  -176.85 
1 1 1 21 5  4  o 0 97.09   8.34   52.80   -92.09  6.75   -92.09  
1 1 1 21 5  5  o 0 64.80   7.72   13.52   95.49   25.08  -84.51  
1 1 1 21 5  6  f 1 190.59  14.42  149.86  -86.54  58.71  -86.54  
1 1 1 21 5  7  o 0 34.78   2.70   7.91    106.40  8.90   -73.60  
1 1 1 21 5  8  o 0 52.16   3.66   20.98   98.78   18.10  -81.22  
1 1 1 21 5  9  f 1 56.99   4.89   58.57   -159.67 37.66  -159.67 
1 1 1 21 5  10 o 0 20.07   2.61   6.21    -94.22  10.90  85.78   
1 1 1 21 5  11 o 0 26.96   3.70   20.09   -56.48  1.32   -56.48  
1 1 1 21 5  12 o 0 38.55   3.72   35.70   146.88  14.00  146.88  
1 1 1 21 5  13 o 0 11.49   1.08   6.55    -109.12 3.06   70.88   
1 1 1 21 5  14 o 0 21.89   1.81   15.31   153.23  2.15   -26.77  
1 1 1 21 6  0  o 0 0.00    18.51  0.00    180.00  9.33   -0.00   
1 1 1 21 6  1  o 0 147.21  19.08  81.27   104.93  10.77  -75.07  
1 1 1 21 6  2  o 0 67.01   3.48   16.68   123.38  16.10  -56.62  
1 1 1 21 6  3  o 0 134.70  11.62  71.01   102.13  15.40  -77.87  
1 1 1 21 6  4  o 0 144.33  7.03   61.49   -122.63 50.50  57.37   
1 1 1 21 6  5  o 0 92.16   5.90   44.98   52.34   6.08   -127.66 
1 1 1 21 6  6  o 0 104.00  11.17  63.18   23.51   2.95   -156.49 
1 1 1 21 6  7  o 0 48.22   2.79   23.45   65.13   3.37   -114.87 
1 1 1 21 6  8  o 0 34.52   2.03   10.97   -48.26  60.61  -48.26  
1 1 1 21 6  9  o 0 105.87  18.22  101.57  145.48  48.49  145.48  
1 1 1 21 6  10 o 0 16.66   4.41   0.22    111.86  18.15  -68.14  
1 1 1 21 6  11 o 0 4.88    1.28   3.65    -95.85  10.34  -95.85  
1 1 1 21 6  12 o 0 12.30   1.82   2.39    -139.32 12.92  40.68   
1 1 1 21 6  13 o 0 10.47   1.00   8.56    92.62   4.06   92.62   
1 1 1 21 6  14 o 0 3.32    0.50   0.36    -19.29  0.40   160.71  
1 1 1 21 7  0  o 0 140.75  9.69   86.74   180.00  14.95  -0.00   
1 1 1 21 7  1  f 1 300.07  19.70  201.80  165.04  37.71  165.04  
1 1 1 21 7  2  o 0 46.49   4.05   4.26    6.82    30.88  6.82    
1 1 1 21 7  3  o 0 176.72  10.40  79.93   95.65   54.77  -84.35  
1 1 1 21 7  4  o 0 71.62   3.58   22.22   173.58  15.85  -6.42   
1 1 1 21 7  5  o 0 77.97   6.51   46.36   -14.78  0.64   165.22  
1 1 1 21 7  6  o 0 130.22  8.83   77.71   8.77    8.84   -171.23 
1 1 1 21 7  7  o 0 81.25   8.19   39.95   25.91   20.65  -154.09 
1 1 1 21 7  8  o 0 32.80   4.29   5.42    -44.31  13.57  135.69  
1 1 1 21 7  9  o 0 54.54   4.99   39.49   -6.08   1.00   -6.08   
1 1 1 21 7  10 o 0 40.60   4.01   25.45   66.54   6.19   -113.46 
1 1 1 21 7  11 o 0 26.41   3.06   27.84   129.85  19.89  129.85  
1 1 1 21 7  12 o 0 13.33   1.88   10.68   53.58   2.90   53.58   
1 1 1 21 7  13 o 0 4.68    1.08   0.09    40.09   6.10   -139.91 
1 1 1 21 7  14 o 0 8.15    0.97   6.63    47.90   2.05   47.90   
1 1 1 21 8  0  o 0 86.63   6.19   44.16   180.00  4.39   -180.00 
1 1 1 21 8  1  o 0 119.77  5.32   61.40   6.98    12.61  -173.02 
1 1 1 21 8  2  o 0 199.32  8.64   113.44  146.65  14.15  -33.35  
1 1 1 21 8  3  o 0 104.27  7.99   48.14   -73.51  19.90  106.49  
1 1 1 21 8  4  o 0 210.72  11.93  170.23  -25.17  85.32  -25.17  
1 1 1 21 8  5  o 0 29.16   2.23   4.02    -111.69 34.06  -111.69 
1 1 1 21 8  6  o 0 26.48   1.89   0.06    108.85  6.01   -71.15  
1 1 1 21 8  7  o 0 37.40   3.04   10.80   142.36  3.99   -37.64  
1 1 1 21 8  8  o 0 17.01   1.94   3.36    133.33  4.05   -46.67  
1 1 1 21 8  9  o 0 46.30   7.78   37.66   -3.77   10.90  -3.77   
1 1 1 21 8  10 o 0 17.50   1.58   13.69   66.43   4.67   66.43   
1 1 1 21 8  11 f 1 12.60   0.85   7.04    39.33   2.65   39.33   
1 1 1 21 8  12 o 0 13.91   1.55   10.03   -59.06  0.63   -59.06  
1 1 1 21 8  13 o 0 6.26    0.64   4.75    28.71   1.76   28.71   
1 1 1 21 9  0  o 0 38.51   2.74   13.09   0.00    34.03  180.00  
1 1 1 21 9  1  o 0 127.83  6.99   53.39   103.15  41.42  -76.85  
1 1 1 21 9  2  o 0 51.29   3.52   0.12    30.42   28.13  30.42   
1 1 1 21 9  3  o 0 114.49  6.74   47.94   169.14  35.99  -10.86  
1 1 1 21 9  4  o 0 24.47   3.66   10.75   -14.10  41.69  -14.10  
1 1 1 21 9  5  o 0 113.14  4.55   77.90   -65.75  16.41  -65.75  
1 1 1 21 9  6  f 1 139.94  11.98  96.98   36.01   18.23  36.01   
1 1 1 21 9  7  o 0 80.54   6.02   49.04   34.73   0.23   34.73   
1 1 1 21 9  8  o 0 27.43   3.08   13.55   -167.68 8.30   12.32   
1 1 1 21 9  9  o 0 44.54   3.68   28.56   79.16   5.08   -100.84 
1 1 1 21 9  10 o 0 32.36   3.30   30.80   -125.71 16.02  -125.71 
1 1 1 21 9  11 o 0 9.30    0.93   2.26    147.29  4.54   -32.71  
1 1 1 21 9  12 o 0 8.14    0.87   3.13    -62.66  4.13   117.34  
1 1 1 21 9  13 o 0 5.29    0.88   2.91    -64.16  0.68   115.84  
1 1 1 21 10 0  o 0 306.95  22.26  188.22  180.00  0.64   -180.00 
1 1 1 21 10 1  o 0 113.91  8.50   54.70   -151.81 17.92  28.19   
1 1 1 21 10 2  o 0 46.25   3.12   15.30   -121.93 66.16  -121.93 
1 1 1 21 10 3  o 0 201.35  14.81  141.59  -96.34  41.11  -96.34  
1 1 1 21 10 4  o 0 125.54  6.66   82.84   116.75  11.64  116.75  
1 1 1 21 10 5  o 0 61.05   5.12   10.79   -35.53  51.17  144.47  
1 1 1 21 10 6  o 0 40.55   3.30   3.70    -119.83 53.01  -119.83 
1 1 1 21 10 7  o 0 99.22   8.51   61.87   -0.07   1.39   -0.07   
1 1 1 21 10 8  o 0 44.97   3.75   30.73   46.21   0.47   -133.79 
1 1 1 21 10 9  o 0 43.20   3.36   29.19   19.80   1.02   -160.20 
1 1 1 21 10 10 o 0 20.59   1.74   8.23    -136.43 12.08  43.57   
1 1 1 21 10 11 o 0 40.05   3.51   28.22   -147.24 0.60   32.76   
1 1 1 21 10 12 o 0 1.22    2.90   8.65    76.63   17.98  76.63   
1 1 1 21 10 13 o 0 9.31    3.76   7.62    27.46   2.66   27.46   
1 1 1 21 11 0  o 0 159.21  10.82  96.98   180.00  30.72  -180.00 
1 1 1 21 11 1  o 0 182.36  7.64   105.07  -169.75 5.23   10.25   
1 1 1 21 11 2  o 0 308.09  16.29  200.24  145.97  25.61  145.97  
1 1 1 21 11 3  o 0 73.25   4.13   54.19   -98.11  28.47  -98.11  
1 1 1 21 11 4  o 0 44.86   3.19   16.19   -29.84  13.52  150.16  
1 1 1 21 11 5  o 0 81.60   4.97   47.16   8.04    2.70   -171.96 
1 1 1 21 11 6  o 0 92.61   7.06   42.85   123.82  27.39  -56.18  
1 1 1 21 11 7  o 0 53.59   5.69   30.04   -149.11 5.96   30.89   
1 1 1 21 11 8  o 0 21.77   2.17   2.32    -56.71  22.61  123.29  
1 1 1 21 11 9  o 0 40.15   3.94   32.11   33.25   11.27  33.25   
1 1 1 21 11 10 o 0 7.57    1.18   0.43    177.25  3.12   -2.75   
1 1 1 21 11 11 o 0 39.96   3.54   34.85   122.93  13.19  122.93  
1 1 1 21 11 12 o 0 2.59    2.46   1.26    108.12  3.20   108.12  
1 1 1 21 11 13 o 0 10.35   2.56   9.69    -38.29  5.75   -38.29  
1 1 1 21 12 0  o 0 53.99   4.50   21.22   180.00  19.93  -0.00   
1 1 1 21 12 1  o 0 37.79   2.57   7.54    164.47  20.24  -15.53  
1 1 1 21 12 2  o 0 136.02  9.17   81.78   68.89   0.21   68.89   
1 1 1 21 12 3  o 0 158.54  11.68  91.77   79.73   9.12   -100.27 
1 1 1 21 12 4  f 1 109.87  7.18   44.86   -42.44  43.37  137.56  
1 1 1 21 12 5  o 0 39.71   3.06   13.52   8.41    5.17   -171.59 
1 1 1 21 12 6  o 0 49.89   3.14   17.05   15.70   20.62  -164.30 
1 1 1 21 12 7  o 0 31.81   2.82   19.61   -169.53 4.03   -169.53 
1 1 1 21 12 8  o 0 53.12   3.93   30.85   -52.73  11.07  127.27  
1 1 1 21 12 9  o 0 39.05   3.56   29.36   -5.13   4.67   -5.13   
1 1 1 21 12 10 o 0 9.46    1.21   2.53    147.67  1.44   -32.33  
1 1 1 21 12 11 o 0 8.39    1.73   1.69    -90.24  14.36  -90.24  
1 1 1 21 12 12 o 0 4.85    1.22   0.02    -13.06  4.06   -13.06  
1 1 1 21 12 13 o 0 11.07   1.49   7.55    44.20   0.30   44.20   
1 1 1 21 13 0  f 1 75.15   7.95   44.83   0.00    12.81  0.00    
1 1 1 21 13 1  o 0 132.77  11.84  93.45   -87.25  30.83  -87.25  
1 1 1 21 13 2  o 0 155.70  12.50  116.75  -176.97 48.48  -176.97 
1 1 1 21 13 3  o 0 157.42  8.73   93.43   -101.28 2.32   78.72   
1 1 1 21 13 4  o 0 61.70   6.66   20.30   155.56  29.63  -24.44  
1 1 1 21 13 5  o 0 34.19   3.00   1.57    150.88  28.95  -29.12  
1 1 1 21 13 6  o 0 29.49   2.17   0.57    33.50   19.97  -146.50 
1 1 1 21 13 7  f 1 18.22   2.13   0.66    33.83   19.14  -146.17 
1 1 1 21 13 8  o 0 17.85   1.60   4.61    -96.88  5.88   83.12   
1 1 1 21 13 9  o 0 11.74   1.35   2.39    168.50  9.38   -11.50  
1 1 1 21 13 10 f 1 7.57    1.19   0.00    101.23  5.73   -78.77  
1 1 1 21 13 11 f 1 19.71   1.96   11.67   -107.32 3.12   72.68   
1 1 1 21 13 12 o 0 13.84   1.90   7.32    118.83  3.92   -61.17  
1 1 1 21 13 13 o 0 1.20    1.31   0.75    -58.43  1.68   -58.43  
1 1 1 21 14 0  o 0 0.00    9.33   0.00    180.00  13.15  -0.00   
1 1 1 21 14 1  o 0 26.62   1.71   0.61    -47.19  13.67  -47.19  
1 1 1 21 14 2  o 0 56.02   3.42   20.55   -5.95   19.49  174.05  
1 1 1 21 14 3  o 0 127.25  6.06   77.94   123.51  6.29   123.51  
1 1 1 21 14 4  o 0 123.11  12.45  64.20   -80.13  17.23  99.87   
1 1 1 21 14 5  o 0 127.69  5.86   80.31   -119.74 9.45   -119.74 
1 1 1 21 14 6  o 0 64.44   6.04   46.22   -100.42 16.35  -100.42 
1 1 1 21 14 7  o 0 38.53   4.87   20.35   -6.83   9.01   173.17  
1 1 1 21 14 8  o 0 24.40   2.93   10.29   129.19  7.74   -50.81  
1 1 1 21 14 9  o 0 6.72    1.13   0.58    -52.18  4.89   -52.18  
1 1 1 21 14 10 o 0 11.11   0.91   4.60    -88.56  1.63   91.44   
1 1 1 21 14 11 o 0 28.53   1.07   23.24   16.32   8.76   16.32   
1 1 1 21 14 12 o 0 5.39    0.47   0.28    -47.37  7.26   -47.37  
1 1 1 21 15 0  o 0 171.46  12.12  100.27  180.00  23.45  -0.00   
1 1 1 21 15 1  o 0 54.88   3.27   12.84   -1.26   33.46  178.74  
1 1 1 21 15 2  o 0 90.98   5.77   62.45   20.60   23.94  20.60   
1 1 1 21 15 3  o 0 60.15   4.85   33.22   88.91   4.08   88.91   
1 1 1 21 15 4  o 0 45.81   2.61   11.32   -12.49  24.45  167.51  
1 1 1 21 15 5  o 0 61.51   3.40   25.87   -110.05 20.17  69.95   
1 1 1 21 15 6  o 0 49.66   2.85   27.62   -60.53  9.05   119.47  
1 1 1 21 15 7  o 0 81.34   6.17   48.47   130.43  10.50  -49.57  
1 1 1 21 15 8  o 0 61.12   5.23   45.92   -154.41 10.93  -154.41 
1 1 1 21 15 9  o 0 24.54   2.69   8.13    68.20   15.43  -111.80 
1 1 1 21 15 10 o 0 8.92    0.81   5.07    167.09  0.29   167.09  
1 1 1 21 15 11 o 0 10.07   1.71   6.45    -155.45 1.51   -155.45 
1 1 1 21 15 12 o 0 7.04    1.05   3.29    -124.16 1.93   55.84   
1 1 1 21 16 0  o 0 51.40   4.20   29.57   0.00    35.94  180.00  
1 1 1 21 16 1  o 0 55.01   3.31   21.55   63.26   13.53  -116.74 
1 1 1 21 16 2  o 0 73.16   5.36   48.85   -43.52  21.96  -43.52  
1 1 1 21 16 3  f 1 24.29   2.33   4.00    123.25  21.02  123.25  
1 1 1 21 16 4  o 0 32.13   3.65   4.34    -176.10 8.12   3.90    
1 1 1 21 16 5  f 1 20.16   1.49   6.43    -113.13 7.00   66.87   
1 1 1 21 16 6  o 0 28.59   3.36   3.02    174.23  29.00  -5.77   
1 1 1 21 16 7  o 0 36.09   3.16   12.66   100.56  19.52  -79.44  
1 1 1 21 16 8  o 0 44.13   4.68   26.77   175.43  3.31   -4.57   
1 1 1 21 16 9  o 0 14.11   2.35   7.72    -132.88 0.06   -132.88 
1 1 1 21 16 10 o 0 5.87    1.08   1.10    -33.45  0.45   146.55  
1 1 1 21 16 11 o 0 20.61   1.48   15.21   68.91   4.42   68.91   
1 1 1 21 16 12 o 0 5.54    0.64   3.11    33.62   0.49   33.62   
1 1 1 21 17 0  o 0 116.33  9.60   65.74   0.00    10.97  180.00  
1 1 1 21 17 1  f 1 55.92   3.41   19.16   -9.76   19.02  170.24  
1 1 1 21 17 2  o 0 61.80   5.29   15.89   -86.44  33.92  93.56   
1 1 1 21 17 3  o 0 80.25   6.06   64.50   -53.65  39.80  -53.65  
1 1 1 21 17 4  o 0 31.77   2.25   18.03   -9.39   0.60   170.61  
1 1 1 21 17 5  o 0 58.46   4.48   38.71   78.17   4.60   78.17   
1 1 1 21 17 6  o 0 31.44   3.90   19.87   -168.15 4.47   -168.15 
1 1 1 21 17 7  o 0 24.45   2.81   9.76    146.16  10.72  -33.84  
1 1 1 21 17 8  o 0 12.40   1.56   5.21    164.96  2.24   164.96  
1 1 1 21 17 9  o 0 14.97   3.56   7.72    51.51   2.72   -128.49 
1 1 1 21 17 10 o 0 25.34   4.16   15.65   -124.94 0.05   -124.94 
1 1 1 21 17 11 o 0 18.52   1.96   15.18   128.36  7.79   128.36  
1 1 1 21 18 0  o 0 67.07   4.77   37.01   180.00  1.14   -180.00 
1 1 1 21 18 1  o 0 101.11  7.59   55.09   142.52  1.15   -37.48  
1 1 1 21 18 2  o 0 63.71   4.94   27.84   -114.05 13.94  65.95   
1 1 1 21 18 3  o 0 53.99   3.29   44.35   115.59  24.69  115.59  
1 1 1 21 18 4  o 0 12.44   1.24   0.20    -49.65  1.99   -49.65  
1 1 1 21 18 5  o 0 7.26    1.24   5.27    179.51  12.74  179.51  
1 1 1 21 18 6  o 0 37.57   3.95   18.73   58.94   6.69   -121.06 
1 1 1 21 18 7  o 0 33.43   2.73   17.21   -167.09 6.34   12.91   
1 1 1 21 18 8  o 0 30.58   2.81   19.53   98.87   2.34   98.87   
1 1 1 21 18 9  o 0 15.46   1.33   12.15   167.27  6.69   167.27  
1 1 1 21 18 10 o 0 31.51   3.28   22.31   -55.12  6.79   -55.12  
1 1 1 21 18 11 o 0 3.26    0.63   0.36    29.18   1.44   -150.82 
1 1 1 21 19 0  o 0 23.79   4.33   12.44   180.00  0.97   180.00  
1 1 1 21 19 1  o 0 27.13   1.98   15.56   -60.29  5.90   -60.29  
1 1 1 21 19 2  o 0 108.87  6.73   68.95   157.19  6.15   157.19  
1 1 1 21 19 3  o 0 39.24   2.02   23.45   167.26  2.14   167.26  
1 1 1 21 19 4  o 0 46.12   4.94   16.15   72.82   22.26  -107.18 
1 1 1 21 19 5  o 0 26.36   3.53   12.63   123.94  1.99   -56.06  
1 1 1 21 19 6  o 0 36.75   3.18   23.78   157.79  3.83   157.79  
1 1 1 21 19 7  f 1 19.97   2.20   6.04    108.62  10.99  -71.38  
1 1 1 21 19 8  o 0 12.23   1.35   5.06    131.82  1.58   -48.18  
1 1 1 21 19 9  o 0 15.26   1.62   9.81    166.05  2.40   166.05  
1 1 1 21 19 10 o 0 6.22    0.69   3.59    -47.27  2.36   -47.27  
1 1 1 21 19 11 f 1 7.28    1.29   3.60    -106.23 0.66   73.77   
1 1 1 21 20 0  o 0 21.95   4.99   12.97   180.00  17.58  0.00    
1 1 1 21 20 1  o 0 29.46   2.25   17.34   -75.89  5.42   -75.89  
1 1 1 21 20 2  o 0 49.78   5.46   34.44   -44.76  12.59  -44.76  
1 1 1 21 20 3  o 0 31.09   2.21   15.39   166.01  2.54   -13.99  
1 1 1 21 20 4  o 0 98.31   7.70   63.37   -70.15  11.23  -70.15  
1 1 1 21 20 5  f 1 67.53   5.68   46.72   -3.36   14.02  -3.36   
1 1 1 21 20 6  o 0 37.69   2.87   23.69   -83.86  3.81   -83.86  
1 1 1 21 20 7  o 0 15.11   1.35   2.58    97.57   11.31  -82.43  
1 1 1 21 20 8  f 1 13.61   1.13   9.42    -125.06 4.33   -125.06 
1 1 1 21 20 9  o 0 15.30   1.63   10.49   -11.05  4.43   -11.05  
1 1 1 21 20 10 o 0 5.67    0.94   1.52    -40.25  2.84   139.75  
1 1 1 21 21 0  o 0 88.67   11.81  51.19   180.00  1.85   -0.00   
1 1 1 21 21 1  o 0 66.59   4.76   38.48   90.00   13.34  90.00   
1 1 1 21 21 2  o 0 51.56   4.89   29.41   180.00  19.59  -180.00 
1 1 1 21 21 3  o 0 71.47   6.76   41.26   90.00   5.83   90.00   
1 1 1 21 21 4  o 0 18.78   4.47   0.74    180.00  0.54   180.00  
1 1 1 21 21 5  o 0 56.64   4.66   32.51   -90.00  10.38  -90.00  
1 1 1 21 21 6  f 1 8.56    1.51   0.55    180.00  0.17   -0.00   
1 1 1 21 21 7  f 1 7.51    1.50   4.09    90.00   1.53   -90.00  
1 1 1 21 21 8  o 0 7.55    1.77   3.24    180.00  0.42   -180.00 
1 1 1 21 21 9  o 0 1.23    1.18   0.07    90.00   0.57   -90.00  
1 1 1 21 21 10 o 0 2.44    0.78   0.49    180.00  0.77   -0.00   
1 1 1 22 0  0  f 1 25.52   4.86   7.29    180.00  108.39 -0.00   
1 1 1 22 0  1  o 0 65.12   10.81  16.18   -45.00  3.09   135.00  
1 1 1 22 0  2  o 0 274.23  16.82  161.80  -90.00  7.73   -90.00  
1 1 1 22 0  3  o 0 47.26   4.29   8.16    -135.00 9.67   45.00   
1 1 1 22 0  4  o 0 390.23  29.27  232.96  180.00  48.14  180.00  
1 1 1 22 0  5  o 0 30.34   3.11   2.42    -45.00  1.19   135.00  
1 1 1 22 0  6  o 0 54.09   11.05  32.57   90.00   8.41   -90.00  
1 1 1 22 0  7  o 0 36.98   6.22   18.92   -135.00 8.23   45.00   
1 1 1 22 0  8  o 0 0.00    7.19   0.00    0.00    4.51   -180.00 
1 1 1 22 0  9  o 0 59.02   9.00   41.64   135.00  1.99   135.00  
1 1 1 22 0  10 o 0 45.36   7.30   32.36   90.00   2.94   90.00   
1 1 1 22 0  11 o 0 8.01    1.31   5.01    45.00   6.31   -135.00 
1 1 1 22 0  12 o 0 8.78    0.78   6.39    180.00  7.60   0.00    
1 1 1 22 0  13 o 0 0.00    4.78   0.00    -0.00   1.41   135.00  
1 1 1 22 0  14 o 0 11.63   2.59   8.61    90.00   3.46   90.00   
1 1 1 22 1  0  o 0 60.36   11.75  21.38   180.00  10.59  -0.00   
1 1 1 22 1  1  o 0 144.30  12.38  86.60   153.65  11.86  153.65  
1 1 1 22 1  2  o 0 139.75  6.99   82.64   157.59  10.78  157.59  
1 1 1 22 1  3  o 0 216.62  14.58  117.52  171.39  18.44  -8.61   
1 1 1 22 1  4  o 0 83.92   5.62   35.53   -111.53 5.18   68.47   
1 1 1 22 1  5  o 0 193.03  17.34  133.67  4.61    34.61  4.61    
1 1 1 22 1  6  o 0 69.32   4.66   31.03   -11.37  17.82  168.63  
1 1 1 22 1  7  o 0 95.48   9.06   44.87   35.83   25.27  -144.17 
1 1 1 22 1  8  o 0 69.82   4.96   39.45   99.12   2.20   -80.88  
1 1 1 22 1  9  o 0 18.22   1.51   5.15    36.22   6.41   -143.78 
1 1 1 22 1  10 o 0 9.59    1.21   4.73    -37.28  14.18  -37.28  
1 1 1 22 1  11 o 0 41.60   4.46   35.86   -135.37 12.16  -135.37 
1 1 1 22 1  12 o 0 12.49   1.42   7.45    -53.12  2.41   126.88  
1 1 1 22 1  13 o 0 3.06    0.68   0.94    74.39   2.76   74.39   
1 1 1 22 1  14 o 0 4.69    0.88   2.12    153.91  1.49   -26.09  
1 1 1 22 2  0  o 0 34.12   3.69   1.72    0.00    5.31   180.00  
1 1 1 22 2  1  o 0 78.25   4.71   27.87   -126.11 13.73  53.89   
1 1 1 22 2  2  o 0 136.66  12.03  83.02   -156.74 14.56  -156.74 
1 1 1 22 2  3  o 0 122.14  9.63   82.14   -165.34 37.98  -165.34 
1 1 1 22 2  4  o 0 178.80  10.00  125.65  14.22   44.11  14.22   
1 1 1 22 2  5  o 0 29.42   3.22   1.67    -24.11  27.25  -24.11  
1 1 1 22 2  6  o 0 19.17   1.77   1.14    15.95   3.61   15.95   
1 1 1 22 2  7  o 0 23.36   2.85   11.08   119.32  40.31  119.32  
1 1 1 22 2  8  o 0 21.44   2.45   3.80    121.02  14.67  121.02  
1 1 1 22 2  9  o 0 11.39   1.63   1.67    -46.63  7.66   -46.63  
1 1 1 22 2  10 o 0 39.73   3.63   30.85   -36.40  8.00   -36.40  
1 1 1 22 2  11 f 1 31.80   2.80   25.18   -54.15  4.88   -54.15  
1 1 1 22 2  12 o 0 16.95   1.37   16.33   18.74   8.98   18.74   
1 1 1 22 2  13 o 0 5.61    0.73   3.95    92.38   1.31   92.38   
1 1 1 22 2  14 o 0 11.24   1.63   9.08    -44.45  1.86   -44.45  
1 1 1 22 3  0  o 0 87.93   12.90  51.05   0.00    13.43  180.00  
1 1 1 22 3  1  f 1 74.73   10.80  4.21    -60.57  68.93  119.43  
1 1 1 22 3  2  f 1 210.05  17.38  136.14  -129.72 25.13  -129.72 
1 1 1 22 3  3  o 0 144.62  7.49   59.57   -81.20  49.31  98.80   
1 1 1 22 3  4  o 0 71.73   5.08   4.85    -119.86 64.09  60.14   
1 1 1 22 3  5  o 0 46.97   5.20   21.97   153.97  6.99   153.97  
1 1 1 22 3  6  f 1 22.61   1.97   2.19    -113.57 10.35  -113.57 
1 1 1 22 3  7  o 0 53.56   6.02   28.16   -68.20  1.38   111.80  
1 1 1 22 3  8  o 0 51.91   4.01   20.31   75.36   24.35  -104.64 
1 1 1 22 3  9  o 0 65.58   7.02   50.65   38.15   8.13   38.15   
1 1 1 22 3  10 o 0 28.91   3.31   21.45   173.56  10.48  173.56  
1 1 1 22 3  11 o 0 3.44    0.85   3.10    -34.73  7.21   -34.73  
1 1 1 22 3  12 o 0 40.52   5.25   39.45   165.82  19.02  165.82  
1 1 1 22 3  13 o 0 9.00    0.85   7.59    -56.58  2.53   -56.58  
1 1 1 22 3  14 o 0 1.30    0.29   2.07    -48.97  4.73   -48.97  
1 1 1 22 4  0  o 0 320.56  36.59  194.48  180.00  16.66  -180.00 
1 1 1 22 4  1  o 0 151.50  11.57  101.15  -48.87  30.86  -48.87  
1 1 1 22 4  2  o 0 108.89  8.75   52.30   81.78   14.45  -98.22  
1 1 1 22 4  3  o 0 177.45  12.88  117.49  36.26   26.57  36.26   
1 1 1 22 4  4  o 0 168.98  8.91   107.93  76.96   16.28  76.96   
1 1 1 22 4  5  o 0 75.75   6.20   41.66   135.58  5.76   -44.42  
1 1 1 22 4  6  o 0 71.67   4.67   23.31   170.88  39.63  -9.12   
1 1 1 22 4  7  o 0 66.47   3.38   30.42   -79.43  18.18  100.57  
1 1 1 22 4  8  o 0 80.94   7.33   46.78   -132.78 9.65   47.22   
1 1 1 22 4  9  o 0 30.85   3.51   19.89   87.66   0.48   -92.34  
1 1 1 22 4  10 o 0 9.52    0.95   1.71    131.68  15.39  131.68  
1 1 1 22 4  11 o 0 6.53    1.99   1.71    -25.26  8.63   -25.26  
1 1 1 22 4  12 o 0 4.65    0.92   1.69    3.67    8.45   3.67    
1 1 1 22 4  13 o 0 13.02   2.00   11.90   -113.54 4.84   -113.54 
1 1 1 22 4  14 o 0 4.10    0.47   1.14    -159.26 0.15   -159.26 
1 1 1 22 5  0  o 0 179.89  13.10  109.66  180.00  21.56  -0.00   
1 1 1 22 5  1  o 0 234.58  15.64  149.59  -156.95 18.99  -156.95 
1 1 1 22 5  2  o 0 271.95  25.61  180.60  9.78    32.74  9.78    
1 1 1 22 5  3  o 0 289.38  17.66  185.97  62.99   18.94  62.99   
1 1 1 22 5  4  o 0 43.30   4.67   5.87    155.04  29.20  155.04  
1 1 1 22 5  5  o 0 226.24  17.30  143.77  163.23  4.30   163.23  
1 1 1 22 5  6  f 1 45.37   4.43   19.67   151.26  5.74   -28.74  
1 1 1 22 5  7  o 0 139.39  9.55   104.02  -20.92  32.93  -20.92  
1 1 1 22 5  8  o 0 51.84   5.21   41.04   -104.34 18.11  -104.34 
1 1 1 22 5  9  o 0 19.73   2.89   2.74    -78.87  18.55  101.13  
1 1 1 22 5  10 o 0 18.96   2.17   12.20   129.26  1.70   -50.74  
1 1 1 22 5  11 o 0 23.87   2.15   11.85   25.49   10.62  -154.51 
1 1 1 22 5  12 o 0 4.26    0.46   0.50    131.17  3.90   131.17  
1 1 1 22 5  13 o 0 6.79    1.14   3.82    102.48  1.79   -77.52  
1 1 1 22 6  0  o 0 225.77  16.47  138.10  0.00    7.33   0.00    
1 1 1 22 6  1  f 1 205.97  7.69   139.36  -63.21  34.37  -63.21  
1 1 1 22 6  2  o 0 76.31   7.05   15.49   166.48  47.01  -13.52  
1 1 1 22 6  3  o 0 227.26  20.13  135.04  0.56    6.10   -179.44 
1 1 1 22 6  4  o 0 34.21   4.63   5.01    160.46  19.78  -19.54  
1 1 1 22 6  5  o 0 108.73  7.86   71.10   -158.34 9.06   -158.34 
1 1 1 22 6  6  o 0 47.20   6.94   2.47    -159.91 49.71  20.09   
1 1 1 22 6  7  o 0 37.50   2.75   10.97   -75.00  9.63   105.00  
1 1 1 22 6  8  o 0 48.82   5.05   32.66   134.37  4.53   134.37  
1 1 1 22 6  9  o 0 28.61   3.56   11.51   -120.27 15.36  59.73   
1 1 1 22 6  10 o 0 24.39   3.81   20.08   -107.35 5.98   -107.35 
1 1 1 22 6  11 o 0 12.40   2.06   6.07    -87.23  3.03   92.77   
1 1 1 22 6  12 o 0 11.38   1.52   8.57    -52.80  1.82   -52.80  
1 1 1 22 6  13 f 1 10.30   1.69   6.62    59.62   1.66   -120.38 
1 1 1 22 7  0  o 0 105.32  9.08   60.33   180.00  13.60  180.00  
1 1 1 22 7  1  o 0 110.96  8.21   57.49   102.19  6.69   -77.81  
1 1 1 22 7  2  o 0 189.89  11.11  111.94  46.38   3.26   -133.62 
1 1 1 22 7  3  o 0 123.93  7.92   70.84   90.78   1.01   90.78   
1 1 1 22 7  4  o 0 117.68  11.95  88.54   38.27   34.14  38.27   
1 1 1 22 7  5  o 0 48.48   5.85   24.94   -15.37  3.69   -15.37  
1 1 1 22 7  6  o 0 48.41   4.38   12.22   59.20   30.47  -120.80 
1 1 1 22 7  7  o 0 44.05   4.30   17.24   150.80  5.11   150.80  
1 1 1 22 7  8  o 0 37.15   3.56   26.54   124.49  2.98   124.49  
1 1 1 22 7  9  o 0 55.59   6.69   41.13   -10.10  3.16   -10.10  
1 1 1 22 7  10 f 1 25.30   1.48   22.64   149.98  10.08  149.98  
1 1 1 22 7  11 o 0 6.53    0.89   0.60    24.03   4.46   24.03   
1 1 1 22 7  12 o 0 5.29    0.83   2.39    51.92   11.32  51.92   
1 1 1 22 7  13 o 0 16.91   2.26   13.49   147.60  2.21   147.60  
1 1 1 22 8  0  o 0 13.28   2.32   0.77    0.00    20.02  180.00  
1 1 1 22 8  1  o 0 258.44  15.76  161.93  -1.17   11.48  -1.17   
1 1 1 22 8  2  o 0 42.84   2.86   15.81   146.84  60.45  146.84  
1 1 1 22 8  3  o 0 107.04  4.78   47.05   51.74   36.28  -128.26 
1 1 1 22 8  4  o 0 66.20   5.03   28.01   138.90  21.61  -41.10  
1 1 1 22 8  5  o 0 130.75  9.77   76.36   -130.69 9.89   49.31   
1 1 1 22 8  6  o 0 115.43  6.19   72.20   -13.27  0.80   -13.27  
1 1 1 22 8  7  o 0 45.05   5.25   18.07   -139.88 10.57  40.12   
1 1 1 22 8  8  o 0 69.68   6.44   57.76   -42.39  16.40  -42.39  
1 1 1 22 8  9  o 0 17.92   2.14   3.82    -75.24  1.36   104.76  
1 1 1 22 8  10 o 0 21.30   2.93   7.15    38.75   15.83  -141.25 
1 1 1 22 8  11 o 0 9.14    2.36   0.27    -105.24 10.00  74.76   
1 1 1 22 8  12 o 0 13.70   1.23   11.14   152.48  3.47   152.48  
1 1 1 22 8  13 o 0 8.53    1.70   2.73    62.35   6.68   -117.65 
1 1 1 22 9  0  o 0 403.19  24.86  246.87  0.00    1.39   0.00    
1 1 1 22 9  1  o 0 173.86  16.24  107.70  99.43   10.94  99.43   
1 1 1 22 9  2  o 0 33.53   1.90   8.19    -148.49 23.56  -148.49 
1 1 1 22 9  3  o 0 116.93  8.02   90.48   27.10   40.60  27.10   
1 1 1 22 9  4  o 0 143.80  9.41   94.53   166.47  11.74  166.47  
1 1 1 22 9  5  o 0 19.68   2.60   2.45    -124.12 8.06   -124.12 
1 1 1 22 9  6  o 0 34.81   3.33   4.65    -100.53 23.14  79.47   
1 1 1 22 9  7  o 0 76.09   7.85   55.88   -52.22  15.95  -52.22  
1 1 1 22 9  8  o 0 32.12   2.64   25.78   51.56   16.07  51.56   
1 1 1 22 9  9  o 0 15.45   1.75   0.47    150.52  13.56  -29.48  
1 1 1 22 9  10 o 0 42.53   5.78   30.95   23.25   0.77   23.25   
1 1 1 22 9  11 o 0 8.29    1.68   3.79    63.87   2.09   63.87   
1 1 1 22 9  12 o 0 9.13    0.82   6.40    -101.97 2.90   -101.97 
1 1 1 22 9  13 o 0 5.31    0.73   2.37    -96.14  2.04   83.86   
1 1 1 22 10 0  f 1 130.41  6.67   79.37   0.00    6.86   0.00    
1 1 1 22 10 1  o 0 52.93   4.30   5.74    4.13    48.52  -175.87 
1 1 1 22 10 2  o 0 92.53   7.51   71.66   61.29   36.88  61.29   
1 1 1 22 10 3  o 0 64.26   5.56   41.71   -16.08  13.84  -16.08  
1 1 1 22 10 4  o 0 92.13   7.59   48.17   -64.89  14.60  115.11  
1 1 1 22 10 5  o 0 68.08   4.21   38.14   -101.36 2.51   78.64   
1 1 1 22 10 6  o 0 81.97   5.19   50.41   -73.35  2.86   -73.35  
1 1 1 22 10 7  o 0 14.18   2.27   1.41    138.68  14.16  138.68  
1 1 1 22 10 8  o 0 52.46   5.73   42.34   -83.00  12.38  -83.00  
1 1 1 22 10 9  o 0 12.52   1.15   3.56    61.07   8.76   -118.93 
1 1 1 22 10 10 o 0 27.27   3.06   20.64   -56.24  3.40   -56.24  
1 1 1 22 10 11 f 1 30.39   1.91   28.93   -33.68  14.73  -33.68  
1 1 1 22 10 12 o 0 7.18    0.73   3.41    96.85   0.52   -83.15  
1 1 1 22 10 13 f 1 7.27    1.31   4.63    42.92   0.39   -137.08 
1 1 1 22 11 0  o 0 242.43  19.66  147.23  0.00    14.92  0.00    
1 1 1 22 11 1  o 0 113.53  8.00   84.52   -135.56 35.77  -135.56 
1 1 1 22 11 2  o 0 128.98  8.32   97.88   -117.66 42.07  -117.66 
1 1 1 22 11 3  o 0 84.60   6.37   55.78   84.58   13.38  84.58   
1 1 1 22 11 4  o 0 143.99  10.41  87.36   -175.16 1.33   4.84    
1 1 1 22 11 5  o 0 88.26   6.88   57.37   126.68  10.14  126.68  
1 1 1 22 11 6  o 0 78.92   7.79   37.79   166.02  18.78  -13.98  
1 1 1 22 11 7  f 1 70.89   7.34   57.21   106.51  16.06  106.51  
1 1 1 22 11 8  o 0 13.32   2.34   0.04    80.60   2.10   -99.40  
1 1 1 22 11 9  o 0 30.64   3.06   29.08   -151.26 16.48  -151.26 
1 1 1 22 11 10 o 0 18.37   3.53   13.66   94.74   3.71   94.74   
1 1 1 22 11 11 o 0 6.32    0.92   1.69    -126.88 3.36   53.12   
1 1 1 22 11 12 o 0 2.90    0.58   0.02    36.22   0.09   -143.78 
1 1 1 22 11 13 o 0 0.00    7.90   2.73    -130.84 ?      ?       
1 1 1 22 12 0  o 0 27.13   3.46   5.09    180.00  4.68   0.00    
1 1 1 22 12 1  o 0 94.03   7.33   51.06   -158.59 7.48   21.41   
1 1 1 22 12 2  o 0 174.90  11.96  88.88   86.82   33.35  -93.18  
1 1 1 22 12 3  o 0 50.27   3.98   20.18   81.13   12.75  -98.87  
1 1 1 22 12 4  o 0 68.09   8.32   32.28   -80.82  13.51  99.18   
1 1 1 22 12 5  o 0 78.60   8.69   58.15   -24.80  28.13  -24.80  
1 1 1 22 12 6  o 0 81.73   7.10   45.27   161.31  9.98   -18.69  
1 1 1 22 12 7  o 0 74.63   5.51   50.80   -41.27  1.34   138.73  
1 1 1 22 12 8  o 0 29.50   2.29   17.74   -24.97  1.04   155.03  
1 1 1 22 12 9  o 0 10.05   1.50   3.11    -172.25 3.82   7.75    
1 1 1 22 12 10 o 0 26.15   3.73   22.23   39.29   9.69   39.29   
1 1 1 22 12 11 o 0 27.07   2.05   15.93   87.70   5.56   -92.30  
1 1 1 22 12 12 o 0 10.65   1.79   7.08    -93.12  0.16   86.88   
1 1 1 22 13 0  f 1 226.66  13.76  135.46  180.00  6.36   -180.00 
1 1 1 22 13 1  o 0 29.82   1.99   1.97    -108.35 28.49  -108.35 
1 1 1 22 13 2  o 0 104.12  6.52   63.76   -72.65  6.23   -72.65  
1 1 1 22 13 3  o 0 117.13  7.81   67.13   31.83   4.32   -148.17 
1 1 1 22 13 4  o 0 64.42   5.50   44.13   102.62  27.24  102.62  
1 1 1 22 13 5  f 1 13.68   3.65   5.94    134.18  14.08  134.18  
1 1 1 22 13 6  f 1 58.76   4.27   36.74   -112.23 5.58   67.77   
1 1 1 22 13 7  o 0 27.18   3.11   12.83   -172.61 7.55   7.39    
1 1 1 22 13 8  o 0 30.29   3.29   13.96   -45.17  10.39  134.83  
1 1 1 22 13 9  f 1 17.62   1.04   9.38    130.37  3.79   -49.63  
1 1 1 22 13 10 o 0 14.84   1.08   13.40   -135.91 8.16   -135.91 
1 1 1 22 13 11 o 0 12.27   0.49   7.97    -107.89 0.32   -107.89 
1 1 1 22 13 12 o 0 17.91   1.91   15.51   -11.35  7.00   -11.35  
1 1 1 22 14 0  o 0 10.49   1.74   0.75    180.00  8.62   -0.00   
1 1 1 22 14 1  o 0 146.51  10.75  72.44   123.66  26.61  -56.34  
1 1 1 22 14 2  o 0 36.56   2.46   8.66    -68.89  12.03  111.11  
1 1 1 22 14 3  o 0 65.20   4.16   41.20   -74.93  14.02  -74.93  
1 1 1 22 14 4  o 0 141.57  10.92  86.80   118.31  6.36   118.31  
1 1 1 22 14 5  o 0 14.54   1.10   0.75    19.11   3.96   -160.89 
1 1 1 22 14 6  o 0 33.65   3.28   18.52   117.16  5.13   -62.84  
1 1 1 22 14 7  f 1 53.35   6.51   34.31   43.95   1.64   -136.05 
1 1 1 22 14 8  o 0 7.02    0.87   0.02    88.41   2.16   -91.59  
1 1 1 22 14 9  o 0 32.32   2.49   27.62   127.74  12.96  127.74  
1 1 1 22 14 10 o 0 6.83    0.58   2.70    -33.00  0.98   147.00  
1 1 1 22 14 11 o 0 27.17   2.35   24.03   29.67   12.32  29.67   
1 1 1 22 14 12 o 0 6.38    1.17   2.76    133.38  2.32   -46.62  
1 1 1 22 15 0  o 0 87.97   19.77  51.28   0.00    9.74   0.00    
1 1 1 22 15 1  o 0 27.75   1.65   2.16    161.34  23.58  161.34  
1 1 1 22 15 2  o 0 42.76   3.38   12.23   -7.37   16.47  172.63  
1 1 1 22 15 3  o 0 25.62   1.89   3.80    -100.94 23.71  -100.94 
1 1 1 22 15 4  o 0 29.63   3.05   8.76    72.02   14.89  -107.98 
1 1 1 22 15 5  o 0 73.02   6.68   52.29   -130.85 9.09   -130.85 
1 1 1 22 15 6  o 0 26.67   2.13   13.83   -152.89 8.07   -152.89 
1 1 1 22 15 7  o 0 17.79   1.97   4.01    170.22  2.23   -9.78   
1 1 1 22 15 8  o 0 18.88   1.90   5.64    -29.69  12.66  150.31  
1 1 1 22 15 9  o 0 37.55   3.12   26.22   -143.26 3.56   -143.26 
1 1 1 22 15 10 f 1 20.21   2.05   14.95   -60.24  3.99   -60.24  
1 1 1 22 15 11 o 0 9.37    1.46   2.62    -58.18  6.70   121.82  
1 1 1 22 15 12 o 0 10.34   1.74   8.14    -33.45  3.53   -33.45  
1 1 1 22 16 0  o 0 68.40   4.88   39.21   0.00    3.37   180.00  
1 1 1 22 16 1  o 0 86.53   5.16   44.21   80.16   6.72   -99.84  
1 1 1 22 16 2  o 0 44.90   3.92   12.24   -125.51 19.46  54.49   
1 1 1 22 16 3  o 0 37.20   2.15   18.81   16.17   2.73   -163.83 
1 1 1 22 16 4  o 0 102.63  5.28   79.30   -21.08  26.05  -21.08  
1 1 1 22 16 5  o 0 34.32   3.99   11.17   166.86  20.07  -13.14  
1 1 1 22 16 6  o 0 18.13   3.79   4.16    9.60    1.64   -170.40 
1 1 1 22 16 7  o 0 53.85   5.40   44.26   145.04  19.03  145.04  
1 1 1 22 16 8  o 0 28.03   2.06   17.72   70.05   0.12   70.05   
1 1 1 22 16 9  o 0 0.00    3.23   3.15    -122.20 ?      ?       
1 1 1 22 16 10 o 0 26.58   2.33   18.52   52.27   3.35   52.27   
1 1 1 22 16 11 o 0 7.65    1.02   5.05    81.88   1.14   81.88   
1 1 1 22 17 0  o 0 103.13  7.13   58.15   0.00    4.52   180.00  
1 1 1 22 17 1  o 0 119.41  10.87  75.10   -167.94 16.05  -167.94 
1 1 1 22 17 2  o 0 41.50   2.44   21.28   -120.33 2.06   59.67   
1 1 1 22 17 3  o 0 76.51   3.63   56.29   13.86   16.74  13.86   
1 1 1 22 17 4  o 0 61.62   2.58   37.35   127.51  2.27   -52.49  
1 1 1 22 17 5  o 0 46.36   2.60   23.13   -167.67 10.92  12.33   
1 1 1 22 17 6  o 0 43.06   3.07   27.93   81.05   3.86   81.05   
1 1 1 22 17 7  o 0 11.43   1.20   4.51    -21.70  0.97   -21.70  
1 1 1 22 17 8  o 0 14.49   1.21   5.72    54.46   5.06   -125.54 
1 1 1 22 17 9  o 0 21.92   2.27   15.91   60.94   4.85   60.94   
1 1 1 22 17 10 o 0 28.82   3.43   19.50   126.64  3.38   126.64  
1 1 1 22 17 11 o 0 4.45    0.68   1.78    51.64   0.47   -128.36 
1 1 1 22 18 0  o 0 58.10   6.58   36.04   0.00    6.55   180.00  
1 1 1 22 18 1  f 1 44.73   2.69   22.72   -115.02 7.97   64.98   
1 1 1 22 18 2  f 1 62.95   3.90   41.87   -72.62  7.23   -72.62  
1 1 1 22 18 3  o 0 7.19    0.91   7.33    31.28   17.54  31.28   
1 1 1 22 18 4  o 0 18.87   2.99   3.38    82.00   0.13   -98.00  
1 1 1 22 18 5  o 0 16.26   1.30   0.36    160.58  15.84  160.58  
1 1 1 22 18 6  o 0 56.97   5.14   35.87   32.60   1.29   32.60   
1 1 1 22 18 7  o 0 31.20   4.23   22.94   -6.79   8.42   -6.79   
1 1 1 22 18 8  o 0 15.62   3.17   7.12    70.74   4.42   -109.26 
1 1 1 22 18 9  o 0 22.10   2.46   12.80   100.88  1.00   -79.12  
1 1 1 22 18 10 o 0 22.32   1.15   13.26   67.64   0.42   -112.36 
1 1 1 22 18 11 o 0 10.70   1.59   6.07    120.39  0.31   -59.61  
1 1 1 22 19 0  o 0 20.72   1.47   10.44   0.00    1.64   180.00  
1 1 1 22 19 1  o 0 10.36   0.94   4.28    -65.05  13.98  -65.05  
1 1 1 22 19 2  o 0 15.30   1.23   1.13    -175.56 7.91   4.44    
1 1 1 22 19 3  o 0 31.88   2.68   12.36   76.03   11.29  -103.97 
1 1 1 22 19 4  o 0 58.92   5.73   33.08   -163.85 3.86   16.15   
1 1 1 22 19 5  f 1 33.25   3.16   21.30   18.82   3.14   18.82   
1 1 1 22 19 6  o 0 20.23   2.03   10.84   64.14   1.37   -115.86 
1 1 1 22 19 7  o 0 51.84   2.85   34.41   -19.56  6.87   -19.56  
1 1 1 22 19 8  f 1 21.08   3.01   11.40   66.47   1.98   -113.53 
1 1 1 22 19 9  o 0 11.34   0.94   2.75    -37.65  7.33   142.35  
1 1 1 22 19 10 o 0 8.98    0.67   4.83    -137.62 0.42   42.38   
1 1 1 22 20 0  o 0 29.87   3.62   17.52   180.00  0.83   -0.00   
1 1 1 22 20 1  o 0 49.39   3.12   29.40   27.51   2.53   27.51   
1 1 1 22 20 2  o 0 11.57   1.09   3.79    -121.12 14.77  -121.12 
1 1 1 22 20 3  o 0 36.55   3.15   19.94   -87.61  0.39   92.39   
1 1 1 22 20 4  f 1 45.17   3.47   33.13   154.57  13.56  154.57  
1 1 1 22 20 5  o 0 24.04   1.67   7.09    -7.97   13.42  172.03  
1 1 1 22 20 6  o 0 42.23   3.49   24.91   48.25   0.75   48.25   
1 1 1 22 20 7  o 0 18.36   2.57   11.85   154.08  2.93   154.08  
1 1 1 22 20 8  o 0 9.68    1.37   0.99    156.86  8.59   -23.14  
1 1 1 22 20 9  o 0 9.59    1.05   7.44    -19.51  4.79   -19.51  
1 1 1 22 20 10 f 1 3.74    0.97   0.67    121.74  0.18   -58.26  
1 1 1 22 21 0  f 1 11.57   1.72   4.03    180.00  8.05   -0.00   
1 1 1 22 21 1  f 1 27.07   2.16   6.64    39.27   15.19  -140.73 
1 1 1 22 21 2  o 0 20.95   1.73   5.57    53.44   12.14  -126.56 
1 1 1 22 21 3  o 0 34.81   2.63   20.97   57.73   2.64   57.73   
1 1 1 22 21 4  f 1 14.48   0.98   3.53    42.14   8.21   -137.86 
1 1 1 22 21 5  o 0 14.67   1.49   2.02    -90.32  11.61  89.68   
1 1 1 22 21 6  f 1 19.52   1.58   8.22    -61.79  5.40   118.21  
1 1 1 22 21 7  o 0 0.00    3.92   4.44    -38.36  ?      ?       
1 1 1 22 21 8  o 0 20.57   2.65   9.33    -76.11  4.05   103.89  
1 1 1 22 21 9  f 1 6.77    1.18   4.08    7.75    1.60   7.75    
1 1 1 22 22 0  f 1 18.04   2.79   8.10    0.00    1.60   0.00    
1 1 1 22 22 1  o 0 18.15   2.46   10.17   90.00   0.59   -90.00  
1 1 1 22 22 2  o 0 14.24   2.81   7.56    0.00    0.84   -0.00   
1 1 1 22 22 3  o 0 17.17   2.65   8.99    -90.00  3.72   -90.00  
1 1 1 22 22 4  o 0 0.00    7.38   0.00    180.00  0.61   0.00    
1 1 1 22 22 5  o 0 8.72    1.99   3.10    90.00   1.49   -90.00  
1 1 1 22 22 6  o 0 25.29   5.27   13.98   180.00  0.65   -0.00   
1 1 1 22 22 7  o 0 24.57   2.58   13.48   -90.00  2.07   90.00   
1 1 1 22 22 8  o 0 18.70   3.58   10.17   0.00    2.18   180.00  
1 1 1 22 22 9  o 0 9.97    1.75   5.36    -90.00  1.00   90.00   
1 1 1 23 0  1  f 1 76.55   6.73   38.76   45.00   9.22   -135.00 
1 1 1 23 0  2  o 0 255.68  24.49  149.48  180.00  44.53  180.00  
1 1 1 23 0  3  o 0 112.72  9.72   66.21   135.00  31.23  -45.00  
1 1 1 23 0  4  o 0 5.79    3.50   0.71    -90.00  28.57  90.00   
1 1 1 23 0  5  f 1 18.53   2.57   6.28    45.00   22.05  -135.00 
1 1 1 23 0  6  o 0 31.22   9.83   4.10    180.00  1.74   0.00    
1 1 1 23 0  7  o 0 99.10   17.51  60.37   -45.00  27.65  -45.00  
1 1 1 23 0  8  o 0 37.97   4.94   26.28   -90.00  9.00   90.00   
1 1 1 23 0  9  o 0 137.94  9.32   96.55   45.00   36.36  45.00   
1 1 1 23 0  10 o 0 8.71    1.26   6.06    0.00    12.29  180.00  
1 1 1 23 0  11 o 0 0.00    2.09   0.00    180.00  4.47   -45.00  
1 1 1 23 0  12 o 0 10.17   1.22   7.34    -90.00  1.95   90.00   
1 1 1 23 0  13 o 0 6.02    1.34   3.85    45.00   1.45   45.00   
1 1 1 23 1  0  o 0 54.57   5.05   20.82   0.00    18.70  180.00  
1 1 1 23 1  1  o 0 147.94  8.72   52.47   125.81  62.01  -54.19  
1 1 1 23 1  2  o 0 200.77  9.18   99.99   -159.48 31.11  20.52   
1 1 1 23 1  3  o 0 231.42  15.73  131.82  -170.73 5.54   9.27    
1 1 1 23 1  4  o 0 53.99   5.18   19.23   38.80   19.53  -141.20 
1 1 1 23 1  5  o 0 58.79   7.25   36.52   -42.82  15.42  -42.82  
1 1 1 23 1  6  o 0 87.05   7.54   52.59   51.89   4.23   51.89   
1 1 1 23 1  7  f 1 107.75  24.91  88.51   -168.60 51.10  -168.60 
1 1 1 23 1  8  o 0 20.21   1.58   7.53    13.10   5.27   -166.90 
1 1 1 23 1  9  o 0 24.95   4.13   9.42    -174.01 12.16  5.99    
1 1 1 23 1  10 o 0 25.94   2.82   20.18   137.07  4.83   137.07  
1 1 1 23 1  11 o 0 7.22    1.18   2.81    -115.87 13.22  -115.87 
1 1 1 23 1  12 o 0 8.17    0.61   4.96    -36.74  1.10   -36.74  
1 1 1 23 1  13 o 0 16.46   2.22   14.74   85.51   5.65   85.51   
1 1 1 23 2  0  o 0 44.66   4.08   19.14   180.00  38.35  0.00    
1 1 1 23 2  1  o 0 208.22  10.13  122.26  4.43    3.97   4.43    
1 1 1 23 2  2  o 0 94.78   5.06   44.50   98.13   5.17   -81.87  
1 1 1 23 2  3  o 0 82.63   6.67   34.45   25.32   3.23   -154.68 
1 1 1 23 2  4  o 0 211.16  11.70  132.31  67.20   10.73  67.20   
1 1 1 23 2  5  o 0 50.59   3.29   25.57   -81.87  1.29   -81.87  
1 1 1 23 2  6  o 0 109.40  7.82   58.71   -174.94 14.14  5.06    
1 1 1 23 2  7  o 0 31.30   2.99   6.27    -172.05 43.29  -172.05 
1 1 1 23 2  8  f 1 29.42   2.32   18.25   -127.42 0.05   52.58   
1 1 1 23 2  9  o 0 55.35   7.72   44.58   -54.37  12.73  -54.37  
1 1 1 23 2  10 o 0 22.19   3.52   20.19   46.84   11.20  46.84   
1 1 1 23 2  11 o 0 14.65   1.27   5.20    -10.97  9.15   169.03  
1 1 1 23 2  12 o 0 12.77   1.80   10.17   -0.05   3.02   -0.05   
1 1 1 23 2  13 o 0 4.91    0.47   2.67    -150.31 0.48   29.69   
1 1 1 23 3  0  o 0 0.00    26.33  0.00    0.00    25.94  180.00  
1 1 1 23 3  1  o 0 220.69  10.28  122.14  176.40  14.23  -3.60   
1 1 1 23 3  2  o 0 157.81  8.97   76.81   -49.73  28.32  130.27  
1 1 1 23 3  3  o 0 84.98   5.12   23.04   171.88  42.47  -8.12   
1 1 1 23 3  4  o 0 154.34  7.85   102.49  41.44   19.22  41.44   
1 1 1 23 3  5  o 0 74.12   5.89   39.67   138.67  6.36   -41.33  
1 1 1 23 3  6  o 0 26.38   3.25   0.86    67.71   14.54  67.71   
1 1 1 23 3  7  o 0 53.40   4.60   26.01   -172.21 6.05   7.79    
1 1 1 23 3  8  o 0 84.35   7.17   75.57   -66.34  32.62  -66.34  
1 1 1 23 3  9  o 0 22.69   2.57   7.19    -51.89  3.17   -51.89  
1 1 1 23 3  10 o 0 19.19   3.41   13.06   -174.92 0.18   -174.92 
1 1 1 23 3  11 f 1 35.45   4.84   35.02   20.28   19.59  20.28   
1 1 1 23 3  12 o 0 9.03    0.95   5.35    -83.22  0.85   96.78   
1 1 1 23 3  13 o 0 6.02    0.54   3.86    -51.44  0.19   128.56  
1 1 1 23 4  0  o 0 15.91   2.96   0.77    0.00    13.61  -180.00 
1 1 1 23 4  1  f 1 164.71  13.18  81.81   152.97  27.38  -27.03  
1 1 1 23 4  2  o 0 81.13   4.49   28.56   -146.86 8.17   -146.86 
1 1 1 23 4  3  o 0 251.13  16.62  150.14  -82.58  1.05   97.42   
1 1 1 23 4  4  o 0 97.35   7.30   65.12   -51.99  15.52  -51.99  
1 1 1 23 4  5  o 0 85.31   6.87   59.91   -13.17  20.58  -13.17  
1 1 1 23 4  6  o 0 18.33   2.05   10.20   -126.25 28.97  -126.25 
1 1 1 23 4  7  o 0 32.52   4.71   1.32    -140.31 34.03  -140.31 
1 1 1 23 4  8  o 0 33.06   2.06   9.56    -107.63 25.86  72.37   
1 1 1 23 4  9  o 0 33.78   4.81   17.72   -89.38  10.26  90.62   
1 1 1 23 4  10 o 0 8.90    1.90   1.98    -21.18  2.52   158.82  
1 1 1 23 4  11 o 0 9.12    0.78   2.06    14.72   1.41   -165.28 
1 1 1 23 4  12 o 0 3.92    0.36   1.31    146.50  5.61   146.50  
1 1 1 23 4  13 o 0 17.65   3.22   17.76   -59.43  9.63   -59.43  
1 1 1 23 5  0  o 0 191.93  18.54  116.19  180.00  15.80  -180.00 
1 1 1 23 5  1  o 0 118.74  6.47   71.82   -178.29 16.23  -178.29 
1 1 1 23 5  2  o 0 152.84  11.43  92.10   127.88  8.25   127.88  
1 1 1 23 5  3  o 0 227.81  16.75  167.24  -122.68 56.35  -122.68 
1 1 1 23 5  4  f 1 189.14  9.67   102.49  -158.58 27.77  21.42   
1 1 1 23 5  5  o 0 55.21   5.87   29.98   -33.96  0.99   -33.96  
1 1 1 23 5  6  o 0 65.78   6.06   31.96   74.15   12.91  -105.85 
1 1 1 23 5  7  o 0 12.54   3.38   9.84    46.52   22.55  46.52   
1 1 1 23 5  8  f 1 22.94   1.41   8.38    -61.87  11.33  118.13  
1 1 1 23 5  9  o 0 50.56   3.83   44.48   119.23  18.90  119.23  
1 1 1 23 5  10 o 0 8.10    2.05   0.21    3.18    7.34   -176.82 
1 1 1 23 5  11 o 0 9.71    1.30   3.00    -152.91 3.51   27.09   
1 1 1 23 5  12 o 0 21.20   2.03   17.34   -150.18 3.93   -150.18 
1 1 1 23 5  13 f 1 3.19    2.00   0.30    -84.32  4.07   -84.32  
1 1 1 23 6  0  f 1 198.66  11.43  120.74  180.00  26.31  180.00  
1 1 1 23 6  1  o 0 101.02  8.15   39.52   125.33  30.90  -54.67  
1 1 1 23 6  2  o 0 159.13  15.84  115.44  -27.33  49.57  -27.33  
1 1 1 23 6  3  o 0 20.23   6.04   9.48    -109.50 29.97  -109.50 
1 1 1 23 6  4  o 0 117.70  6.78   35.41   64.79   73.51  -115.21 
1 1 1 23 6  5  o 0 17.60   1.33   9.09    -158.51 25.05  -158.51 
1 1 1 23 6  6  o 0 40.76   3.57   1.89    -47.22  40.96  132.78  
1 1 1 23 6  7  f 1 71.53   6.65   34.06   133.41  22.24  -46.59  
1 1 1 23 6  8  o 0 57.67   4.56   47.49   -123.76 14.12  -123.76 
1 1 1 23 6  9  o 0 30.66   3.36   21.94   107.94  5.04   107.94  
1 1 1 23 6  10 o 0 9.63    1.54   2.38    -173.84 5.48   6.16    
1 1 1 23 6  11 o 0 24.97   2.52   14.77   -77.25  6.94   102.75  
1 1 1 23 6  12 o 0 1.76    0.70   5.54    63.61   12.08  63.61   
1 1 1 23 6  13 o 0 1.99    0.28   1.50    -53.42  4.38   -53.42  
1 1 1 23 7  0  f 1 296.84  23.31  180.84  180.00  45.25  -0.00   
1 1 1 23 7  1  o 0 19.02   2.71   10.39   93.73   22.64  93.73   
1 1 1 23 7  2  o 0 236.84  12.29  168.27  -61.42  46.98  -61.42  
1 1 1 23 7  3  o 0 44.75   3.64   16.67   -179.06 11.54  0.94    
1 1 1 23 7  4  o 0 109.13  6.15   70.96   23.08   9.93   23.08   
1 1 1 23 7  5  o 0 77.29   10.12  44.04   -7.81   3.49   172.19  
1 1 1 23 7  6  o 0 10.03   1.20   10.42   106.19  22.61  106.19  
1 1 1 23 7  7  o 0 56.02   4.32   45.28   107.06  21.82  107.06  
1 1 1 23 7  8  o 0 61.01   6.27   39.82   -103.28 6.87   76.72   
1 1 1 23 7  9  o 0 26.43   3.09   15.14   -28.33  2.57   151.67  
1 1 1 23 7  10 o 0 27.86   3.60   25.31   139.80  11.63  139.80  
1 1 1 23 7  11 o 0 11.05   0.47   3.24    113.74  8.96   -66.26  
1 1 1 23 7  12 o 0 7.63    0.78   4.11    -101.49 0.30   78.51   
1 1 1 23 7  13 f 1 15.75   3.02   14.03   152.58  5.17   152.58  
1 1 1 23 8  0  o 0 184.55  27.72  112.52  0.00    8.16   0.00    
1 1 1 23 8  1  o 0 241.81  13.17  157.65  4.19    20.85  4.19    
1 1 1 23 8  2  o 0 104.85  7.00   62.50   -113.24 0.04   66.76   
1 1 1 23 8  3  o 0 52.29   3.58   13.19   -45.63  32.44  134.37  
1 1 1 23 8  4  o 0 102.18  7.91   59.55   -39.85  4.48   140.15  
1 1 1 23 8  5  f 1 97.68   7.81   68.51   34.32   19.50  34.32   
1 1 1 23 8  6  o 0 34.21   3.08   1.36    27.17   30.67  -152.83 
1 1 1 23 8  7  o 0 86.06   10.66  71.99   54.24   22.06  54.24   
1 1 1 23 8  8  o 0 43.52   4.47   37.30   -73.85  16.05  -73.85  
1 1 1 23 8  9  o 0 14.37   1.19   9.47    61.72   1.63   61.72   
1 1 1 23 8  10 f 1 8.93    3.14   1.86    -49.03  4.44   130.97  
1 1 1 23 8  11 f 1 4.58    1.41   0.11    169.15  1.26   -10.85  
1 1 1 23 8  12 o 0 19.36   3.15   12.02   104.67  3.75   -75.33  
1 1 1 23 8  13 o 0 0.00    1.77   3.11    148.66  ?      ?       
1 1 1 23 9  0  o 0 117.57  10.24  71.61   0.00    20.94  180.00  
1 1 1 23 9  1  o 0 73.00   5.33   30.82   -9.49   22.83  170.51  
1 1 1 23 9  2  f 1 166.93  12.45  103.96  -76.31  4.91   -76.31  
1 1 1 23 9  3  o 0 48.62   4.67   19.13   -177.44 13.02  2.56    
1 1 1 23 9  4  o 0 108.22  9.99   70.40   59.74   10.09  59.74   
1 1 1 23 9  5  f 1 19.35   2.14   7.04    -27.98  21.72  -27.98  
1 1 1 23 9  6  f 1 60.82   9.56   33.38   -158.76 2.10   21.24   
1 1 1 23 9  7  o 0 68.78   4.59   50.64   -81.11  4.72   -81.11  
1 1 1 23 9  8  f 1 30.24   2.58   20.83   -19.70  3.87   -19.70  
1 1 1 23 9  9  o 0 11.81   1.38   0.51    12.81   16.45  12.81   
1 1 1 23 9  10 o 0 31.69   3.90   23.92   158.80  3.04   158.80  
1 1 1 23 9  11 o 0 24.25   3.06   16.72   -17.45  1.26   162.55  
1 1 1 23 9  12 f 1 13.23   1.33   12.39   -149.77 6.16   -149.77 
1 1 1 23 9  13 f 1 7.33    2.94   5.35    -148.78 0.98   -148.78 
1 1 1 23 10 0  o 0 21.35   2.90   10.51   180.00  33.28  -0.00   
1 1 1 23 10 1  o 0 24.58   2.22   5.37    -158.13 26.62  -158.13 
1 1 1 23 10 2  o 0 152.08  12.42  98.78   39.70   13.81  39.70   
1 1 1 23 10 3  o 0 96.28   7.41   63.12   19.28   12.47  19.28   
1 1 1 23 10 4  o 0 61.65   4.83   27.95   -66.92  14.26  113.08  
1 1 1 23 10 5  o 0 20.38   1.93   1.80    144.74  6.35   144.74  
1 1 1 23 10 6  o 0 100.64  7.17   53.76   -121.59 18.48  58.41   
1 1 1 23 10 7  f 1 42.09   4.10   29.17   -114.50 1.71   -114.50 
1 1 1 23 10 8  f 1 11.99   1.05   6.19    -149.81 23.18  -149.81 
1 1 1 23 10 9  o 0 45.53   5.95   28.18   -127.28 8.31   52.72   
1 1 1 23 10 10 o 0 19.90   2.87   12.14   157.64  2.60   -22.36  
1 1 1 23 10 11 o 0 6.27    1.76   2.02    53.35   2.13   -126.65 
1 1 1 23 10 12 o 0 5.56    1.36   1.23    -30.72  4.87   149.28  
1 1 1 23 11 0  o 0 114.51  15.67  69.23   180.00  7.63   -0.00   
1 1 1 23 11 1  o 0 76.06   3.70   32.38   -105.57 23.00  74.43   
1 1 1 23 11 2  o 0 131.64  8.40   81.00   -117.89 4.46   -117.89 
1 1 1 23 11 3  o 0 121.34  8.73   82.39   66.86   19.73  66.86   
1 1 1 23 11 4  o 0 38.54   2.40   0.91    -113.36 38.54  66.64   
1 1 1 23 11 5  f 1 41.44   2.51   15.21   113.64  6.62   -66.36  
1 1 1 23 11 6  o 0 33.67   3.08   20.03   88.89   3.43   -91.11  
1 1 1 23 11 7  o 0 35.46   3.32   20.94   51.49   4.67   -128.51 
1 1 1 23 11 8  o 0 10.28   1.49   3.13    -96.41  10.62  -96.41  
1 1 1 23 11 9  o 0 16.26   2.55   5.04    -84.93  11.51  95.07   
1 1 1 23 11 10 o 0 17.38   1.97   13.71   -127.19 3.69   -127.19 
1 1 1 23 11 11 o 0 18.01   1.45   14.52   151.13  4.44   151.13  
1 1 1 23 11 12 o 0 9.94    1.15   7.09    39.90   0.69   39.90   
1 1 1 23 12 0  o 0 141.61  10.52  85.05   180.00  6.97   -180.00 
1 1 1 23 12 1  o 0 195.41  6.91   131.81  132.09  30.20  132.09  
1 1 1 23 12 2  o 0 66.21   3.82   15.06   72.77   46.00  -107.23 
1 1 1 23 12 3  o 0 109.86  11.11  72.08   -87.37  14.57  -87.37  
1 1 1 23 12 4  o 0 89.71   5.80   43.99   15.09   17.90  -164.91 
1 1 1 23 12 5  f 1 96.01   6.47   48.83   88.22   19.84  -91.78  
1 1 1 23 12 6  f 1 67.89   6.46   64.72   -35.71  38.22  -35.71  
1 1 1 23 12 7  o 0 23.96   1.96   11.46   -167.56 4.57   12.44   
1 1 1 23 12 8  o 0 13.26   1.93   7.11    12.40   1.20   -167.60 
1 1 1 23 12 9  o 0 4.99    0.84   2.17    112.67  6.50   112.67  
1 1 1 23 12 10 o 0 11.29   1.97   5.93    20.62   2.84   -159.38 
1 1 1 23 12 11 f 1 3.71    0.75   1.68    58.99   6.06   58.99   
1 1 1 23 12 12 o 0 11.56   2.19   10.12   -68.94  4.85   -68.94  
1 1 1 23 13 0  o 0 33.77   2.79   13.16   0.00    5.70   180.00  
1 1 1 23 13 1  o 0 110.84  10.47  70.18   -49.33  12.03  -49.33  
1 1 1 23 13 2  o 0 33.78   1.80   5.87    22.14   12.98  -157.86 
1 1 1 23 13 3  o 0 98.56   6.26   67.62   -67.44  21.69  -67.44  
1 1 1 23 13 4  o 0 42.82   3.79   16.98   -28.85  1.62   151.15  
1 1 1 23 13 5  o 0 13.35   1.49   3.90    129.16  19.89  129.16  
1 1 1 23 13 6  o 0 10.28   1.12   5.29    119.12  16.90  119.12  
1 1 1 23 13 7  o 0 27.08   2.59   16.31   -154.78 1.58   -154.78 
1 1 1 23 13 8  o 0 17.28   1.52   12.83   -141.85 4.93   -141.85 
1 1 1 23 13 9  o 0 15.98   1.75   11.32   17.26   4.06   17.26   
1 1 1 23 13 10 o 0 10.42   1.50   3.14    0.83    7.15   -179.17 
1 1 1 23 13 11 o 0 15.85   1.93   10.87   -9.38   0.35   -9.38   
1 1 1 23 13 12 o 0 14.48   2.45   11.35   71.35   3.38   71.35   
1 1 1 23 14 0  o 0 0.00    6.40   0.00    0.00    9.88   -180.00 
1 1 1 23 14 1  o 0 60.70   4.47   30.53   -36.82  3.20   143.18  
1 1 1 23 14 2  o 0 36.81   2.77   8.76    64.82   12.42  -115.18 
1 1 1 23 14 3  o 0 39.46   2.53   12.19   -33.55  1.44   146.45  
1 1 1 23 14 4  o 0 37.79   3.47   20.56   100.98  1.21   -79.02  
1 1 1 23 14 5  o 0 80.92   5.88   60.47   100.89  13.39  100.89  
1 1 1 23 14 6  o 0 44.35   6.12   38.55   -60.58  22.17  -60.58  
1 1 1 23 14 7  o 0 14.79   1.15   9.59    128.99  2.74   128.99  
1 1 1 23 14 8  o 0 28.63   2.72   23.49   27.37   9.81   27.37   
1 1 1 23 14 9  f 1 16.62   2.53   7.26    36.84   6.29   -143.16 
1 1 1 23 14 10 o 0 5.60    0.55   1.07    -30.12  2.42   149.88  
1 1 1 23 14 11 o 0 7.68    0.91   5.59    -94.88  1.78   -94.88  
1 1 1 23 14 12 o 0 0.00    3.93   0.97    -164.28 ?      ?       
1 1 1 23 15 0  o 0 34.40   3.51   10.88   180.00  3.20   -0.00   
1 1 1 23 15 1  o 0 44.93   3.09   16.01   -33.20  10.33  146.80  
1 1 1 23 15 2  o 0 53.20   3.04   33.27   -32.10  6.45   -32.10  
1 1 1 23 15 3  f 1 42.61   4.29   24.07   -139.52 0.66   -139.52 
1 1 1 23 15 4  f 1 89.43   8.01   68.73   -53.75  20.58  -53.75  
1 1 1 23 15 5  o 0 21.30   1.69   8.07    -11.16  5.55   168.84  
1 1 1 23 15 6  o 0 6.95    2.21   8.19    -18.48  19.32  -18.48  
1 1 1 23 15 7  o 0 34.14   2.94   17.04   -111.79 10.57  68.21   
1 1 1 23 15 8  o 0 23.58   3.45   14.33   136.27  1.29   -43.73  
1 1 1 23 15 9  f 1 4.44    0.47   0.02    175.01  1.20   -4.99   
1 1 1 23 15 10 o 0 13.50   1.06   9.49    -96.15  2.36   -96.15  
1 1 1 23 15 11 o 0 12.16   1.56   5.81    19.59   3.99   -160.41 
1 1 1 23 16 0  o 0 56.38   6.26   32.27   0.00    4.67   -0.00   
1 1 1 23 16 1  o 0 77.97   5.67   38.38   -133.66 11.67  46.34   
1 1 1 23 16 2  o 0 67.46   5.86   48.23   -168.64 11.15  -168.64 
1 1 1 23 16 3  o 0 19.68   1.20   5.65    164.98  7.82   -15.02  
1 1 1 23 16 4  o 0 36.17   2.29   13.93   106.60  16.75  -73.40  
1 1 1 23 16 5  o 0 30.29   2.26   15.95   79.89   3.56   -100.11 
1 1 1 23 16 6  o 0 57.84   4.89   45.75   112.62  16.78  112.62  
1 1 1 23 16 7  o 0 33.61   3.63   26.97   -15.70  11.48  -15.70  
1 1 1 23 16 8  o 0 24.26   2.13   11.64   125.66  7.15   -54.34  
1 1 1 23 16 9  o 0 11.86   1.30   8.96    -61.57  6.64   -61.57  
1 1 1 23 16 10 o 0 5.39    0.79   0.60    -25.95  0.65   154.05  
1 1 1 23 16 11 o 0 4.91    1.10   2.11    -33.73  0.93   -33.73  
1 1 1 23 17 0  o 0 70.33   6.73   44.41   0.00    14.93  0.00    
1 1 1 23 17 1  o 0 0.00    4.37   6.35    -164.99 ?      ?       
1 1 1 23 17 2  o 0 40.97   3.16   32.09   23.42   17.04  23.42   
1 1 1 23 17 3  o 0 29.15   2.59   16.37   164.85  0.39   164.85  
1 1 1 23 17 4  o 0 48.02   5.02   34.64   -55.18  11.13  -55.18  
1 1 1 23 17 5  o 0 18.89   1.33   5.40    37.85   5.26   -142.15 
1 1 1 23 17 6  f 1 2.51    1.15   2.34    178.76  5.03   178.76  
1 1 1 23 17 7  o 0 28.00   3.54   13.43   -20.28  7.86   159.72  
1 1 1 23 17 8  o 0 23.83   2.06   17.74   -56.08  5.91   -56.08  
1 1 1 23 17 9  o 0 16.12   1.57   11.26   -88.60  3.12   -88.60  
1 1 1 23 17 10 o 0 6.14    0.62   3.02    -173.53 0.87   6.47    
1 1 1 23 17 11 o 0 4.93    0.05   1.88    10.27   1.40   -169.73 
1 1 1 23 18 0  o 0 27.24   3.48   16.85   180.00  13.94  -0.00   
1 1 1 23 18 1  o 0 10.97   0.99   0.87    -70.44  3.65   -70.44  
1 1 1 23 18 2  o 0 32.08   3.00   13.74   75.56   9.40   -104.44 
1 1 1 23 18 3  o 0 45.42   4.19   25.73   115.45  2.71   -64.55  
1 1 1 23 18 4  o 0 7.74    0.93   2.60    -61.93  6.55   -61.93  
1 1 1 23 18 5  f 1 12.67   1.17   5.79    52.30   1.18   -127.70 
1 1 1 23 18 6  o 0 18.48   1.88   9.03    159.32  3.40   -20.68  
1 1 1 23 18 7  o 0 12.21   1.00   5.62    -4.52   0.14   175.48  
1 1 1 23 18 8  o 0 15.41   2.19   11.34   -168.00 4.79   -168.00 
1 1 1 23 18 9  o 0 35.74   2.90   27.94   33.23   12.48  33.23   
1 1 1 23 18 10 o 0 2.82    0.84   0.28    -60.44  2.58   -60.44  
1 1 1 23 19 0  o 0 6.98    1.65   1.31    0.00    8.32   -180.00 
1 1 1 23 19 1  o 0 7.66    1.36   3.14    50.85   7.85   50.85   
1 1 1 23 19 2  o 0 71.91   5.55   45.84   51.90   5.86   51.90   
1 1 1 23 19 3  o 0 24.67   4.71   12.34   3.48    4.07   3.48    
1 1 1 23 19 4  o 0 31.46   2.24   15.76   -74.98  5.94   105.02  
1 1 1 23 19 5  o 0 11.71   1.33   4.31    68.63   1.39   68.63   
1 1 1 23 19 6  o 0 19.33   2.16   10.58   6.46    0.65   -173.54 
1 1 1 23 19 7  o 0 15.11   1.69   1.52    -0.12   14.77  179.88  
1 1 1 23 19 8  o 0 9.88    1.28   3.67    168.27  3.52   -11.73  
1 1 1 23 19 9  o 0 1.03    2.87   1.40    105.85  3.04   105.85  
1 1 1 23 19 10 o 0 11.43   1.29   6.87    -85.72  0.66   -85.72  
1 1 1 23 20 0  o 0 54.49   5.50   32.24   180.00  3.90   -180.00 
1 1 1 23 20 1  o 0 55.67   3.52   35.88   -178.24 6.36   -178.24 
1 1 1 23 20 2  f 1 25.21   1.50   15.93   -172.25 3.32   -172.25 
1 1 1 23 20 3  o 0 31.60   2.54   20.72   101.31  5.04   101.31  
1 1 1 23 20 4  o 0 14.79   1.72   6.85    -12.87  1.73   167.13  
1 1 1 23 20 5  o 0 35.68   1.96   21.90   26.89   2.49   26.89   
1 1 1 23 20 6  o 0 27.69   2.77   14.97   -120.21 2.28   59.79   
1 1 1 23 20 7  o 0 7.02    1.48   2.58    86.89   0.57   -93.11  
1 1 1 23 20 8  o 0 13.93   1.62   7.46    -150.06 0.45   29.94   
1 1 1 23 20 9  o 0 7.65    0.83   4.17    3.28    0.14   3.28    
1 1 1 23 21 0  o 0 7.81    2.03   1.43    180.00  0.88   -0.00   
1 1 1 23 21 1  o 0 22.20   2.45   9.42    -135.74 5.71   44.26   
1 1 1 23 21 2  f 1 21.29   2.43   15.97   15.31   10.52  15.31   
1 1 1 23 21 3  o 0 35.24   1.81   20.34   177.36  0.85   177.36  
1 1 1 23 21 4  o 0 37.92   2.88   22.74   -81.63  2.61   -81.63  
1 1 1 23 21 5  f 1 13.96   1.43   5.91    16.36   2.05   -163.64 
1 1 1 23 21 6  o 0 11.16   1.32   6.84    72.95   2.43   72.95   
1 1 1 23 21 7  o 0 11.13   1.82   3.50    -162.58 4.90   17.42   
1 1 1 23 21 8  o 0 8.50    1.20   4.52    -95.60  0.01   84.40   
1 1 1 23 21 9  o 0 11.11   1.27   5.68    116.91  0.68   -63.09  
1 1 1 23 22 0  o 0 9.63    1.71   4.49    0.00    2.10   180.00  
1 1 1 23 22 1  o 0 16.40   1.21   5.31    0.24    6.47   -179.76 
1 1 1 23 22 2  o 0 20.31   2.60   9.05    -70.87  3.46   109.13  
1 1 1 23 22 3  o 0 3.88    1.03   2.73    -137.81 6.65   -137.81 
1 1 1 23 22 4  o 0 3.63    0.84   2.70    -69.35  8.12   -69.35  
1 1 1 23 22 5  f 1 19.81   1.95   10.84   -121.22 0.21   -121.22 
1 1 1 23 22 6  o 0 7.63    1.45   0.15    -130.11 7.33   49.89   
1 1 1 23 22 7  o 0 2.68    0.69   0.64    -137.04 3.17   -137.04 
1 1 1 23 22 8  o 0 5.29    1.13   0.15    104.74  5.02   -75.26  
1 1 1 23 23 0  o 0 13.12   3.09   0.95    180.00  0.11   0.00    
1 1 1 23 23 1  o 0 14.07   1.64   6.87    90.00   1.51   90.00   
1 1 1 23 23 2  o 0 19.21   1.79   10.41   180.00  1.71   180.00  
1 1 1 23 23 3  f 1 4.46    1.45   1.06    90.00   1.10   -90.00  
1 1 1 23 23 4  o 0 4.22    2.80   1.26    180.00  1.75   -0.00   
1 1 1 23 23 5  o 0 14.72   2.19   7.92    90.00   6.45   -90.00  
1 1 1 23 23 6  f 1 1.45    0.63   0.10    0.00    1.79   180.00  
1 1 1 23 23 7  o 0 14.09   1.57   7.48    -90.00  0.16   90.00   
1 1 1 23 23 8  o 0 17.77   5.57   9.34    0.00    4.56   0.00    
1 1 1 24 0  0  f 1 84.28   6.91   42.41   0.00    45.33  180.00  
1 1 1 24 0  1  o 0 19.10   1.95   1.53    135.00  18.51  -45.00  
1 1 1 24 0  2  o 0 45.17   3.61   7.25    -90.00  2.26   -90.00  
1 1 1 24 0  3  o 0 19.78   3.42   1.39    45.00   3.48   -135.00 
1 1 1 24 0  4  f 1 32.33   4.41   15.58   180.00  13.21  0.00    
1 1 1 24 0  5  o 0 55.13   9.09   31.13   -45.00  3.68   -45.00  
1 1 1 24 0  6  o 0 70.66   12.08  38.86   -90.00  20.53  -90.00  
1 1 1 24 0  7  o 0 18.58   2.62   10.86   45.00   12.09  -135.00 
1 1 1 24 0  8  o 0 32.02   5.59   21.95   180.00  6.78   0.00    
1 1 1 24 0  9  o 0 10.47   1.18   0.38    135.00  0.83   -45.00  
1 1 1 24 0  10 o 0 5.38    1.27   0.82    -90.00  1.92   90.00   
1 1 1 24 0  11 o 0 19.51   2.79   13.85   -135.00 3.07   45.00   
1 1 1 24 0  12 f 1 11.90   2.64   8.53    0.00    0.84   180.00  
1 1 1 24 0  13 o 0 0.00    2.00   0.00    -0.00   1.14   135.00  
1 1 1 24 1  0  o 0 231.90  30.83  134.82  0.00    20.50  0.00    
1 1 1 24 1  1  o 0 130.83  10.93  77.80   106.82  16.92  106.82  
1 1 1 24 1  2  f 1 159.77  9.41   68.43   34.55   48.44  -145.45 
1 1 1 24 1  3  o 0 173.98  12.16  114.94  47.05   27.35  47.05   
1 1 1 24 1  4  o 0 32.94   3.22   1.89    -84.29  34.27  -84.29  
1 1 1 24 1  5  o 0 109.18  8.14   46.87   85.50   34.19  -94.50  
1 1 1 24 1  6  o 0 71.87   6.70   33.86   -110.69 13.97  69.31   
1 1 1 24 1  7  o 0 59.15   5.79   46.67   -114.81 23.76  -114.81 
1 1 1 24 1  8  f 1 47.33   5.01   36.40   -57.35  10.27  -57.35  
1 1 1 24 1  9  o 0 57.24   6.12   34.21   -126.02 10.13  53.98   
1 1 1 24 1  10 o 0 14.59   1.67   6.69    -20.09  5.22   159.91  
1 1 1 24 1  11 o 0 26.05   4.05   19.93   118.30  3.00   118.30  
1 1 1 24 1  12 o 0 22.94   2.10   18.55   50.86   4.53   50.86   
1 1 1 24 1  13 f 1 10.26   0.97   6.20    14.69   2.14   -165.31 
1 1 1 24 2  0  o 0 317.86  31.39  186.72  0.00    39.18  0.00    
1 1 1 24 2  1  o 0 142.25  8.51   77.05   -93.47  3.00   86.53   
1 1 1 24 2  2  o 0 64.24   5.71   40.72   -64.00  27.93  -64.00  
1 1 1 24 2  3  o 0 95.10   5.97   51.25   -63.40  6.71   116.60  
1 1 1 24 2  4  f 1 110.98  9.66   64.26   24.51   1.14   -155.49 
1 1 1 24 2  5  f 1 38.95   2.72   12.19   126.90  6.63   -53.10  
1 1 1 24 2  6  o 0 36.06   2.46   2.39    2.07    0.29   -177.93 
1 1 1 24 2  7  o 0 67.95   5.66   39.20   24.53   4.29   -155.47 
1 1 1 24 2  8  o 0 62.45   8.93   55.18   47.36   25.45  47.36   
1 1 1 24 2  9  o 0 29.54   3.09   19.78   -115.88 1.29   64.12   
1 1 1 24 2  10 o 0 16.50   1.97   9.86    -118.42 1.76   61.58   
1 1 1 24 2  11 o 0 10.21   1.60   4.32    111.93  5.06   -68.07  
1 1 1 24 2  12 o 0 12.99   1.11   10.33   57.74   3.09   57.74   
1 1 1 24 2  13 o 0 7.74    0.73   3.86    8.41    3.11   -171.59 
1 1 1 24 3  0  o 0 124.16  14.07  73.34   180.00  1.48   -180.00 
1 1 1 24 3  1  o 0 120.12  6.80   88.29   179.94  38.54  179.94  
1 1 1 24 3  2  o 0 388.54  27.13  274.76  120.57  85.79  120.57  
1 1 1 24 3  3  o 0 58.48   9.51   35.06   121.24  11.34  121.24  
1 1 1 24 3  4  o 0 65.15   4.65   18.22   -175.42 38.09  4.58    
1 1 1 24 3  5  o 0 104.13  8.93   68.46   -145.05 14.04  -145.05 
1 1 1 24 3  6  o 0 84.02   7.71   39.24   -137.62 21.15  42.38   
1 1 1 24 3  7  f 1 38.27   2.24   19.15   -99.82  6.92   80.18   
1 1 1 24 3  8  o 0 38.58   5.56   24.27   62.52   2.90   -117.48 
1 1 1 24 3  9  o 0 26.21   3.30   7.52    -147.67 21.72  32.33   
1 1 1 24 3  10 o 0 34.85   2.99   24.45   -142.45 0.58   37.55   
1 1 1 24 3  11 o 0 7.77    1.60   3.34    -41.15  2.86   138.85  
1 1 1 24 3  12 o 0 4.48    2.45   0.76    136.01  5.50   136.01  
1 1 1 24 3  13 o 0 0.65    1.38   0.37    -59.68  0.77   -59.68  
1 1 1 24 4  0  o 0 119.20  16.09  71.19   0.00    8.73   0.00    
1 1 1 24 4  1  o 0 114.05  6.48   64.93   100.03  3.31   -79.97  
1 1 1 24 4  2  o 0 167.47  10.42  84.07   34.09   31.78  -145.91 
1 1 1 24 4  3  o 0 37.31   2.57   9.91    -55.74  3.47   124.26  
1 1 1 24 4  4  o 0 67.82   3.87   29.13   -148.17 19.35  31.83   
1 1 1 24 4  5  o 0 118.29  9.14   54.40   161.96  34.50  -18.04  
1 1 1 24 4  6  f 1 69.50   5.46   35.97   118.74  8.64   -61.26  
1 1 1 24 4  7  o 0 52.49   6.26   43.16   167.43  15.19  167.43  
1 1 1 24 4  8  o 0 35.42   3.81   17.49   -57.06  12.63  122.94  
1 1 1 24 4  9  o 0 36.59   4.39   26.89   47.85   1.95   47.85   
1 1 1 24 4  10 o 0 19.19   2.14   11.71   -28.97  2.74   151.03  
1 1 1 24 4  11 o 0 10.50   1.06   7.50    65.48   1.34   65.48   
1 1 1 24 4  12 o 0 9.11    0.91   4.74    -153.87 2.45   26.13   
1 1 1 24 4  13 o 0 0.67    0.62   0.78    60.07   1.61   60.07   
1 1 1 24 5  0  o 0 84.59   5.64   50.82   0.00    24.40  180.00  
1 1 1 24 5  1  o 0 105.27  8.20   71.78   104.60  21.53  104.60  
1 1 1 24 5  2  o 0 93.74   7.84   47.31   87.26   15.11  -92.74  
1 1 1 24 5  3  o 0 45.32   3.76   3.95    -33.86  41.53  146.14  
1 1 1 24 5  4  o 0 34.87   3.93   1.67    -112.75 30.17  67.25   
1 1 1 24 5  5  o 0 60.69   6.41   28.63   -11.43  11.27  168.57  
1 1 1 24 5  6  f 1 46.75   4.23   18.27   -55.41  12.34  124.59  
1 1 1 24 5  7  o 0 19.65   2.57   6.18    -115.62 8.54   64.38   
1 1 1 24 5  8  o 0 35.61   3.22   19.56   -88.70  8.79   91.30   
1 1 1 24 5  9  o 0 46.11   5.42   44.91   -166.80 24.16  -166.80 
1 1 1 24 5  10 o 0 19.80   1.58   9.79    95.81   7.90   -84.19  
1 1 1 24 5  11 o 0 17.10   1.88   15.93   -104.98 8.00   -104.98 
1 1 1 24 5  12 o 0 11.49   1.80   8.61    166.70  0.71   166.70  
1 1 1 24 5  13 o 0 3.69    0.64   1.04    -156.76 0.66   23.24   
1 1 1 24 6  0  o 0 78.48   11.24  47.37   0.00    49.93  180.00  
1 1 1 24 6  1  o 0 69.00   4.35   35.86   1.72    5.68   -178.28 
1 1 1 24 6  2  o 0 120.67  9.15   68.56   145.95  6.74   -34.05  
1 1 1 24 6  3  o 0 148.12  13.04  92.42   47.60   5.76   47.60   
1 1 1 24 6  4  f 1 113.38  8.56   84.61   156.06  33.99  156.06  
1 1 1 24 6  5  o 0 109.02  5.72   79.99   -15.58  29.01  -15.58  
1 1 1 24 6  6  o 0 21.75   2.11   5.60    108.48  21.29  108.48  
1 1 1 24 6  7  o 0 27.63   3.41   9.80    149.52  16.33  -30.48  
1 1 1 24 6  8  o 0 58.79   3.84   40.37   111.58  1.84   -68.42  
1 1 1 24 6  9  f 1 39.22   4.02   30.14   -90.97  4.27   -90.97  
1 1 1 24 6  10 o 0 12.08   1.18   5.66    88.94   3.03   -91.06  
1 1 1 24 6  11 o 0 11.45   1.03   9.45    55.93   4.12   55.93   
1 1 1 24 6  12 o 0 17.87   2.08   13.95   2.86    1.78   2.86    
1 1 1 24 6  13 o 0 17.32   2.82   15.82   -153.69 6.34   -153.69 
1 1 1 24 7  0  o 0 47.68   4.66   14.91   0.00    5.00   0.00    
1 1 1 24 7  1  o 0 40.02   2.66   13.60   -121.88 3.73   58.12   
1 1 1 24 7  2  o 0 64.39   3.90   23.81   -86.26  25.87  93.74   
1 1 1 24 7  3  o 0 105.39  5.81   46.41   119.50  33.88  -60.50  
1 1 1 24 7  4  o 0 65.15   4.91   29.85   -45.77  15.18  134.23  
1 1 1 24 7  5  o 0 84.62   8.67   55.55   -49.19  11.28  -49.19  
1 1 1 24 7  6  o 0 44.57   5.64   17.19   -134.87 20.09  45.13   
1 1 1 24 7  7  f 1 62.40   4.65   44.99   -175.60 2.81   -175.60 
1 1 1 24 7  8  o 0 63.15   3.58   46.80   29.68   4.67   29.68   
1 1 1 24 7  9  o 0 10.75   1.65   4.56    -154.95 0.99   25.05   
1 1 1 24 7  10 o 0 20.03   2.16   17.94   164.84  10.08  164.84  
1 1 1 24 7  11 o 0 11.54   0.24   10.10   4.04    6.09   4.04    
1 1 1 24 7  12 o 0 4.55    0.88   1.77    108.02  1.99   -71.98  
1 1 1 24 8  0  o 0 117.39  13.17  71.15   0.00    8.43   0.00    
1 1 1 24 8  1  o 0 57.23   4.90   29.12   145.21  2.99   -34.79  
1 1 1 24 8  2  o 0 84.73   5.27   53.98   146.19  10.12  146.19  
1 1 1 24 8  3  o 0 84.82   5.32   58.01   -109.74 18.03  -109.74 
1 1 1 24 8  4  f 1 34.36   4.31   5.36    -31.88  3.07   148.12  
1 1 1 24 8  5  o 0 45.48   3.80   17.34   37.31   11.98  -142.69 
1 1 1 24 8  6  o 0 43.44   4.43   31.69   100.57  12.14  100.57  
1 1 1 24 8  7  o 0 82.63   6.76   60.07   -167.32 3.56   -167.32 
1 1 1 24 8  8  o 0 30.87   1.89   21.33   -93.91  3.73   -93.91  
1 1 1 24 8  9  o 0 14.91   2.17   8.84    89.52   1.25   -90.48  
1 1 1 24 8  10 o 0 12.35   1.63   6.92    165.65  0.64   165.65  
1 1 1 24 8  11 o 0 28.77   3.11   22.78   130.29  4.06   130.29  
1 1 1 24 8  12 f 1 8.88    2.55   4.45    82.10   3.62   -97.90  
1 1 1 24 9  0  o 0 27.11   2.93   9.07    0.00    9.90   -180.00 
1 1 1 24 9  1  o 0 157.44  8.43   101.76  -133.48 14.69  -133.48 
1 1 1 24 9  2  f 1 73.51   3.62   34.69   -158.74 15.43  21.26   
1 1 1 24 9  3  o 0 129.55  11.92  77.39   170.70  1.74   -9.30   
1 1 1 24 9  4  o 0 138.11  11.05  111.96  10.37   57.15  10.37   
1 1 1 24 9  5  o 0 80.17   7.38   48.04   -66.35  1.65   -66.35  
1 1 1 24 9  6  o 0 65.93   5.78   38.60   -7.76   14.49  172.24  
1 1 1 24 9  7  f 1 33.90   4.97   6.47    -56.02  33.10  123.98  
1 1 1 24 9  8  o 0 16.27   1.42   11.30   -24.51  2.17   -24.51  
1 1 1 24 9  9  o 0 20.40   2.08   11.61   -159.86 4.60   20.14   
1 1 1 24 9  10 o 0 14.93   2.31   11.18   -32.27  1.85   -32.27  
1 1 1 24 9  11 o 0 12.02   2.25   8.28    51.39   0.45   51.39   
1 1 1 24 9  12 o 0 22.71   2.42   19.34   -0.06   6.00   -0.06   
1 1 1 24 10 0  o 0 10.04   2.30   0.15    180.00  1.87   -0.00   
1 1 1 24 10 1  o 0 19.90   1.73   7.20    -156.36 22.91  -156.36 
1 1 1 24 10 2  o 0 34.78   1.93   2.97    32.11   26.31  -147.89 
1 1 1 24 10 3  o 0 36.74   2.53   9.10    42.53   12.42  -137.47 
1 1 1 24 10 4  o 0 58.28   4.89   31.26   162.57  0.89   -17.43  
1 1 1 24 10 5  o 0 110.19  9.63   92.93   -125.14 50.00  -125.14 
1 1 1 24 10 6  o 0 43.69   3.40   33.71   -108.16 9.54   -108.16 
1 1 1 24 10 7  o 0 30.56   1.99   19.86   118.72  1.51   118.72  
1 1 1 24 10 8  o 0 42.55   3.87   28.59   112.56  2.65   -67.44  
1 1 1 24 10 9  o 0 23.10   2.26   22.43   148.94  15.74  148.94  
1 1 1 24 10 10 o 0 10.48   1.51   6.58    -43.24  0.37   136.76  
1 1 1 24 10 11 o 0 8.18    0.85   3.71    -121.27 2.64   58.73   
1 1 1 24 10 12 o 0 1.79    1.12   0.60    123.18  1.66   123.18  
1 1 1 24 11 0  o 0 72.21   5.96   43.42   180.00  1.38   -0.00   
1 1 1 24 11 1  o 0 65.34   6.53   29.94   -105.37 13.11  74.63   
1 1 1 24 11 2  o 0 86.09   5.49   55.94   95.48   13.24  95.48   
1 1 1 24 11 3  o 0 86.55   4.21   49.46   174.89  1.91   -5.11   
1 1 1 24 11 4  o 0 39.27   3.90   10.21   -101.66 0.53   -101.66 
1 1 1 24 11 5  o 0 35.46   3.07   27.66   -94.47  11.58  -94.47  
1 1 1 24 11 6  o 0 84.32   7.46   65.66   57.52   15.07  57.52   
1 1 1 24 11 7  o 0 27.83   2.43   17.38   -117.60 1.70   -117.60 
1 1 1 24 11 8  o 0 30.34   3.03   18.88   140.16  4.01   -39.84  
1 1 1 24 11 9  o 0 36.45   3.39   31.31   5.97    12.32  5.97    
1 1 1 24 11 10 o 0 8.34    1.59   4.21    69.75   1.59   -110.25 
1 1 1 24 11 11 o 0 5.96    1.04   2.65    145.12  2.37   -34.88  
1 1 1 24 11 12 o 0 6.76    0.51   4.20    83.91   0.28   -96.09  
1 1 1 24 12 0  o 0 66.47   6.69   33.80   0.00    18.35  -0.00   
1 1 1 24 12 1  o 0 54.95   3.85   26.79   -48.46  16.64  -48.46  
1 1 1 24 12 2  o 0 93.23   4.94   48.39   -1.77   11.66  178.23  
1 1 1 24 12 3  o 0 26.88   2.13   0.03    -24.88  10.97  -24.88  
1 1 1 24 12 4  f 1 42.68   3.47   25.93   37.46   2.54   37.46   
1 1 1 24 12 5  o 0 51.10   3.34   36.90   50.27   6.06   50.27   
1 1 1 24 12 6  o 0 58.42   4.43   48.86   -105.57 19.68  -105.57 
1 1 1 24 12 7  o 0 31.32   7.50   24.23   -69.03  6.20   -69.03  
1 1 1 24 12 8  o 0 34.87   2.90   25.46   -132.19 3.35   -132.19 
1 1 1 24 12 9  o 0 19.31   1.26   14.36   -56.55  4.14   -56.55  
1 1 1 24 12 10 o 0 29.01   2.12   25.12   52.51   10.35  52.51   
1 1 1 24 12 11 o 0 13.13   1.81   11.32   -26.72  4.90   -26.72  
1 1 1 24 12 12 f 1 1.16    1.91   1.61    -45.57  3.58   -45.57  
1 1 1 24 13 0  o 0 35.84   3.21   15.29   180.00  5.19   -0.00   
1 1 1 24 13 1  o 0 93.46   8.50   30.86   55.73   46.47  -124.27 
1 1 1 24 13 2  o 0 113.82  6.67   70.47   -134.70 8.65   -134.70 
1 1 1 24 13 3  o 0 20.15   2.38   6.23    -59.61  5.28   120.39  
1 1 1 24 13 4  o 0 56.15   3.53   46.23   43.02   19.26  43.02   
1 1 1 24 13 5  o 0 10.48   1.48   2.19    149.50  7.87   149.50  
1 1 1 24 13 6  o 0 14.96   1.32   1.01    135.19  3.01   -44.81  
1 1 1 24 13 7  o 0 26.27   2.05   16.53   161.09  1.76   -18.91  
1 1 1 24 13 8  o 0 47.52   5.66   31.97   -137.77 0.70   42.23   
1 1 1 24 13 9  o 0 11.73   1.60   4.06    -44.79  7.19   135.21  
1 1 1 24 13 10 o 0 7.76    0.71   4.08    81.90   0.82   81.90   
1 1 1 24 13 11 o 0 6.31    1.40   3.70    71.79   0.35   -108.21 
1 1 1 24 14 0  o 0 72.06   6.57   42.28   0.00    0.79   -180.00 
1 1 1 24 14 1  o 0 48.29   4.61   22.48   -15.85  10.07  164.15  
1 1 1 24 14 2  o 0 64.00   7.51   34.21   -144.19 5.83   35.81   
1 1 1 24 14 3  o 0 54.72   4.09   36.29   -67.22  1.81   -67.22  
1 1 1 24 14 4  f 1 61.78   3.26   39.19   -161.11 2.56   18.89   
1 1 1 24 14 5  o 0 28.33   2.13   18.86   -55.78  8.83   -55.78  
1 1 1 24 14 6  o 0 24.87   2.32   8.04    -34.81  13.55  145.19  
1 1 1 24 14 7  o 0 6.10    0.78   4.01    56.52   13.47  56.52   
1 1 1 24 14 8  o 0 17.51   2.63   6.29    -164.06 9.69   15.94   
1 1 1 24 14 9  o 0 7.52    0.83   0.31    -148.05 8.49   31.95   
1 1 1 24 14 10 o 0 22.75   2.01   16.31   -137.65 2.61   -137.65 
1 1 1 24 14 11 o 0 4.62    1.50   1.26    -4.79   8.22   -4.79   
1 1 1 24 15 0  o 0 9.51    1.64   1.18    0.00    3.40   180.00  
1 1 1 24 15 1  o 0 33.83   1.82   25.30   47.05   13.17  47.05   
1 1 1 24 15 2  o 0 56.14   4.70   43.82   -131.96 16.86  -131.96 
1 1 1 24 15 3  o 0 27.71   1.94   17.34   20.56   5.48   20.56   
1 1 1 24 15 4  o 0 13.93   1.28   1.89    78.76   15.33  78.76   
1 1 1 24 15 5  o 0 26.03   1.55   15.09   143.18  6.68   143.18  
1 1 1 24 15 6  o 0 45.28   4.12   30.50   25.75   1.66   25.75   
1 1 1 24 15 7  o 0 17.45   1.56   8.11    7.48    5.33   -172.52 
1 1 1 24 15 8  o 0 34.18   4.30   24.54   14.27   4.83   14.27   
1 1 1 24 15 9  o 0 28.87   3.48   23.30   134.02  8.98   134.02  
1 1 1 24 15 10 o 0 5.30    1.03   2.95    -77.11  0.28   -77.11  
1 1 1 24 15 11 o 0 10.46   1.89   3.69    -149.21 5.99   30.79   
1 1 1 24 16 0  o 0 1.41    2.71   0.00    180.00  0.25   0.00    
1 1 1 24 16 1  o 0 18.82   1.42   1.37    119.66  0.04   119.66  
1 1 1 24 16 2  o 0 33.99   2.75   18.04   64.37   4.42   -115.63 
1 1 1 24 16 3  f 1 33.96   4.17   21.30   175.06  2.80   175.06  
1 1 1 24 16 4  o 0 15.82   2.32   2.06    -103.73 5.48   76.27   
1 1 1 24 16 5  o 0 31.42   2.73   26.53   161.79  13.83  161.79  
1 1 1 24 16 6  f 1 22.00   1.93   13.62   138.31  0.17   138.31  
1 1 1 24 16 7  o 0 5.52    0.83   4.00    -25.16  12.21  -25.16  
1 1 1 24 16 8  o 0 10.47   1.22   5.97    -115.02 0.29   64.98   
1 1 1 24 16 9  o 0 9.73    1.39   3.78    -4.27   3.95   175.73  
1 1 1 24 16 10 o 0 10.65   0.72   6.79    156.26  0.35   156.26  
1 1 1 24 17 0  o 0 18.92   1.89   6.91    0.00    0.73   180.00  
1 1 1 24 17 1  o 0 74.70   4.38   57.83   97.03   23.29  97.03   
1 1 1 24 17 2  f 1 58.05   3.63   41.87   102.28  12.61  102.28  
1 1 1 24 17 3  o 0 77.50   7.76   51.07   -111.62 5.24   -111.62 
1 1 1 24 17 4  o 0 14.51   1.14   8.37    35.78   4.75   35.78   
1 1 1 24 17 5  o 0 27.58   2.66   18.66   55.70   3.49   55.70   
1 1 1 24 17 6  o 0 45.45   3.34   36.88   48.19   16.88  48.19   
1 1 1 24 17 7  o 0 15.54   1.40   3.22    138.90  12.00  -41.10  
1 1 1 24 17 8  o 0 9.54    0.94   3.59    13.28   3.82   -166.72 
1 1 1 24 17 9  o 0 13.30   1.59   9.54    -97.59  3.63   -97.59  
1 1 1 24 17 10 o 0 8.15    1.08   5.80    176.79  2.22   176.79  
1 1 1 24 18 0  o 0 23.37   2.70   7.94    180.00  2.27   -180.00 
1 1 1 24 18 1  o 0 16.54   2.74   1.44    62.43   1.20   -117.57 
1 1 1 24 18 2  o 0 43.85   2.62   12.77   43.68   27.22  -136.32 
1 1 1 24 18 3  o 0 50.56   3.74   42.98   171.21  24.07  171.21  
1 1 1 24 18 4  o 0 28.69   1.97   16.48   -145.60 1.72   34.40   
1 1 1 24 18 5  o 0 43.14   3.54   34.87   5.09    17.11  5.09    
1 1 1 24 18 6  o 0 24.77   2.23   15.90   -77.64  2.42   -77.64  
1 1 1 24 18 7  o 0 22.82   1.89   13.52   70.39   0.74   -109.61 
1 1 1 24 18 8  o 0 12.72   1.36   5.82    22.41   3.25   -157.59 
1 1 1 24 18 9  o 0 9.22    1.23   6.47    56.34   2.32   56.34   
1 1 1 24 18 10 o 0 0.00    0.60   3.01    -149.09 ?      ?       
1 1 1 24 19 0  o 0 169.65  25.06  47.91   -0.00   ?      ?       
1 1 1 24 19 1  f 1 27.26   2.25   17.94   24.74   4.13   24.74   
1 1 1 24 19 2  f 1 61.25   5.70   37.93   30.23   1.98   30.23   
1 1 1 24 19 3  o 0 56.24   4.14   29.11   -130.25 9.66   49.75   
1 1 1 24 19 4  f 1 16.21   2.11   3.84    -134.86 10.76  45.14   
1 1 1 24 19 5  f 1 33.44   2.99   19.96   -143.05 0.23   -143.05 
1 1 1 24 19 6  o 0 12.01   1.29   7.86    35.62   2.56   35.62   
1 1 1 24 19 7  o 0 8.54    1.22   1.06    -121.33 7.32   58.67   
1 1 1 24 19 8  o 0 10.59   1.67   6.32    -9.38   1.44   -9.38   
1 1 1 24 19 9  f 1 2.99    1.37   0.16    134.08  1.12   -45.92  
1 1 1 24 20 0  o 0 14.88   1.64   3.87    180.00  2.08   180.00  
1 1 1 24 20 1  f 1 24.19   1.98   15.99   -4.16   4.88   -4.16   
1 1 1 24 20 2  o 0 17.45   1.32   6.90    53.81   5.47   -126.19 
1 1 1 24 20 3  o 0 42.04   3.24   24.21   6.46    0.71   -173.54 
1 1 1 24 20 4  o 0 43.43   2.70   24.60   -98.24  1.56   81.76   
1 1 1 24 20 5  o 0 15.02   1.50   9.37    17.83   1.90   17.83   
1 1 1 24 20 6  f 1 30.72   2.13   20.36   -19.07  4.98   -19.07  
1 1 1 24 20 7  o 0 14.95   2.33   3.74    34.84   9.53   -145.16 
1 1 1 24 20 8  o 0 15.03   2.49   8.60    -85.52  0.01   94.48   
1 1 1 24 20 9  o 0 11.01   1.18   5.67    -42.72  1.01   137.28  
1 1 1 24 21 0  o 0 72.10   5.81   41.56   180.00  2.28   -180.00 
1 1 1 24 21 1  o 0 33.12   2.70   19.82   32.79   2.35   32.79   
1 1 1 24 21 2  o 0 6.28    0.79   0.52    152.29  3.09   152.29  
1 1 1 24 21 3  o 0 13.41   4.67   4.28    -27.24  5.08   152.76  
1 1 1 24 21 4  o 0 5.22    0.67   0.52    -46.13  5.59   -46.13  
1 1 1 24 21 5  o 0 23.99   1.83   14.12   -156.96 1.20   -156.96 
1 1 1 24 21 6  o 0 18.34   2.33   9.39    -96.83  1.61   83.17   
1 1 1 24 21 7  o 0 5.61    0.68   1.02    83.94   3.82   -96.06  
1 1 1 24 21 8  o 0 3.99    1.11   0.09    -31.65  3.62   148.35  
1 1 1 24 22 0  o 0 1.54    1.31   0.08    180.00  3.06   0.00    
1 1 1 24 22 1  o 0 14.73   1.31   6.41    118.86  1.73   -61.14  
1 1 1 24 22 2  o 0 7.19    0.94   1.01    -47.11  7.08   -47.11  
1 1 1 24 22 3  f 1 6.52    1.53   0.71    -137.38 4.63   42.62   
1 1 1 24 22 4  o 0 19.15   1.64   9.00    35.41   2.89   -144.59 
1 1 1 24 22 5  f 1 27.02   2.72   13.16   163.76  3.39   -16.24  
1 1 1 24 22 6  o 0 11.14   1.30   6.37    102.99  1.73   102.99  
1 1 1 24 22 7  o 0 5.36    0.69   0.51    18.89   4.40   -161.11 
1 1 1 24 22 8  o 0 7.22    0.86   3.42    -41.18  0.45   138.82  
1 1 1 24 23 0  o 0 15.34   1.68   8.36    0.00    0.16   180.00  
1 1 1 24 23 1  f 1 12.24   1.48   1.21    61.90   10.43  -118.10 
1 1 1 24 23 2  o 0 25.73   2.82   16.78   133.74  6.09   133.74  
1 1 1 24 23 3  o 0 11.57   1.22   1.86    -40.99  8.28   139.01  
1 1 1 24 23 4  o 0 28.45   1.77   16.59   59.25   2.79   59.25   
1 1 1 24 23 5  o 0 17.85   1.18   8.50    66.61   1.68   -113.39 
1 1 1 24 23 6  o 0 7.10    1.00   3.80    113.95  0.72   113.95  
1 1 1 24 23 7  o 0 8.70    1.28   2.21    -28.43  4.50   151.57  
1 1 1 24 24 0  o 0 24.71   3.67   13.07   0.00    2.98   0.00    
1 1 1 24 24 1  o 0 7.23    1.04   3.05    90.00   0.03   90.00   
1 1 1 24 24 2  o 0 5.62    1.63   0.65    0.00    0.14   180.00  
1 1 1 24 24 3  o 0 25.89   5.93   13.60   -90.00  1.08   -90.00  
1 1 1 24 24 4  o 0 0.00    3.07   0.00    180.00  2.94   -0.00   
1 1 1 24 24 5  o 0 0.00    2.30   0.00    0.00    2.28   -90.00  
1 1 1 24 24 6  o 0 3.95    0.80   1.01    180.00  0.02   -0.00   
1 1 1 25 0  1  o 0 69.76   12.63  39.64   45.00   4.10   45.00   
1 1 1 25 0  2  o 0 116.30  9.25   66.66   180.00  7.13   180.00  
1 1 1 25 0  3  o 0 40.21   4.62   1.91    135.00  0.29   135.00  
1 1 1 25 0  4  o 0 63.55   5.99   36.86   -90.00  5.12   90.00   
1 1 1 25 0  5  o 0 125.10  13.75  73.41   -135.00 15.94  45.00   
1 1 1 25 0  6  o 0 45.97   7.03   27.11   0.00    13.92  0.00    
1 1 1 25 0  7  o 0 20.05   2.52   12.49   -45.00  6.45   135.00  
1 1 1 25 0  8  o 0 0.00    14.62  0.00    0.00    6.83   -90.00  
1 1 1 25 0  9  o 0 25.28   2.49   17.40   45.00   2.36   45.00   
1 1 1 25 0  10 o 0 4.72    0.85   0.75    180.00  2.50   0.00    
1 1 1 25 0  11 o 0 18.06   1.84   12.72   -45.00  1.00   -45.00  
1 1 1 25 0  12 o 0 5.20    1.34   1.65    90.00   0.69   90.00   
1 1 1 25 1  0  o 0 74.37   6.86   42.76   0.00    14.39  180.00  
1 1 1 25 1  1  f 1 96.62   7.11   47.75   -43.21  12.23  136.79  
1 1 1 25 1  2  o 0 89.47   7.42   45.09   -174.13 9.41   5.87    
1 1 1 25 1  3  f 1 40.52   3.91   0.83    99.01   43.07  99.01   
1 1 1 25 1  4  o 0 47.50   3.63   8.71    -147.09 32.40  32.91   
1 1 1 25 1  5  o 0 82.29   5.36   51.14   135.23  10.54  135.23  
1 1 1 25 1  6  o 0 16.38   1.91   2.70    126.43  21.20  126.43  
1 1 1 25 1  7  f 1 12.82   1.22   14.60   -36.53  43.53  -36.53  
1 1 1 25 1  8  o 0 16.71   2.19   1.03    92.90   0.69   -87.10  
1 1 1 25 1  9  o 0 19.84   1.94   10.50   -43.37  5.17   136.63  
1 1 1 25 1  10 f 1 6.16    1.08   1.00    73.52   4.97   73.52   
1 1 1 25 1  11 o 0 6.26    1.27   0.51    96.70   8.65   96.70   
1 1 1 25 1  12 f 1 5.03    0.72   2.64    133.11  1.20   133.11  
1 1 1 25 2  0  f 1 146.86  20.45  85.40   0.00    12.63  0.00    
1 1 1 25 2  1  o 0 164.84  18.59  98.08   -58.65  6.11   -58.65  
1 1 1 25 2  2  o 0 101.24  5.18   47.78   -84.92  19.86  95.08   
1 1 1 25 2  3  o 0 49.90   3.60   20.90   76.29   8.13   -103.71 
1 1 1 25 2  4  o 0 76.02   5.32   44.12   16.36   3.81   16.36   
1 1 1 25 2  5  o 0 8.16    1.26   15.86   2.96    33.41  2.96    
1 1 1 25 2  6  f 1 35.10   3.81   6.47    177.56  27.85  -2.44   
1 1 1 25 2  7  o 0 44.94   3.66   17.60   158.74  24.84  -21.26  
1 1 1 25 2  8  o 0 34.11   4.65   18.45   76.18   7.30   -103.82 
1 1 1 25 2  9  o 0 16.51   1.24   12.55   -137.04 5.61   -137.04 
1 1 1 25 2  10 o 0 6.43    0.77   0.62    -3.20   4.15   -3.20   
1 1 1 25 2  11 o 0 5.66    1.15   0.91    114.11  3.84   -65.89  
1 1 1 25 2  12 o 0 13.95   1.50   13.06   -1.32   6.42   -1.32   
1 1 1 25 3  0  o 0 369.64  27.83  217.06  180.00  44.64  -180.00 
1 1 1 25 3  1  o 0 184.79  14.24  89.48   -66.78  37.22  113.22  
1 1 1 25 3  2  o 0 34.44   4.70   5.98    8.71    4.06   -171.29 
1 1 1 25 3  3  o 0 49.80   2.78   25.20   59.22   5.52   59.22   
1 1 1 25 3  4  o 0 147.14  13.28  89.60   29.56   4.73   29.56   
1 1 1 25 3  5  o 0 36.76   3.18   9.60    -85.43  8.98   94.57   
1 1 1 25 3  6  o 0 24.11   4.92   7.40    -143.44 10.95  36.56   
1 1 1 25 3  7  o 0 41.66   3.69   29.70   76.74   4.81   76.74   
1 1 1 25 3  8  o 0 32.06   4.63   21.72   -175.16 3.22   -175.16 
1 1 1 25 3  9  o 0 11.20   1.71   3.78    -81.01  5.39   98.99   
1 1 1 25 3  10 o 0 20.11   2.68   14.65   84.43   2.47   84.43   
1 1 1 25 3  11 o 0 15.85   1.33   8.53    -119.15 5.22   60.85   
1 1 1 25 3  12 o 0 9.95    1.62   6.97    7.42    0.06   -172.58 
1 1 1 25 4  0  o 0 128.18  11.24  75.89   180.00  1.03   -180.00 
1 1 1 25 4  1  o 0 146.47  12.70  77.85   -2.73   16.02  177.27  
1 1 1 25 4  2  o 0 72.18   6.75   43.17   -32.46  7.01   -32.46  
1 1 1 25 4  3  o 0 16.20   3.49   1.99    -76.56  5.22   -76.56  
1 1 1 25 4  4  o 0 155.62  9.33   76.25   126.37  34.51  -53.63  
1 1 1 25 4  5  o 0 11.23   1.37   3.96    -119.68 8.82   -119.68 
1 1 1 25 4  6  o 0 64.75   7.46   31.88   86.25   15.11  -93.75  
1 1 1 25 4  7  o 0 14.30   4.16   0.67    -110.41 5.19   69.59   
1 1 1 25 4  8  f 1 14.34   0.98   0.67    132.13  6.49   -47.87  
1 1 1 25 4  9  o 0 34.88   3.22   23.30   -34.67  2.47   145.33  
1 1 1 25 4  10 o 0 14.92   1.84   9.30    29.98   0.12   -150.02 
1 1 1 25 4  11 o 0 3.88    0.74   1.77    27.79   6.78   27.79   
1 1 1 25 4  12 o 0 10.62   0.58   9.86    -158.13 4.93   -158.13 
1 1 1 25 5  0  o 0 59.34   5.89   35.36   180.00  27.25  0.00    
1 1 1 25 5  1  o 0 162.99  10.45  107.38  -9.94   22.33  -9.94   
1 1 1 25 5  2  o 0 43.52   3.32   16.31   -108.81 7.81   71.19   
1 1 1 25 5  3  o 0 41.17   2.88   12.83   -56.01  12.89  123.99  
1 1 1 25 5  4  o 0 81.61   7.05   46.95   50.28   0.52   -129.72 
1 1 1 25 5  5  o 0 79.19   8.92   63.67   -59.67  45.96  -59.67  
1 1 1 25 5  6  o 0 38.89   3.39   19.11   56.07   13.58  -123.93 
1 1 1 25 5  7  o 0 51.83   5.09   27.41   -33.10  16.49  146.90  
1 1 1 25 5  8  o 0 27.48   2.79   3.39    159.64  29.68  -20.36  
1 1 1 25 5  9  f 1 45.86   4.91   39.37   -146.60 13.61  -146.60 
1 1 1 25 5  10 o 0 10.35   1.73   7.91    -15.49  3.06   -15.49  
1 1 1 25 5  11 o 0 7.76    1.82   2.22    -172.75 5.50   7.25    
1 1 1 25 5  12 o 0 7.09    0.68   6.18    -139.21 3.73   -139.21 
1 1 1 25 6  0  o 0 52.40   4.71   31.35   0.00    24.44  180.00  
1 1 1 25 6  1  o 0 116.09  14.27  46.72   -46.30  43.66  133.70  
1 1 1 25 6  2  o 0 73.86   5.88   43.09   148.79  3.18   148.79  
1 1 1 25 6  3  o 0 60.51   5.32   34.79   89.63   4.89   89.63   
1 1 1 25 6  4  f 1 29.06   2.06   4.64    -19.37  34.69  -19.37  
1 1 1 25 6  5  o 0 47.41   2.34   35.79   -17.39  16.19  -17.39  
1 1 1 25 6  6  o 0 52.22   3.99   42.02   -159.97 13.64  -159.97 
1 1 1 25 6  7  o 0 50.48   6.28   35.74   -150.12 2.46   -150.12 
1 1 1 25 6  8  o 0 31.70   4.27   32.02   53.17   20.85  53.17   
1 1 1 25 6  9  o 0 21.06   2.54   9.59    116.08  9.96   -63.92  
1 1 1 25 6  10 o 0 39.56   3.76   34.04   -124.63 10.91  -124.63 
1 1 1 25 6  11 o 0 17.66   2.17   12.73   64.41   0.41   64.41   
1 1 1 25 6  12 o 0 8.73    1.00   6.16    44.71   0.12   44.71   
1 1 1 25 7  0  o 0 123.93  7.49   74.52   0.00    23.49  180.00  
1 1 1 25 7  1  o 0 75.83   5.19   31.64   -1.15   23.77  178.85  
1 1 1 25 7  2  f 1 182.90  9.35   136.73  -70.24  53.97  -70.24  
1 1 1 25 7  3  o 0 27.45   2.31   0.37    -179.91 3.53   0.09    
1 1 1 25 7  4  o 0 177.28  12.17  114.72  -31.99  12.97  -31.99  
1 1 1 25 7  5  o 0 57.67   3.40   31.63   -103.52 6.84   76.48   
1 1 1 25 7  6  o 0 30.24   2.22   15.79   101.45  7.10   -78.55  
1 1 1 25 7  7  o 0 19.60   2.16   7.21    88.38   2.66   -91.62  
1 1 1 25 7  8  o 0 24.44   4.56   23.20   22.91   14.17  22.91   
1 1 1 25 7  9  o 0 15.44   1.59   9.08    -0.81   1.69   179.19  
1 1 1 25 7  10 o 0 11.72   1.46   9.23    -17.16  3.17   -17.16  
1 1 1 25 7  11 o 0 3.40    1.70   2.22    -179.46 6.91   -179.46 
1 1 1 25 7  12 o 0 4.62    7.13   2.03    -83.92  10.35  -83.92  
1 1 1 25 8  0  o 0 16.10   2.72   2.85    0.00    12.60  -180.00 
1 1 1 25 8  1  o 0 37.38   3.83   9.74    76.99   11.46  -103.01 
1 1 1 25 8  2  o 0 61.56   5.02   38.24   -91.24  12.05  -91.24  
1 1 1 25 8  3  o 0 38.73   3.44   7.72    -146.49 22.16  33.51   
1 1 1 25 8  4  f 1 109.17  7.89   64.84   -81.11  1.39   98.89   
1 1 1 25 8  5  o 0 112.62  6.73   78.23   164.42  17.09  164.42  
1 1 1 25 8  6  o 0 77.23   7.64   62.01   -175.56 16.96  -175.56 
1 1 1 25 8  7  o 0 48.28   5.66   33.05   -42.08  0.16   -42.08  
1 1 1 25 8  8  o 0 11.36   1.24   4.76    86.25   1.15   86.25   
1 1 1 25 8  9  o 0 30.37   2.45   25.78   52.09   9.29   52.09   
1 1 1 25 8  10 o 0 11.38   1.80   6.24    93.95   2.88   -86.05  
1 1 1 25 8  11 o 0 14.09   1.34   11.16   -85.67  3.09   -85.67  
1 1 1 25 8  12 o 0 44.30   18.17  3.41    93.68   ?      ?       
1 1 1 25 9  0  o 0 53.49   6.36   25.95   180.00  8.82   180.00  
1 1 1 25 9  1  o 0 30.77   2.13   2.85    74.27   6.28   -105.73 
1 1 1 25 9  2  o 0 35.51   2.55   5.72    -16.64  1.84   163.36  
1 1 1 25 9  3  o 0 85.59   6.58   56.85   -4.89   15.02  -4.89   
1 1 1 25 9  4  o 0 46.77   3.72   40.08   -159.54 33.05  -159.54 
1 1 1 25 9  5  o 0 8.76    1.82   7.81    16.29   20.83  16.29   
1 1 1 25 9  6  o 0 30.74   3.42   21.71   152.56  14.38  152.56  
1 1 1 25 9  7  o 0 63.92   4.81   54.20   -34.08  20.36  -34.08  
1 1 1 25 9  8  f 1 5.60    0.85   4.11    138.77  12.88  138.77  
1 1 1 25 9  9  o 0 16.15   1.51   8.01    131.64  5.21   -48.36  
1 1 1 25 9  10 o 0 15.47   1.99   8.23    132.97  5.08   -47.03  
1 1 1 25 9  11 o 0 14.66   1.24   15.63   -9.99   10.90  -9.99   
1 1 1 25 9  12 o 0 11.21   1.44   9.82    -15.31  4.10   -15.31  
1 1 1 25 10 0  o 0 65.97   9.94   39.66   180.00  24.67  -0.00   
1 1 1 25 10 1  o 0 58.06   5.08   13.58   -129.31 37.99  50.69   
1 1 1 25 10 2  o 0 96.47   5.94   63.67   -18.07  15.38  -18.07  
1 1 1 25 10 3  o 0 72.10   6.55   29.22   -42.92  24.96  137.08  
1 1 1 25 10 4  o 0 76.93   5.04   51.58   127.13  9.92   127.13  
1 1 1 25 10 5  o 0 56.40   4.10   40.44   -109.55 4.72   -109.55 
1 1 1 25 10 6  o 0 128.30  10.45  112.63  -173.79 46.67  -173.79 
1 1 1 25 10 7  f 1 10.57   1.09   3.71    135.16  3.68   -44.84  
1 1 1 25 10 8  o 0 33.98   3.65   20.09   170.82  7.12   -9.18   
1 1 1 25 10 9  o 0 22.86   3.07   12.40   -20.10  6.44   159.90  
1 1 1 25 10 10 o 0 12.12   1.62   10.53   -161.19 6.15   -161.19 
1 1 1 25 10 11 o 0 12.68   1.74   9.92    -107.47 2.18   -107.47 
1 1 1 25 10 12 o 0 4.24    0.61   1.63    -21.35  1.28   158.65  
1 1 1 25 11 0  f 1 76.80   8.25   45.99   180.00  7.85   -0.00   
1 1 1 25 11 1  o 0 65.80   4.86   42.33   74.05   15.36  74.05   
1 1 1 25 11 2  o 0 1.91    3.62   11.38   -108.39 22.82  -108.39 
1 1 1 25 11 3  o 0 80.73   6.60   62.37   -3.51   28.29  -3.51   
1 1 1 25 11 4  o 0 97.35   8.51   85.28   -88.16  38.36  -88.16  
1 1 1 25 11 5  o 0 33.01   2.92   9.45    67.38   24.27  -112.62 
1 1 1 25 11 6  o 0 35.12   4.18   25.78   -64.36  7.54   -64.36  
1 1 1 25 11 7  o 0 40.12   3.27   35.30   103.89  15.64  103.89  
1 1 1 25 11 8  o 0 7.14    1.55   3.28    -143.81 13.97  -143.81 
1 1 1 25 11 9  f 1 12.86   1.45   10.25   -16.86  3.91   -16.86  
1 1 1 25 11 10 o 0 11.37   1.14   7.18    -89.26  0.39   90.74   
1 1 1 25 11 11 o 0 6.70    0.90   3.12    -133.50 2.56   46.50   
1 1 1 25 12 0  o 0 4.11    5.49   0.84    180.00  17.08  0.00    
1 1 1 25 12 1  o 0 19.79   2.20   0.44    126.86  19.36  -53.14  
1 1 1 25 12 2  o 0 44.39   3.54   28.52   -179.54 6.59   -179.54 
1 1 1 25 12 3  o 0 34.12   4.13   24.92   -146.99 8.85   -146.99 
1 1 1 25 12 4  f 1 30.39   3.09   16.99   144.53  3.28   -35.47  
1 1 1 25 12 5  o 0 41.68   3.18   36.83   -51.15  22.50  -51.15  
1 1 1 25 12 6  o 0 43.87   4.72   32.54   25.96   8.01   25.96   
1 1 1 25 12 7  o 0 35.38   3.28   31.80   27.19   16.05  27.19   
1 1 1 25 12 8  o 0 9.00    0.85   0.52    -92.52  8.43   87.48   
1 1 1 25 12 9  o 0 1.65    1.56   5.73    -168.30 12.35  -168.30 
1 1 1 25 12 10 o 0 4.38    0.28   0.00    173.27  0.84   -6.73   
1 1 1 25 12 11 o 0 18.12   2.65   12.10   -55.62  0.74   124.38  
1 1 1 25 13 0  o 0 10.44   3.13   1.70    0.00    3.86   -180.00 
1 1 1 25 13 1  o 0 58.51   5.53   48.37   -80.47  21.75  -80.47  
1 1 1 25 13 2  o 0 58.06   4.23   39.02   120.28  2.46   120.28  
1 1 1 25 13 3  o 0 48.58   3.60   39.26   77.30   16.75  77.30   
1 1 1 25 13 4  f 1 60.09   4.14   42.68   62.43   6.32   62.43   
1 1 1 25 13 5  o 0 10.35   1.36   1.91    26.47   6.74   26.47   
1 1 1 25 13 6  o 0 40.67   6.19   35.30   64.21   16.32  64.21   
1 1 1 25 13 7  o 0 9.62    2.28   2.49    81.11   0.88   -98.89  
1 1 1 25 13 8  o 0 12.88   1.43   7.21    50.03   1.00   50.03   
1 1 1 25 13 9  o 0 12.52   1.17   6.27    5.34    3.72   -174.66 
1 1 1 25 13 10 o 0 19.64   1.77   16.70   -90.91  6.83   -90.91  
1 1 1 25 13 11 o 0 4.63    0.77   2.15    58.41   0.53   58.41   
1 1 1 25 14 0  o 0 22.04   3.14   13.99   0.00    7.09   180.00  
1 1 1 25 14 1  o 0 46.21   2.86   39.67   69.73   23.22  69.73   
1 1 1 25 14 2  o 0 50.56   3.98   36.51   -11.31  8.89   -11.31  
1 1 1 25 14 3  o 0 31.53   3.60   17.22   129.92  3.60   -50.08  
1 1 1 25 14 4  o 0 101.65  9.70   73.56   -7.86   12.62  -7.86   
1 1 1 25 14 5  o 0 24.20   2.15   12.72   -90.80  0.40   -90.80  
1 1 1 25 14 6  o 0 18.12   1.30   10.58   -100.65 1.31   79.35   
1 1 1 25 14 7  o 0 23.55   4.15   14.27   171.44  1.81   -8.56   
1 1 1 25 14 8  o 0 29.35   2.73   20.34   -94.37  1.56   -94.37  
1 1 1 25 14 9  o 0 7.00    0.69   2.96    20.38   0.11   -159.62 
1 1 1 25 14 10 o 0 8.06    0.90   6.36    -9.23   2.87   -9.23   
1 1 1 25 14 11 o 0 3.70    0.67   0.75    -74.39  0.26   105.61  
1 1 1 25 15 0  o 0 9.16    2.30   2.30    180.00  7.73   -0.00   
1 1 1 25 15 1  o 0 14.23   1.36   0.50    90.49   3.18   -89.51  
1 1 1 25 15 2  o 0 56.35   3.74   36.35   -172.48 1.21   -172.48 
1 1 1 25 15 3  o 0 40.90   3.41   1.42    79.92   49.31  -100.08 
1 1 1 25 15 4  o 0 22.08   2.00   9.50    -156.46 2.90   23.54   
1 1 1 25 15 5  o 0 38.66   3.42   28.45   -82.24  6.84   -82.24  
1 1 1 25 15 6  o 0 14.03   0.99   8.42    43.79   2.02   43.79   
1 1 1 25 15 7  o 0 15.18   2.34   8.10    37.27   1.60   -142.73 
1 1 1 25 15 8  o 0 20.76   2.20   16.59   108.90  6.55   108.90  
1 1 1 25 15 9  o 0 4.90    0.65   0.15    -158.79 3.36   21.21   
1 1 1 25 15 10 o 0 8.75    1.55   5.35    96.63   0.23   -83.37  
1 1 1 25 16 0  o 0 73.27   5.44   46.81   0.00    19.89  180.00  
1 1 1 25 16 1  o 0 49.57   2.71   27.68   -150.69 6.05   29.31   
1 1 1 25 16 2  o 0 35.54   1.99   26.22   -104.47 12.25  -104.47 
1 1 1 25 16 3  o 0 17.30   1.42   2.81    160.02  9.72   -19.98  
1 1 1 25 16 4  o 0 23.95   1.64   15.73   -25.30  1.95   -25.30  
1 1 1 25 16 5  o 0 42.75   3.07   34.87   -136.25 15.35  -136.25 
1 1 1 25 16 6  f 1 10.82   1.13   3.20    -100.63 4.71   79.37   
1 1 1 25 16 7  o 0 9.24    0.64   5.05    -50.62  0.25   129.38  
1 1 1 25 16 8  f 1 12.88   1.26   5.89    -17.78  4.08   162.22  
1 1 1 25 16 9  o 0 6.41    1.37   3.02    -56.31  1.55   123.69  
1 1 1 25 16 10 o 0 16.01   1.51   12.15   95.59   4.08   95.59   
1 1 1 25 17 0  o 0 12.64   1.67   1.51    0.00    1.80   180.00  
1 1 1 25 17 1  o 0 37.02   3.27   26.77   -80.15  11.76  -80.15  
1 1 1 25 17 2  o 0 35.33   4.39   30.90   22.78   18.72  22.78   
1 1 1 25 17 3  o 0 16.68   1.35   11.66   -35.73  7.13   -35.73  
1 1 1 25 17 4  o 0 19.38   2.22   10.63   127.33  1.74   -52.67  
1 1 1 25 17 5  o 0 18.96   1.30   9.96    29.24   2.59   -150.76 
1 1 1 25 17 6  o 0 22.35   1.36   14.63   -164.79 2.49   -164.79 
1 1 1 25 17 7  f 1 30.39   3.05   19.14   -84.47  0.10   -84.47  
1 1 1 25 17 8  f 1 16.65   1.58   8.95    27.30   2.50   -152.70 
1 1 1 25 17 9  o 0 8.99    1.39   4.09    165.11  2.72   -14.89  
1 1 1 25 17 10 o 0 11.27   0.69   7.58    76.38   1.52   76.38   
1 1 1 25 18 0  o 0 63.97   6.47   39.45   180.00  8.84   -0.00   
1 1 1 25 18 1  o 0 62.44   4.37   42.04   -70.97  7.40   -70.97  
1 1 1 25 18 2  o 0 36.52   2.72   25.49   26.90   6.71   26.90   
1 1 1 25 18 3  o 0 20.78   1.40   11.59   5.74    1.14   -174.26 
1 1 1 25 18 4  o 0 28.12   3.02   15.64   165.07  2.64   -14.93  
1 1 1 25 18 5  o 0 33.33   2.81   19.59   -0.24   1.35   179.76  
1 1 1 25 18 6  o 0 11.71   2.16   3.26    -108.55 7.31   71.45   
1 1 1 25 18 7  o 0 11.06   1.66   5.33    -171.38 2.01   8.62    
1 1 1 25 18 8  o 0 8.76    0.87   4.47    -73.40  1.37   106.60  
1 1 1 25 18 9  o 0 13.96   1.41   8.86    -27.11  0.94   -27.11  
1 1 1 25 19 0  o 0 15.10   1.84   9.10    180.00  3.44   -0.00   
1 1 1 25 19 1  o 0 20.36   2.03   7.21    -9.48   9.14   170.52  
1 1 1 25 19 2  o 0 29.92   2.08   19.00   171.54  2.83   171.54  
1 1 1 25 19 3  o 0 43.67   3.30   26.85   55.88   1.41   55.88   
1 1 1 25 19 4  o 0 15.94   2.38   6.81    149.98  4.03   -30.02  
1 1 1 25 19 5  o 0 25.57   2.18   19.75   159.38  9.17   159.38  
1 1 1 25 19 6  o 0 2.98    0.53   1.13    -98.83  3.21   -98.83  
1 1 1 25 19 7  o 0 23.91   3.39   14.39   -29.99  0.44   -29.99  
1 1 1 25 19 8  o 0 11.92   0.90   8.93    84.86   4.10   84.86   
1 1 1 25 19 9  o 0 2.88    0.53   0.54    -144.30 3.43   -144.30 
1 1 1 25 20 0  o 0 50.94   5.69   30.08   0.00    8.45   0.00    
1 1 1 25 20 1  o 0 60.35   5.11   38.24   -108.93 5.61   -108.93 
1 1 1 25 20 2  o 0 26.93   3.28   9.80    88.41   11.49  -91.59  
1 1 1 25 20 3  o 0 6.43    1.12   0.31    -121.33 2.33   -121.33 
1 1 1 25 20 4  o 0 25.23   2.10   15.58   19.18   1.79   19.18   
1 1 1 25 20 5  o 0 30.52   2.40   20.27   118.40  4.96   118.40  
1 1 1 25 20 6  o 0 5.89    0.91   1.35    -2.58   8.64   -2.58   
1 1 1 25 20 7  f 1 3.21    0.92   0.05    79.87   2.73   79.87   
1 1 1 25 20 8  o 0 9.83    1.63   5.55    -46.57  0.10   -46.57  
1 1 1 25 21 0  o 0 7.92    2.04   1.02    0.00    0.55   -180.00 
1 1 1 25 21 1  o 0 22.22   1.85   9.53    -52.37  5.47   127.63  
1 1 1 25 21 2  o 0 34.08   3.36   21.96   -76.39  5.00   -76.39  
1 1 1 25 21 3  o 0 14.66   1.44   8.46    -148.61 0.88   -148.61 
1 1 1 25 21 4  o 0 11.47   1.22   4.34    -22.29  3.71   157.71  
1 1 1 25 21 5  o 0 16.63   1.61   10.33   -149.75 2.37   -149.75 
1 1 1 25 21 6  o 0 9.55    0.92   3.49    -177.43 3.59   2.57    
1 1 1 25 21 7  o 0 14.05   1.69   7.31    178.01  1.07   -1.99   
1 1 1 25 21 8  o 0 6.22    0.56   0.81    -57.32  4.99   122.68  
1 1 1 25 22 0  o 0 0.00    4.54   0.00    0.00    1.48   180.00  
1 1 1 25 22 1  o 0 1.75    1.10   4.25    41.53   9.25   41.53   
1 1 1 25 22 2  o 0 17.44   2.09   2.22    -112.06 14.76  67.94   
1 1 1 25 22 3  o 0 11.50   1.17   5.91    -145.90 0.02   34.10   
1 1 1 25 22 4  o 0 1.66    0.87   2.46    31.00   5.33   31.00   
1 1 1 25 22 5  o 0 12.15   1.23   1.30    3.17    10.42  -176.83 
1 1 1 25 22 6  f 1 7.77    0.16   3.69    -59.34  0.71   120.66  
1 1 1 25 22 7  o 0 1.75    0.48   2.11    71.98   5.32   71.98   
1 1 1 25 23 0  o 0 37.12   7.18   20.25   0.00    4.15   180.00  
1 1 1 25 23 1  o 0 23.17   1.47   12.30   161.99  0.21   -18.01  
1 1 1 25 23 2  o 0 17.86   1.64   7.61    -139.72 3.71   40.28   
1 1 1 25 23 3  o 0 12.38   1.48   3.52    -123.30 5.80   56.70   
1 1 1 25 23 4  o 0 5.71    1.18   2.55    102.12  0.24   -77.88  
1 1 1 25 23 5  o 0 8.52    0.77   4.32    155.57  0.05   -24.43  
1 1 1 25 23 6  f 1 0.94    1.02   1.93    -118.17 4.11   -118.17 
1 1 1 25 24 0  o 0 23.73   2.38   12.56   0.00    1.59   0.00    
1 1 1 25 24 1  o 0 27.47   2.40   16.39   69.34   4.19   69.34   
1 1 1 25 24 2  f 1 16.13   1.08   8.85    61.88   0.94   61.88   
1 1 1 25 24 3  o 0 15.26   1.25   6.49    -5.96   2.84   174.04  
1 1 1 25 24 4  o 0 9.06    1.35   3.25    -171.94 2.63   8.06    
1 1 1 25 24 5  o 0 5.75    0.67   2.27    2.64    0.75   -177.36 
1 1 1 25 25 0  o 0 3.81    1.51   0.23    180.00  0.24   0.00    
1 1 1 25 25 1  o 0 30.58   3.46   15.65   -90.00  1.70   90.00   
1 1 1 25 25 2  o 0 1.41    1.35   0.27    0.00    1.77   -180.00 
1 1 1 25 25 3  o 0 0.00    1.99   0.00    0.00    0.40   -90.00  
1 1 1 25 25 4  o 0 11.90   1.70   6.03    180.00  1.42   0.00    
1 1 1 26 0  0  f 1 127.99  9.20   71.78   0.00    45.65  180.00  
1 1 1 26 0  1  o 0 96.86   23.42  54.60   135.00  11.17  135.00  
1 1 1 26 0  2  o 0 127.32  9.60   72.20   90.00   42.80  -90.00  
1 1 1 26 0  3  f 1 7.10    2.20   0.03    45.00   0.66   -135.00 
1 1 1 26 0  4  o 0 91.95   8.02   52.96   180.00  7.93   0.00    
1 1 1 26 0  5  o 0 9.82    1.89   3.50    135.00  11.12  -45.00  
1 1 1 26 0  6  o 0 30.33   8.59   14.98   -90.00  7.66   -90.00  
1 1 1 26 0  7  o 0 18.81   2.39   0.26    45.00   0.01   45.00   
1 1 1 26 0  8  o 0 44.46   7.56   29.98   180.00  0.09   0.00    
1 1 1 26 0  9  o 0 29.27   4.77   19.97   135.00  2.82   135.00  
1 1 1 26 0  10 o 0 7.89    1.57   5.41    90.00   3.91   -90.00  
1 1 1 26 0  11 o 0 13.94   2.09   9.52    -135.00 5.29   -135.00 
1 1 1 26 0  12 o 0 0.00    1.74   0.00    0.00    0.28   180.00  
1 1 1 26 1  0  o 0 60.23   5.17   33.90   0.00    0.27   180.00  
1 1 1 26 1  1  o 0 45.58   2.81   19.04   91.75   0.09   -88.25  
1 1 1 26 1  2  o 0 72.33   4.12   27.70   148.61  23.21  -31.39  
1 1 1 26 1  3  o 0 31.35   4.92   3.60    -30.16  9.30   149.84  
1 1 1 26 1  4  o 0 67.11   6.57   38.35   130.52  5.91   130.52  
1 1 1 26 1  5  o 0 79.92   6.01   43.99   70.95   5.03   -109.05 
1 1 1 26 1  6  o 0 29.95   2.37   19.73   103.56  5.34   103.56  
1 1 1 26 1  7  o 0 22.32   3.00   9.31    128.09  5.28   -51.91  
1 1 1 26 1  8  o 0 35.17   2.62   28.28   -42.71  9.68   -42.71  
1 1 1 26 1  9  o 0 28.08   1.73   19.96   -3.78   2.37   -3.78   
1 1 1 26 1  10 o 0 11.07   1.40   8.44    105.45  3.37   105.45  
1 1 1 26 1  11 o 0 4.67    0.61   0.06    -105.35 2.93   74.65   
1 1 1 26 1  12 o 0 7.68    1.04   5.23    164.36  0.25   164.36  
1 1 1 26 2  0  o 0 7.09    2.67   0.86    0.00    22.77  180.00  
1 1 1 26 2  1  o 0 40.28   3.85   11.33   -34.56  12.76  145.44  
1 1 1 26 2  2  o 0 52.36   4.04   24.37   -50.74  2.76   129.26  
1 1 1 26 2  3  o 0 21.92   2.18   4.08    -176.28 16.32  -176.28 
1 1 1 26 2  4  o 0 67.30   6.56   43.81   -21.96  18.04  -21.96  
1 1 1 26 2  5  o 0 46.44   4.73   30.63   5.64    8.69   5.64    
1 1 1 26 2  6  o 0 47.19   4.90   41.21   22.35   23.06  22.35   
1 1 1 26 2  7  o 0 29.92   3.27   12.22   34.59   13.17  -145.41 
1 1 1 26 2  8  o 0 11.25   2.22   0.80    24.99   12.07  -155.01 
1 1 1 26 2  9  o 0 36.67   4.87   19.15   -76.59  12.31  103.41  
1 1 1 26 2  10 f 1 15.35   2.48   12.19   -77.35  3.82   -77.35  
1 1 1 26 2  11 o 0 11.97   1.50   8.32    -117.39 0.87   -117.39 
1 1 1 26 2  12 o 0 10.76   1.22   7.48    -146.37 0.07   33.63   
1 1 1 26 3  0  o 0 42.94   4.62   24.18   180.00  14.02  -0.00   
1 1 1 26 3  1  o 0 105.68  8.22   55.34   159.60  9.24   -20.40  
1 1 1 26 3  2  o 0 144.54  10.07  83.11   -101.78 1.08   78.22   
1 1 1 26 3  3  o 0 46.46   4.45   15.32   -57.23  15.95  122.77  
1 1 1 26 3  4  o 0 60.50   6.69   16.64   -138.62 34.09  41.38   
1 1 1 26 3  5  o 0 22.44   2.46   4.27    124.96  14.99  -55.04  
1 1 1 26 3  6  o 0 37.77   3.33   32.23   69.26   20.09  69.26   
1 1 1 26 3  7  o 0 34.16   3.40   20.50   22.20   2.50   -157.80 
1 1 1 26 3  8  o 0 20.82   2.22   12.00   -170.36 3.58   9.64    
1 1 1 26 3  9  o 0 16.10   0.96   11.69   -100.09 4.06   -100.09 
1 1 1 26 3  10 o 0 6.02    0.84   2.90    -27.24  13.42  -27.24  
1 1 1 26 3  11 o 0 10.47   1.82   5.58    -26.84  2.71   153.16  
1 1 1 26 3  12 o 0 10.54   0.81   9.06    -124.32 3.48   -124.32 
1 1 1 26 4  0  o 0 11.84   3.06   0.20    180.00  1.75   0.00    
1 1 1 26 4  1  o 0 80.49   8.18   45.17   98.00   0.90   98.00   
1 1 1 26 4  2  o 0 102.84  9.24   61.98   80.09   6.19   80.09   
1 1 1 26 4  3  o 0 75.11   4.09   48.83   -136.65 15.44  -136.65 
1 1 1 26 4  4  o 0 20.22   1.35   8.09    15.14   25.97  15.14   
1 1 1 26 4  5  o 0 52.04   3.19   29.66   76.16   9.76   -103.84 
1 1 1 26 4  6  o 0 60.86   7.60   50.52   128.12  19.69  128.12  
1 1 1 26 4  7  f 1 46.38   4.88   28.80   37.24   4.55   -142.76 
1 1 1 26 4  8  o 0 29.18   3.87   21.07   -34.66  2.26   -34.66  
1 1 1 26 4  9  o 0 23.55   2.43   14.04   -168.77 4.11   11.23   
1 1 1 26 4  10 f 1 16.84   4.38   11.47   179.96  0.45   -0.04   
1 1 1 26 4  11 o 0 12.35   1.25   7.04    -146.79 2.81   33.21   
1 1 1 26 4  12 o 0 7.49    1.51   5.05    -156.13 0.07   23.87   
1 1 1 26 5  0  o 0 21.05   2.51   10.09   180.00  33.29  -0.00   
1 1 1 26 5  1  o 0 21.84   2.23   12.02   -163.39 39.31  -163.39 
1 1 1 26 5  2  o 0 113.52  6.63   63.13   -133.44 6.03   46.56   
1 1 1 26 5  3  o 0 24.85   1.48   2.69    -15.02  17.79  -15.02  
1 1 1 26 5  4  o 0 33.87   4.05   19.08   -10.44  0.61   -10.44  
1 1 1 26 5  5  o 0 33.96   2.48   17.86   14.56   7.73   -165.44 
1 1 1 26 5  6  o 0 11.60   1.56   1.87    149.99  8.93   149.99  
1 1 1 26 5  7  o 0 32.11   3.17   23.27   -174.16 7.18   -174.16 
1 1 1 26 5  8  o 0 24.26   2.06   17.07   -111.68 1.28   -111.68 
1 1 1 26 5  9  o 0 17.74   1.77   12.51   -0.67   2.09   -0.67   
1 1 1 26 5  10 o 0 8.69    1.65   5.59    174.36  1.25   174.36  
1 1 1 26 5  11 o 0 10.69   1.38   8.59    116.56  2.22   116.56  
1 1 1 26 5  12 o 0 1.37    1.22   1.05    -5.54   2.45   -5.54   
1 1 1 26 6  0  o 0 96.60   16.47  57.43   180.00  9.47   -180.00 
1 1 1 26 6  1  o 0 67.09   4.21   28.32   6.56    18.14  -173.44 
1 1 1 26 6  2  o 0 0.00    4.08   13.53   -104.63 ?      ?       
1 1 1 26 6  3  o 0 8.41    1.51   9.10    -40.35  19.24  -40.35  
1 1 1 26 6  4  o 0 42.41   3.92   28.15   179.82  7.72   179.82  
1 1 1 26 6  5  o 0 73.25   6.43   64.87   -3.17   30.73  -3.17   
1 1 1 26 6  6  o 0 51.34   3.19   37.69   -113.62 6.36   -113.62 
1 1 1 26 6  7  o 0 57.33   3.91   51.73   58.32   25.96  58.32   
1 1 1 26 6  8  f 1 34.41   2.43   22.79   117.04  2.48   -62.96  
1 1 1 26 6  9  o 0 20.39   1.41   9.09    47.05   9.79   -132.95 
1 1 1 26 6  10 o 0 15.26   2.24   6.91    6.73    7.58   -173.27 
1 1 1 26 6  11 o 0 6.77    1.63   5.42    -7.43   2.38   -7.43   
1 1 1 26 6  12 o 0 13.26   1.64   12.09   59.91   5.31   59.91   
1 1 1 26 7  0  o 0 127.47  12.43  76.10   180.00  1.62   -0.00   
1 1 1 26 7  1  o 0 71.78   5.01   29.87   -48.77  21.52  131.23  
1 1 1 26 7  2  o 0 28.45   3.32   0.25    -178.92 17.05  1.08    
1 1 1 26 7  3  o 0 139.28  7.09   90.74   112.63  15.22  112.63  
1 1 1 26 7  4  f 1 22.81   1.43   7.18    121.48  3.06   121.48  
1 1 1 26 7  5  f 1 23.46   2.40   11.66   57.93   2.39   -122.07 
1 1 1 26 7  6  o 0 56.66   4.02   43.48   124.60  10.11  124.60  
1 1 1 26 7  7  o 0 26.39   3.58   17.28   -171.18 1.47   8.82    
1 1 1 26 7  8  o 0 51.79   4.67   42.11   -143.93 11.14  -143.93 
1 1 1 26 7  9  o 0 24.23   2.57   22.83   -92.24  13.60  -92.24  
1 1 1 26 7  10 o 0 6.71    1.09   1.98    -53.04  3.78   126.96  
1 1 1 26 7  11 o 0 7.96    0.64   6.65    -133.69 5.36   -133.69 
1 1 1 26 7  12 f 1 4.19    0.42   1.61    -85.48  0.09   -85.48  
1 1 1 26 8  0  o 0 21.32   4.46   6.56    180.00  15.25  0.00    
1 1 1 26 8  1  o 0 112.50  7.35   72.13   -172.18 13.10  -172.18 
1 1 1 26 8  2  o 0 78.62   6.03   41.26   -5.26   7.44   174.74  
1 1 1 26 8  3  o 0 85.48   7.78   58.06   -137.97 13.24  -137.97 
1 1 1 26 8  4  o 0 65.80   5.51   66.60   116.12  46.60  116.12  
1 1 1 26 8  5  f 1 30.34   1.23   16.45   82.25   5.22   -97.75  
1 1 1 26 8  6  f 1 58.18   4.96   41.00   131.17  2.62   131.17  
1 1 1 26 8  7  o 0 17.94   2.02   11.38   64.60   0.53   -115.40 
1 1 1 26 8  8  o 0 22.74   2.41   19.78   -32.17  9.65   -32.17  
1 1 1 26 8  9  o 0 9.89    1.56   2.50    -47.92  8.24   132.08  
1 1 1 26 8  10 o 0 7.31    1.40   3.59    -73.47  0.46   106.53  
1 1 1 26 8  11 f 1 3.81    1.82   0.24    27.75   5.12   27.75   
1 1 1 26 9  0  o 0 78.28   12.27  46.86   0.00    8.20   180.00  
1 1 1 26 9  1  o 0 74.29   6.08   46.90   -167.25 11.71  -167.25 
1 1 1 26 9  2  o 0 34.27   2.92   6.36    -105.63 26.85  74.37   
1 1 1 26 9  3  o 0 74.03   5.10   45.65   -72.07  2.44   -72.07  
1 1 1 26 9  4  o 0 29.07   3.25   14.37   -143.53 7.34   36.47   
1 1 1 26 9  5  o 0 96.24   9.07   87.32   47.40   42.72  47.40   
1 1 1 26 9  6  o 0 14.45   0.88   0.40    -68.14  9.26   111.86  
1 1 1 26 9  7  o 0 23.81   2.20   15.59   -176.70 0.95   3.30    
1 1 1 26 9  8  o 0 17.53   1.65   14.38   68.23   8.95   68.23   
1 1 1 26 9  9  o 0 7.52    2.04   2.41    -101.04 1.08   -101.04 
1 1 1 26 9  10 o 0 5.43    0.61   0.94    -24.19  1.27   155.81  
1 1 1 26 9  11 o 0 11.68   0.79   8.18    111.12  0.01   111.12  
1 1 1 26 10 0  o 0 65.31   7.01   39.04   180.00  18.06  -180.00 
1 1 1 26 10 1  f 1 117.27  15.13  84.02   145.12  28.17  145.12  
1 1 1 26 10 2  o 0 52.09   4.28   26.57   -153.75 8.01   26.25   
1 1 1 26 10 3  o 0 128.67  8.84   103.49  119.15  32.27  119.15  
1 1 1 26 10 4  o 0 52.19   5.19   34.43   118.34  0.58   -61.66  
1 1 1 26 10 5  o 0 20.41   2.19   8.14    22.52   2.16   -157.48 
1 1 1 26 10 6  o 0 50.40   4.13   40.75   -85.30  11.99  -85.30  
1 1 1 26 10 7  o 0 7.25    0.83   2.27    97.96   11.74  97.96   
1 1 1 26 10 8  o 0 7.18    0.70   0.24    -57.93  5.28   -57.93  
1 1 1 26 10 9  o 0 19.80   2.06   15.50   49.28   3.73   49.28   
1 1 1 26 10 10 o 0 22.17   2.48   18.25   -116.23 5.71   -116.23 
1 1 1 26 10 11 o 0 4.82    0.37   2.63    -89.35  0.39   -89.35  
1 1 1 26 11 0  o 0 14.43   2.80   3.75    0.00    2.95   180.00  
1 1 1 26 11 1  o 0 1.63    2.13   9.01    -157.46 18.15  -157.46 
1 1 1 26 11 2  o 0 118.12  7.76   99.38   -22.12  40.38  -22.12  
1 1 1 26 11 3  o 0 73.25   7.40   52.43   -76.88  6.95   -76.88  
1 1 1 26 11 4  f 1 36.58   3.14   29.37   -121.42 14.52  -121.42 
1 1 1 26 11 5  o 0 67.69   4.81   56.68   132.53  22.52  132.53  
1 1 1 26 11 6  o 0 16.10   2.42   4.48    -179.59 11.92  0.41    
1 1 1 26 11 7  o 0 17.99   1.29   9.90    60.98   3.48   -119.02 
1 1 1 26 11 8  o 0 13.19   1.39   5.31    68.08   5.54   -111.92 
1 1 1 26 11 9  o 0 19.30   1.03   15.36   65.92   4.47   65.92   
1 1 1 26 11 10 o 0 11.82   1.29   9.50    -24.61  2.90   -24.61  
1 1 1 26 11 11 f 1 5.01    0.90   2.30    101.53  1.37   -78.47  
1 1 1 26 12 0  o 0 0.00    7.98   0.00    180.00  4.27   -0.00   
1 1 1 26 12 1  o 0 115.94  8.00   100.13  -178.01 46.72  -178.01 
1 1 1 26 12 2  o 0 17.67   1.76   4.29    168.33  5.38   -11.67  
1 1 1 26 12 3  o 0 20.17   2.76   4.78    -86.73  12.46  93.27   
1 1 1 26 12 4  o 0 28.29   2.19   12.28   -17.26  10.10  162.74  
1 1 1 26 12 5  o 0 12.54   1.89   2.81    36.67   14.73  36.67   
1 1 1 26 12 6  o 0 9.58    0.94   0.68    12.68   0.06   -167.32 
1 1 1 26 12 7  f 1 46.17   7.05   32.70   -174.80 2.42   -174.80 
1 1 1 26 12 8  o 0 29.25   2.45   17.97   -77.73  4.16   102.27  
1 1 1 26 12 9  o 0 24.16   3.00   15.22   131.66  2.60   -48.34  
1 1 1 26 12 10 o 0 9.69    1.13   5.83    -67.44  1.30   112.56  
1 1 1 26 12 11 o 0 6.42    1.70   4.63    -110.19 1.61   -110.19 
1 1 1 26 13 0  o 0 23.21   3.77   15.14   0.00    10.32  180.00  
1 1 1 26 13 1  f 1 16.32   1.57   2.31    -153.34 2.98   26.66   
1 1 1 26 13 2  o 0 29.90   2.38   18.46   -154.42 2.20   -154.42 
1 1 1 26 13 3  o 0 54.89   3.71   33.52   15.97   4.45   -164.03 
1 1 1 26 13 4  o 0 55.03   4.09   40.03   -112.88 8.46   -112.88 
1 1 1 26 13 5  o 0 21.62   2.17   14.74   -38.66  1.98   -38.66  
1 1 1 26 13 6  o 0 32.86   3.34   23.01   -105.57 2.44   -105.57 
1 1 1 26 13 7  o 0 12.68   1.92   4.45    -147.46 6.10   32.54   
1 1 1 26 13 8  o 0 5.47    0.69   0.92    -157.19 1.09   22.81   
1 1 1 26 13 9  o 0 28.44   3.37   16.11   -133.90 6.31   46.10   
1 1 1 26 13 10 o 0 22.94   2.81   17.27   140.03  3.39   140.03  
1 1 1 26 14 0  o 0 31.13   4.17   20.34   180.00  9.16   -0.00   
1 1 1 26 14 1  f 1 39.83   3.53   19.03   76.33   11.76  -103.67 
1 1 1 26 14 2  o 0 16.65   2.23   2.80    -91.52  7.49   88.48   
1 1 1 26 14 3  o 0 17.28   2.10   3.49    -137.99 2.80   42.01   
1 1 1 26 14 4  o 0 45.12   3.22   30.07   95.38   0.81   95.38   
1 1 1 26 14 5  o 0 31.81   3.01   25.47   -28.48  9.81   -28.48  
1 1 1 26 14 6  o 0 17.40   2.23   10.62   144.49  0.05   144.49  
1 1 1 26 14 7  o 0 8.81    1.12   4.96    24.67   0.01   24.67   
1 1 1 26 14 8  o 0 12.22   1.32   6.01    26.61   3.49   -153.39 
1 1 1 26 14 9  f 1 10.03   1.25   6.72    174.69  0.50   174.69  
1 1 1 26 14 10 o 0 15.32   1.14   11.92   -144.02 3.67   -144.02 
1 1 1 26 15 0  o 0 15.66   1.33   8.29    0.00    8.23   180.00  
1 1 1 26 15 1  o 0 29.23   2.12   15.04   -2.56   3.66   177.44  
1 1 1 26 15 2  o 0 35.34   2.42   21.85   -83.13  1.44   -83.13  
1 1 1 26 15 3  o 0 10.89   1.11   3.09    60.56   19.07  60.56   
1 1 1 26 15 4  o 0 31.39   3.16   22.05   -76.86  4.06   -76.86  
1 1 1 26 15 5  o 0 27.95   2.58   21.25   16.53   7.21   16.53   
1 1 1 26 15 6  o 0 11.98   1.61   3.69    -149.22 6.09   30.78   
1 1 1 26 15 7  o 0 22.87   1.38   19.97   -28.53  10.62  -28.53  
1 1 1 26 15 8  o 0 8.71    0.78   4.37    -33.80  2.52   -33.80  
1 1 1 26 15 9  o 0 4.19    0.37   0.96    106.35  2.59   -73.65  
1 1 1 26 15 10 o 0 4.58    0.60   0.96    -53.26  3.31   126.74  
1 1 1 26 16 0  o 0 39.81   4.89   25.36   180.00  12.18  180.00  
1 1 1 26 16 1  o 0 53.25   4.36   37.52   160.03  7.62   160.03  
1 1 1 26 16 2  o 0 30.49   1.40   16.42   30.69   5.37   -149.31 
1 1 1 26 16 3  o 0 42.37   4.65   28.66   -62.18  3.57   -62.18  
1 1 1 26 16 4  o 0 39.29   5.11   26.02   107.83  2.17   107.83  
1 1 1 26 16 5  o 0 40.09   3.25   28.14   -124.01 5.29   -124.01 
1 1 1 26 16 6  o 0 7.87    1.42   3.28    -53.10  16.12  -53.10  
1 1 1 26 16 7  o 0 8.61    0.79   3.64    -61.43  2.47   118.57  
1 1 1 26 16 8  o 0 24.93   2.35   15.62   -75.64  0.54   104.36  
1 1 1 26 16 9  o 0 2.36    0.78   0.92    6.74    3.46   6.74    
1 1 1 26 17 0  o 0 25.48   3.15   15.97   180.00  2.21   -180.00 
1 1 1 26 17 1  o 0 48.34   3.59   37.95   -147.20 15.97  -147.20 
1 1 1 26 17 2  o 0 32.77   1.98   26.56   -98.69  13.24  -98.69  
1 1 1 26 17 3  o 0 29.72   2.34   14.04   -76.80  8.64   103.20  
1 1 1 26 17 4  o 0 21.03   1.86   13.30   -5.30   1.66   -5.30   
1 1 1 26 17 5  o 0 4.77    0.96   3.06    -115.84 8.52   -115.84 
1 1 1 26 17 6  o 0 13.22   2.25   6.26    10.09   3.46   -169.91 
1 1 1 26 17 7  o 0 13.17   1.00   10.41   57.11   5.93   57.11   
1 1 1 26 17 8  o 0 10.76   1.32   4.47    179.60  4.33   -0.40   
1 1 1 26 17 9  o 0 2.96    0.66   0.09    -158.26 2.38   -158.26 
1 1 1 26 18 0  o 0 10.62   1.95   6.53    180.00  14.01  -0.00   
1 1 1 26 18 1  o 0 27.10   1.46   19.70   -49.87  7.48   -49.87  
1 1 1 26 18 2  o 0 24.98   2.42   17.18   10.11   5.01   10.11   
1 1 1 26 18 3  o 0 32.50   1.80   18.67   -139.30 2.03   40.70   
1 1 1 26 18 4  o 0 22.31   1.93   8.99    -148.69 8.64   31.31   
1 1 1 26 18 5  o 0 8.49    1.44   0.28    63.94   10.34  63.94   
1 1 1 26 18 6  o 0 21.30   2.67   15.19   138.58  4.68   138.58  
1 1 1 26 18 7  o 0 3.51    1.18   1.22    -4.83   4.23   -4.83   
1 1 1 26 18 8  f 1 10.30   0.95   7.01    149.93  1.86   149.93  
1 1 1 26 18 9  o 0 4.47    0.66   1.59    9.13    1.14   -170.87 
1 1 1 26 19 0  o 0 32.99   3.32   19.90   180.00  3.19   -180.00 
1 1 1 26 19 1  o 0 22.50   2.23   11.51   -5.98   2.93   174.02  
1 1 1 26 19 2  o 0 23.29   2.80   11.23   -71.77  4.60   108.23  
1 1 1 26 19 3  o 0 27.72   2.45   16.16   80.11   0.19   -99.89  
1 1 1 26 19 4  f 1 15.12   1.33   7.74    -7.62   2.11   172.38  
1 1 1 26 19 5  o 0 14.80   0.66   9.51    158.48  2.04   158.48  
1 1 1 26 19 6  o 0 10.91   1.00   6.07    -140.37 0.17   -140.37 
1 1 1 26 19 7  o 0 10.96   0.95   7.19    -33.89  1.65   -33.89  
1 1 1 26 19 8  o 0 3.57    0.88   0.65    -19.08  1.47   160.92  
1 1 1 26 20 0  o 0 9.12    1.24   1.11    180.00  0.18   0.00    
1 1 1 26 20 1  o 0 9.88    1.12   5.40    159.16  0.64   159.16  
1 1 1 26 20 2  o 0 7.07    0.93   2.53    113.81  0.39   113.81  
1 1 1 26 20 3  f 1 15.53   1.63   12.69   67.66   8.83   67.66   
1 1 1 26 20 4  f 1 29.30   2.10   15.03   12.06   4.22   -167.94 
1 1 1 26 20 5  o 0 22.01   2.80   17.12   -147.32 9.11   -147.32 
1 1 1 26 20 6  o 0 21.33   1.97   13.63   -158.78 2.39   -158.78 
1 1 1 26 20 7  o 0 4.59    0.67   1.79    -156.69 0.53   23.31   
1 1 1 26 21 0  o 0 2.29    1.84   0.22    180.00  1.37   -0.00   
1 1 1 26 21 1  o 0 25.96   1.82   19.46   83.44   9.66   83.44   
1 1 1 26 21 2  o 0 12.12   1.30   5.25    -125.67 2.64   54.33   
1 1 1 26 21 3  o 0 9.43    1.25   2.26    18.35   5.50   -161.65 
1 1 1 26 21 4  f 1 13.69   1.32   6.22    36.88   2.58   -143.12 
1 1 1 26 21 5  o 0 4.23    0.61   1.39    11.43   0.66   -168.57 
1 1 1 26 21 6  o 0 2.13    1.34   1.71    -157.64 4.96   -157.64 
1 1 1 26 21 7  o 0 1.93    0.57   0.22    -65.47  0.66   -65.47  
1 1 1 26 22 0  o 0 37.74   3.17   21.17   180.00  2.83   -180.00 
1 1 1 26 22 1  o 0 29.69   3.33   17.53   3.07    2.14   3.07    
1 1 1 26 22 2  o 0 11.72   1.02   5.74    86.72   0.71   -93.28  
1 1 1 26 22 3  o 0 17.30   1.62   5.88    175.76  7.14   -4.24   
1 1 1 26 22 4  o 0 12.04   1.52   8.45    70.09   3.97   70.09   
1 1 1 26 22 5  o 0 14.12   0.91   8.47    85.47   1.56   85.47   
1 1 1 26 22 6  o 0 2.96    0.57   0.11    7.37    2.22   7.37    
1 1 1 26 23 0  o 0 38.99   5.74   21.27   180.00  6.27   -180.00 
1 1 1 26 23 1  o 0 8.60    0.66   2.78    -156.85 2.72   23.15   
1 1 1 26 23 2  o 0 15.56   1.12   8.26    114.98  0.16   -65.02  
1 1 1 26 23 3  o 0 4.60    0.67   1.62    -14.74  0.64   165.26  
1 1 1 26 23 4  f 1 8.87    0.87   4.69    -62.04  0.27   -62.04  
1 1 1 26 23 5  o 0 16.06   1.42   9.13    -107.22 1.20   -107.22 
1 1 1 26 24 0  o 0 0.00    2.08   0.00    180.00  1.86   -0.00   
1 1 1 26 24 1  o 0 12.79   1.35   7.57    -132.23 1.98   -132.23 
1 1 1 26 24 2  f 1 11.16   0.95   7.31    -104.36 3.36   -104.36 
1 1 1 26 24 3  o 0 11.76   0.94   5.74    74.04   0.58   -105.96 
1 1 1 26 24 4  o 0 12.78   1.39   5.56    -70.77  2.03   109.23  
1 1 1 26 25 0  o 0 12.94   2.64   6.65    180.00  0.14   -180.00 
1 1 1 26 25 1  o 0 6.58    1.18   2.35    -153.42 1.54   26.58   
1 1 1 26 25 2  f 1 17.72   1.36   8.74    40.75   0.42   -139.25 
1 1 1 26 25 3  o 0 8.80    1.08   2.11    72.62   4.44   -107.38 
1 1 1 27 0  1  o 0 8.95    2.19   0.16    45.00   2.57   -135.00 
1 1 1 27 0  2  o 0 0.00    5.19   0.00    180.00  5.88   0.00    
1 1 1 27 0  3  o 0 5.92    3.80   0.72    135.00  6.49   -45.00  
1 1 1 27 0  4  o 0 53.47   6.94   34.21   90.00   1.70   -90.00  
1 1 1 27 0  5  o 0 15.51   3.05   7.45    -135.00 6.40   45.00   
1 1 1 27 0  6  o 0 28.13   4.05   18.22   0.00    4.00   180.00  
1 1 1 27 0  7  f 1 23.74   4.38   15.67   135.00  0.92   135.00  
1 1 1 27 0  8  o 0 11.82   1.73   1.08    -90.00  0.34   -90.00  
1 1 1 27 0  9  f 1 22.75   3.38   15.39   -135.00 4.37   -135.00 
1 1 1 27 0  10 f 1 2.83    1.22   1.05    0.00    4.50   180.00  
1 1 1 27 0  11 o 0 15.18   3.03   10.51   -45.00  3.03   -45.00  
1 1 1 27 1  0  o 0 27.18   6.13   2.44    180.00  2.11   -0.00   
1 1 1 27 1  1  o 0 11.39   2.09   6.93    -82.30  15.48  -82.30  
1 1 1 27 1  2  o 0 47.52   3.15   14.47   117.53  17.60  -62.47  
1 1 1 27 1  3  o 0 79.16   7.47   33.18   73.54   23.44  -106.46 
1 1 1 27 1  4  o 0 60.78   4.02   44.55   -76.21  12.48  -76.21  
1 1 1 27 1  5  o 0 44.24   3.14   22.60   -78.04  10.52  101.96  
1 1 1 27 1  6  o 0 16.13   1.59   2.19    -114.95 7.94   65.05   
1 1 1 27 1  7  o 0 18.92   1.48   12.80   -129.53 2.40   -129.53 
1 1 1 27 1  8  o 0 34.80   5.87   24.36   -60.06  2.55   -60.06  
1 1 1 27 1  9  o 0 11.44   1.44   3.05    84.79   8.83   -95.21  
1 1 1 27 1  10 o 0 19.24   1.95   13.40   133.19  0.84   133.19  
1 1 1 27 1  11 o 0 12.01   1.33   8.76    53.80   1.14   53.80   
1 1 1 27 2  0  o 0 39.25   4.22   15.45   180.00  1.40   -0.00   
1 1 1 27 2  1  f 1 48.28   3.30   16.85   139.76  13.45  -40.24  
1 1 1 27 2  2  o 0 52.40   3.41   17.11   75.75   19.60  -104.25 
1 1 1 27 2  3  f 1 52.66   4.11   27.36   126.01  4.62   -53.99  
1 1 1 27 2  4  o 0 114.01  7.76   78.03   -60.65  7.08   -60.65  
1 1 1 27 2  5  o 0 24.78   2.21   9.71    19.50   9.08   -160.50 
1 1 1 27 2  6  o 0 48.96   3.91   36.63   -43.38  10.59  -43.38  
1 1 1 27 2  7  o 0 18.07   2.07   10.41   77.25   1.84   -102.75 
1 1 1 27 2  8  o 0 21.79   2.48   8.84    -178.27 11.11  1.73    
1 1 1 27 2  9  f 1 0.00    4.30   13.53   -160.95 ?      ?       
1 1 1 27 2  10 o 0 24.00   2.17   16.84   163.94  0.55   163.94  
1 1 1 27 2  11 o 0 14.32   1.92   9.53    133.15  0.91   -46.85  
1 1 1 27 3  0  o 0 64.92   8.88   37.30   180.00  5.29   -0.00   
1 1 1 27 3  1  o 0 74.05   5.16   35.38   -101.90 9.75   78.10   
1 1 1 27 3  2  o 0 102.77  6.82   60.69   -43.78  5.82   -43.78  
1 1 1 27 3  3  o 0 50.44   3.61   27.97   78.34   1.27   -101.66 
1 1 1 27 3  4  o 0 42.35   2.97   25.09   -6.80   3.43   173.20  
1 1 1 27 3  5  o 0 30.56   3.26   20.61   -32.01  6.05   -32.01  
1 1 1 27 3  6  o 0 5.35    1.89   3.49    -171.10 7.66   -171.10 
1 1 1 27 3  7  o 0 30.70   2.98   17.00   115.92  7.21   -64.08  
1 1 1 27 3  8  o 0 16.55   2.47   8.28    -124.90 4.54   55.10   
1 1 1 27 3  9  o 0 11.60   1.88   4.13    103.41  7.17   -76.59  
1 1 1 27 3  10 o 0 11.94   1.82   9.33    -165.41 3.45   -165.41 
1 1 1 27 3  11 o 0 17.07   2.30   12.10   47.40   0.06   47.40   
1 1 1 27 4  0  o 0 18.97   1.73   1.60    180.00  4.52   -0.00   
1 1 1 27 4  1  o 0 44.10   3.70   16.68   161.78  6.30   -18.22  
1 1 1 27 4  2  f 1 61.74   4.93   14.05   -57.23  40.11  122.77  
1 1 1 27 4  3  f 1 33.36   2.19   11.93   -41.59  13.25  138.41  
1 1 1 27 4  4  o 0 55.11   6.81   37.93   8.78    4.13   8.78    
1 1 1 27 4  5  o 0 43.68   3.62   40.29   5.83    28.89  5.83    
1 1 1 27 4  6  o 0 22.13   1.86   6.71    -2.18   12.10  177.82  
1 1 1 27 4  7  o 0 29.17   1.93   17.67   -106.15 4.02   73.85   
1 1 1 27 4  8  o 0 31.22   3.33   20.90   150.27  0.82   -29.73  
1 1 1 27 4  9  o 0 18.19   1.80   6.19    47.30   12.86  -132.70 
1 1 1 27 4  10 o 0 18.51   2.79   16.95   -2.73   8.64   -2.73   
1 1 1 27 4  11 o 0 4.65    0.32   2.41    157.69  0.32   157.69  
1 1 1 27 5  0  o 0 12.13   1.86   0.31    180.00  2.59   -0.00   
1 1 1 27 5  1  o 0 100.43  8.04   60.74   176.54  7.60   176.54  
1 1 1 27 5  2  o 0 122.08  7.10   74.73   129.97  5.36   129.97  
1 1 1 27 5  3  o 0 26.06   2.29   13.18   -136.70 0.90   -136.70 
1 1 1 27 5  4  o 0 17.30   1.78   4.49    56.50   28.80  56.50   
1 1 1 27 5  5  o 0 16.71   1.52   1.14    70.58   14.27  -109.42 
1 1 1 27 5  6  o 0 33.02   2.77   22.06   2.79    3.14   2.79    
1 1 1 27 5  7  o 0 22.13   2.68   14.24   -113.16 0.83   66.84   
1 1 1 27 5  8  o 0 52.47   4.36   42.28   160.90  11.39  160.90  
1 1 1 27 5  9  o 0 23.29   2.61   19.82   171.40  7.26   171.40  
1 1 1 27 5  10 o 0 7.19    1.31   0.49    168.35  8.12   -11.65  
1 1 1 27 5  11 o 0 6.43    0.80   3.01    -9.91   2.58   170.09  
1 1 1 27 6  0  o 0 67.13   6.94   39.50   0.00    1.59   180.00  
1 1 1 27 6  1  o 0 113.65  7.98   79.09   111.76  24.43  111.76  
1 1 1 27 6  2  o 0 14.36   1.28   6.48    -168.30 26.57  -168.30 
1 1 1 27 6  3  o 0 21.89   1.64   8.97    76.98   5.07   -103.02 
1 1 1 27 6  4  o 0 45.71   4.77   32.04   98.89   4.79   98.89   
1 1 1 27 6  5  o 0 22.45   1.95   4.77    169.69  17.32  -10.31  
1 1 1 27 6  6  o 0 40.00   3.68   28.90   8.40    6.03   8.40    
1 1 1 27 6  7  o 0 47.74   4.08   36.60   50.82   7.05   50.82   
1 1 1 27 6  8  o 0 29.69   2.15   21.33   101.40  1.88   101.40  
1 1 1 27 6  9  o 0 23.87   2.99   21.22   96.34   9.16   96.34   
1 1 1 27 6  10 o 0 18.60   2.09   15.13   -70.56  4.40   -70.56  
1 1 1 27 6  11 o 0 2.59    0.97   0.42    -48.63  2.58   -48.63  
1 1 1 27 7  0  o 0 112.63  9.12   66.73   0.00    3.02   180.00  
1 1 1 27 7  1  o 0 44.33   4.22   28.65   -103.04 7.44   -103.04 
1 1 1 27 7  2  o 0 38.58   3.27   14.80   148.37  14.54  -31.63  
1 1 1 27 7  3  o 0 93.48   6.25   67.62   -32.65  9.69   -32.65  
1 1 1 27 7  4  o 0 16.32   1.64   1.40    -58.03  12.38  121.97  
1 1 1 27 7  5  o 0 44.83   5.53   33.06   137.51  7.53   137.51  
1 1 1 27 7  6  o 0 9.20    1.14   10.59   104.60  32.91  104.60  
1 1 1 27 7  7  o 0 12.30   0.86   2.46    153.50  10.43  -26.50  
1 1 1 27 7  8  o 0 13.53   1.33   7.81    -127.51 0.20   52.49   
1 1 1 27 7  9  o 0 13.28   1.83   10.66   -168.88 3.81   -168.88 
1 1 1 27 7  10 f 1 12.79   1.30   11.36   30.91   6.45   30.91   
1 1 1 27 7  11 o 0 14.63   1.72   12.32   -17.30  3.90   -17.30  
1 1 1 27 8  0  o 0 0.00    4.80   0.00    180.00  0.06   -0.00   
1 1 1 27 8  1  o 0 115.23  6.93   81.12   100.39  25.58  100.39  
1 1 1 27 8  2  o 0 52.16   4.94   37.71   119.26  7.64   119.26  
1 1 1 27 8  3  o 0 27.33   2.23   15.12   -144.94 1.74   35.06   
1 1 1 27 8  4  o 0 37.86   3.91   25.01   -66.45  1.71   -66.45  
1 1 1 27 8  5  f 1 13.99   1.54   0.39    -47.41  3.50   132.59  
1 1 1 27 8  6  o 0 57.39   5.66   46.00   17.14   12.63  17.14   
1 1 1 27 8  7  o 0 23.11   1.89   17.38   49.27   4.06   49.27   
1 1 1 27 8  8  o 0 12.09   3.00   5.97    43.43   1.46   -136.57 
1 1 1 27 8  9  o 0 12.04   1.48   10.42   -132.72 7.51   -132.72 
1 1 1 27 8  10 o 0 21.91   2.72   17.60   -176.55 4.00   -176.55 
1 1 1 27 8  11 o 0 3.70    0.72   1.00    -4.39   0.56   175.61  
1 1 1 27 9  0  o 0 88.15   14.99  58.84   0.00    9.99   180.00  
1 1 1 27 9  1  o 0 26.82   2.62   12.76   1.69    5.99   -178.31 
1 1 1 27 9  2  o 0 24.50   2.37   13.57   -131.92 3.71   -131.92 
1 1 1 27 9  3  o 0 71.70   4.44   46.58   -89.13  2.84   90.87   
1 1 1 27 9  4  o 0 59.05   4.48   36.70   91.06   5.68   -88.94  
1 1 1 27 9  5  o 0 10.90   1.36   3.43    -5.59   12.73  -5.59   
1 1 1 27 9  6  o 0 27.10   3.95   17.86   -15.26  0.78   164.74  
1 1 1 27 9  7  o 0 26.00   2.55   20.90   38.57   7.04   38.57   
1 1 1 27 9  8  o 0 18.01   1.28   14.45   149.90  4.41   149.90  
1 1 1 27 9  9  o 0 16.33   1.75   14.62   -11.20  7.37   -11.20  
1 1 1 27 9  10 o 0 9.80    1.21   7.93    -170.47 2.56   -170.47 
1 1 1 27 9  11 o 0 7.05    1.26   3.05    -135.56 3.42   44.44   
1 1 1 27 10 0  o 0 41.38   3.83   27.59   180.00  0.39   -0.00   
1 1 1 27 10 1  o 0 50.72   4.31   32.05   -148.92 1.58   31.08   
1 1 1 27 10 2  f 1 102.52  7.67   79.48   69.65   21.92  69.65   
1 1 1 27 10 3  o 0 14.70   2.25   0.99    40.80   4.68   -139.20 
1 1 1 27 10 4  o 0 71.30   4.99   54.13   -88.91  12.62  -88.91  
1 1 1 27 10 5  o 0 28.30   2.10   15.77   40.19   6.44   -139.81 
1 1 1 27 10 6  o 0 21.94   1.88   14.17   -85.14  0.51   94.86   
1 1 1 27 10 7  o 0 24.28   3.21   18.52   -137.59 4.85   -137.59 
1 1 1 27 10 8  o 0 5.71    1.14   0.29    -12.12  7.01   -12.12  
1 1 1 27 10 9  o 0 14.83   1.16   7.74    115.99  4.70   -64.01  
1 1 1 27 10 10 o 0 16.55   2.15   11.73   -37.98  0.29   -37.98  
1 1 1 27 11 0  o 0 39.40   5.14   25.24   180.00  13.59  -180.00 
1 1 1 27 11 1  o 0 23.67   2.44   10.82   -44.32  4.45   -44.32  
1 1 1 27 11 2  o 0 31.30   2.87   22.42   78.04   9.47   78.04   
1 1 1 27 11 3  o 0 38.14   3.50   29.22   163.12  11.53  163.12  
1 1 1 27 11 4  o 0 17.09   2.21   3.65    -25.48  4.58   154.52  
1 1 1 27 11 5  o 0 49.30   6.52   42.38   -151.90 18.06  -151.90 
1 1 1 27 11 6  o 0 37.12   2.35   25.08   18.43   0.17   -161.57 
1 1 1 27 11 7  o 0 28.83   3.65   18.24   112.16  2.42   -67.84  
1 1 1 27 11 8  o 0 6.88    0.92   2.74    -127.61 0.22   -127.61 
1 1 1 27 11 9  o 0 20.92   4.12   14.93   -116.01 1.26   -116.01 
1 1 1 27 11 10 o 0 6.78    1.08   4.38    24.89   0.12   24.89   
1 1 1 27 12 0  o 0 6.60    1.50   0.63    0.00    4.39   180.00  
1 1 1 27 12 1  o 0 35.67   4.04   27.27   37.35   12.77  37.35   
1 1 1 27 12 2  o 0 37.99   4.92   18.14   -125.38 11.90  54.62   
1 1 1 27 12 3  o 0 28.05   2.05   9.80    90.88   14.79  -89.12  
1 1 1 27 12 4  o 0 19.88   1.71   5.82    -8.36   14.16  171.64  
1 1 1 27 12 5  o 0 25.06   1.89   14.22   -134.78 4.50   45.22   
1 1 1 27 12 6  o 0 13.08   1.05   6.83    -178.44 1.06   1.56    
1 1 1 27 12 7  o 0 1.09    2.37   4.18    92.73   8.64   92.73   
1 1 1 27 12 8  o 0 16.72   1.13   15.78   70.45   10.13  70.45   
1 1 1 27 12 9  o 0 16.79   2.10   15.53   -71.76  8.32   -71.76  
1 1 1 27 12 10 o 0 1.62    0.53   0.62    -47.41  1.57   -47.41  
1 1 1 27 13 0  f 1 34.98   2.98   22.84   0.00    4.00   -0.00   
1 1 1 27 13 1  o 0 41.21   2.52   29.41   -170.08 8.08   -170.08 
1 1 1 27 13 2  f 1 13.68   1.25   0.35    64.08   8.95   64.08   
1 1 1 27 13 3  o 0 51.85   2.30   40.57   142.92  12.70  142.92  
1 1 1 27 13 4  o 0 31.68   1.80   28.58   -124.98 16.45  -124.98 
1 1 1 27 13 5  o 0 11.84   0.61   1.73    65.30   0.82   65.30   
1 1 1 27 13 6  o 0 17.68   1.37   10.59   -8.24   0.73   171.76  
1 1 1 27 13 7  o 0 14.29   1.41   8.14    176.78  2.28   -3.22   
1 1 1 27 13 8  f 1 12.76   2.12   5.58    47.11   5.41   -132.89 
1 1 1 27 13 9  o 0 18.93   1.93   16.60   -175.63 7.75   -175.63 
1 1 1 27 13 10 o 0 6.59    1.17   2.28    149.13  3.87   -30.87  
1 1 1 27 14 0  o 0 53.93   6.55   35.11   180.00  4.45   -0.00   
1 1 1 27 14 1  o 0 35.71   3.02   23.03   36.81   3.30   36.81   
1 1 1 27 14 2  o 0 56.52   5.48   38.75   47.06   3.82   47.06   
1 1 1 27 14 3  o 0 24.72   2.76   12.97   164.53  5.55   -15.47  
1 1 1 27 14 4  o 0 26.29   2.63   13.53   103.38  6.75   -76.62  
1 1 1 27 14 5  o 0 36.33   3.18   26.88   -127.37 6.42   -127.37 
1 1 1 27 14 6  o 0 25.96   2.21   24.64   91.33   15.53  91.33   
1 1 1 27 14 7  o 0 2.32    0.71   5.32    152.79  12.31  152.79  
1 1 1 27 14 8  o 0 22.18   2.28   14.42   107.65  0.34   -72.35  
1 1 1 27 14 9  o 0 12.12   1.52   10.13   56.11   4.60   56.11   
1 1 1 27 15 0  o 0 64.20   5.40   41.32   0.00    2.59   0.00    
1 1 1 27 15 1  o 0 41.56   4.66   36.12   -47.78  19.75  -47.78  
1 1 1 27 15 2  f 1 6.63    1.21   3.11    -140.68 12.14  -140.68 
1 1 1 27 15 3  o 0 45.68   2.59   33.23   -63.98  7.72   -63.98  
1 1 1 27 15 4  o 0 39.60   2.74   28.89   -91.86  6.92   -91.86  
1 1 1 27 15 5  o 0 15.74   1.31   6.73    126.40  5.44   -53.60  
1 1 1 27 15 6  o 0 18.09   1.48   9.20    -128.78 4.82   51.22   
1 1 1 27 15 7  o 0 13.22   1.59   8.05    -68.00  0.32   112.00  
1 1 1 27 15 8  f 1 5.82    0.83   1.46    39.93   4.16   -140.07 
1 1 1 27 15 9  o 0 6.95    1.01   4.40    -18.50  0.51   -18.50  
1 1 1 27 16 0  o 0 3.77    2.04   0.33    0.00    1.87   -180.00 
1 1 1 27 16 1  o 0 42.36   3.57   33.79   87.09   14.61  87.09   
1 1 1 27 16 2  o 0 7.94    0.97   0.62    79.40   3.93   -100.60 
1 1 1 27 16 3  o 0 17.17   1.30   11.91   153.24  4.78   153.24  
1 1 1 27 16 4  o 0 28.47   2.65   19.90   -127.67 4.45   -127.67 
1 1 1 27 16 5  f 1 18.19   1.90   11.88   105.27  1.04   105.27  
1 1 1 27 16 6  o 0 13.62   1.36   7.27    -64.72  2.20   115.28  
1 1 1 27 16 7  o 0 11.01   1.14   6.13    55.47   0.78   -124.53 
1 1 1 27 16 8  o 0 0.81    2.96   3.50    -22.47  7.33   -22.47  
1 1 1 27 16 9  o 0 9.38    1.00   4.79    106.45  2.07   -73.55  
1 1 1 27 17 0  o 0 3.06    1.69   0.23    180.00  2.14   -0.00   
1 1 1 27 17 1  o 0 19.03   2.30   10.26   -70.80  1.73   109.20  
1 1 1 27 17 2  o 0 11.39   0.80   2.30    -113.08 0.89   -113.08 
1 1 1 27 17 3  o 0 33.98   2.62   22.05   30.41   2.22   30.41   
1 1 1 27 17 4  o 0 17.92   2.29   13.74   175.97  5.81   175.97  
1 1 1 27 17 5  o 0 15.89   2.18   10.03   -87.40  0.78   -87.40  
1 1 1 27 17 6  o 0 13.07   1.83   6.83    -69.33  2.00   110.67  
1 1 1 27 17 7  o 0 8.23    1.24   5.62    -173.91 1.58   -173.91 
1 1 1 27 17 8  o 0 22.60   3.73   18.22   -176.50 8.17   -176.50 
1 1 1 27 18 0  o 0 78.67   13.52  48.31   180.00  8.01   -180.00 
1 1 1 27 18 1  o 0 25.87   3.22   16.39   120.86  2.23   120.86  
1 1 1 27 18 2  o 0 30.57   2.66   19.74   157.05  2.84   157.05  
1 1 1 27 18 3  o 0 12.46   1.22   8.14    -69.24  2.13   -69.24  
1 1 1 27 18 4  o 0 30.70   3.52   20.00   155.76  2.42   155.76  
1 1 1 27 18 5  o 0 19.62   2.20   14.00   -9.30   4.46   -9.30   
1 1 1 27 18 6  o 0 6.02    0.78   1.01    178.78  3.54   -1.22   
1 1 1 27 18 7  o 0 7.33    1.05   2.68    -177.37 3.21   2.63    
1 1 1 27 18 8  o 0 0.53    1.73   0.94    -34.17  1.92   -34.17  
1 1 1 27 19 0  o 0 23.41   6.53   14.10   0.00    1.17   0.00    
1 1 1 27 19 1  o 0 11.25   1.84   4.10    -137.64 4.55   42.36   
1 1 1 27 19 2  o 0 16.61   1.86   7.00    -151.49 5.51   28.51   
1 1 1 27 19 3  o 0 32.52   2.77   21.19   58.99   3.43   58.99   
1 1 1 27 19 4  o 0 17.39   1.61   10.69   135.31  1.06   135.31  
1 1 1 27 19 5  o 0 14.55   1.74   8.34    48.69   0.08   -131.31 
1 1 1 27 19 6  o 0 6.72    1.11   3.54    9.83    0.31   -170.17 
1 1 1 27 19 7  o 0 3.70    0.54   0.78    -3.71   0.36   176.29  
1 1 1 27 20 0  f 1 19.07   3.08   11.24   0.00    0.65   180.00  
1 1 1 27 20 1  o 0 24.64   2.40   17.20   -39.05  5.93   -39.05  
1 1 1 27 20 2  o 0 36.84   2.48   22.02   -163.04 0.84   -163.04 
1 1 1 27 20 3  o 0 25.38   2.42   14.99   -33.06  0.47   -33.06  
1 1 1 27 20 4  o 0 24.65   2.64   12.57   77.26   3.55   -102.74 
1 1 1 27 20 5  o 0 12.39   1.05   8.75    100.02  3.36   100.02  
1 1 1 27 20 6  o 0 5.85    0.75   2.83    83.17   0.37   -96.83  
1 1 1 27 20 7  o 0 5.50    0.62   2.78    68.92   0.23   68.92   
1 1 1 27 21 0  f 1 12.46   1.75   7.10    180.00  2.41   -180.00 
1 1 1 27 21 1  o 0 15.37   1.31   8.03    167.40  0.91   -12.60  
1 1 1 27 21 2  o 0 22.34   1.66   13.66   -15.31  2.16   -15.31  
1 1 1 27 21 3  o 0 27.76   2.62   16.72   -16.35  1.92   -16.35  
1 1 1 27 21 4  o 0 14.19   1.36   8.52    78.21   1.05   78.21   
1 1 1 27 21 5  o 0 3.46    0.51   0.51    132.99  1.47   -47.01  
1 1 1 27 21 6  o 0 8.68    0.93   4.35    66.08   0.74   -113.92 
1 1 1 27 22 0  o 0 13.89   2.31   7.78    0.00    1.96   -0.00   
1 1 1 27 22 1  o 0 14.77   1.57   7.80    -147.63 0.21   32.37   
1 1 1 27 22 2  o 0 17.91   1.14   9.09    -76.47  1.68   103.53  
1 1 1 27 22 3  o 0 24.76   1.58   16.85   -126.50 6.19   -126.50 
1 1 1 27 22 4  o 0 2.42    0.33   0.13    110.34  0.75   110.34  
1 1 1 27 22 5  o 0 0.00    2.97   1.97    71.81   ?      ?       
1 1 1 27 23 0  o 0 17.03   2.23   9.29    0.00    1.47   180.00  
1 1 1 27 23 1  o 0 28.18   2.49   14.01   75.10   2.58   -104.90 
1 1 1 27 23 2  o 0 3.34    0.54   0.08    -167.20 2.87   -167.20 
1 1 1 27 23 3  o 0 3.15    0.83   0.50    -4.63   3.59   -4.63   
1 1 1 27 23 4  o 0 11.22   1.87   6.92    123.01  2.14   123.01  
1 1 1 27 24 0  o 0 0.00    2.52   0.00    180.00  0.11   -0.00   
1 1 1 27 24 1  o 0 9.51    0.86   5.23    170.38  0.88   170.38  
1 1 1 27 24 2  o 0 10.51   1.44   5.38    88.42   0.05   88.42   
1 1 1 27 24 3  o 0 11.47   1.23   4.82    -53.56  2.14   126.44  
1 1 1 28 0  0  o 0 139.59  18.69  76.28   180.00  34.36  -180.00 
1 1 1 28 0  1  o 0 95.87   8.26   52.75   135.00  3.00   135.00  
1 1 1 28 0  2  o 0 8.62    4.25   1.35    90.00   5.08   -90.00  
1 1 1 28 0  3  o 0 12.11   1.03   4.32    -135.00 7.29   45.00   
1 1 1 28 0  4  o 0 23.06   2.31   13.94   180.00  3.99   0.00    
1 1 1 28 0  5  o 0 68.61   6.29   43.87   -45.00  0.59   -45.00  
1 1 1 28 0  6  o 0 61.50   8.90   39.76   90.00   17.16  90.00   
1 1 1 28 0  7  o 0 50.21   6.79   32.83   45.00   5.93   45.00   
1 1 1 28 0  8  o 0 16.41   2.17   1.56    180.00  1.00   180.00  
1 1 1 28 0  9  o 0 8.67    1.47   3.01    -45.00  1.33   -45.00  
1 1 1 28 0  10 o 0 24.89   2.06   16.88   -90.00  1.90   90.00   
1 1 1 28 0  11 o 0 3.90    0.57   0.24    -135.00 0.01   -135.00 
1 1 1 28 1  0  o 0 117.46  29.77  65.17   0.00    9.10   0.00    
1 1 1 28 1  1  o 0 72.26   5.61   48.18   -120.46 17.39  -120.46 
1 1 1 28 1  2  o 0 56.64   6.21   37.68   21.65   6.01   21.65   
1 1 1 28 1  3  o 0 36.14   2.51   20.20   -4.31   2.42   175.69  
1 1 1 28 1  4  o 0 22.85   2.00   10.14   -126.57 2.45   53.43   
1 1 1 28 1  5  o 0 31.48   4.35   21.23   -21.96  7.35   -21.96  
1 1 1 28 1  6  o 0 15.09   1.69   6.42    1.79    5.11   -178.21 
1 1 1 28 1  7  o 0 32.37   4.11   20.83   -126.88 0.33   53.12   
1 1 1 28 1  8  o 0 19.20   2.01   14.74   152.27  6.43   152.27  
1 1 1 28 1  9  o 0 0.00    2.22   3.86    -119.76 ?      ?       
1 1 1 28 1  10 o 0 16.69   1.70   11.48   38.23   0.85   38.23   
1 1 1 28 1  11 o 0 7.92    1.17   5.67    -175.42 1.13   -175.42 
1 1 1 28 2  0  o 0 92.42   8.45   51.99   180.00  0.93   -0.00   
1 1 1 28 2  1  o 0 35.81   2.68   24.30   84.15   13.92  84.15   
1 1 1 28 2  2  o 0 41.27   3.09   22.74   -38.25  4.71   141.75  
1 1 1 28 2  3  o 0 52.83   4.07   40.02   -104.37 14.72  -104.37 
1 1 1 28 2  4  o 0 43.46   4.79   33.92   179.39  15.31  179.39  
1 1 1 28 2  5  o 0 14.00   1.20   0.14    -167.40 9.24   -167.40 
1 1 1 28 2  6  o 0 19.74   1.53   11.18   -88.09  2.32   91.91   
1 1 1 28 2  7  o 0 17.36   2.27   9.10    -41.66  3.38   138.34  
1 1 1 28 2  8  o 0 32.36   3.96   18.90   -127.97 5.36   52.03   
1 1 1 28 2  9  o 0 16.31   2.28   10.23   -100.85 1.20   79.15   
1 1 1 28 2  10 o 0 10.30   0.90   8.58    -98.50  3.52   -98.50  
1 1 1 28 2  11 o 0 4.55    0.75   1.27    53.66   2.93   -126.34 
1 1 1 28 3  0  o 0 53.47   7.22   30.43   180.00  15.21  -180.00 
1 1 1 28 3  1  o 0 39.71   2.93   23.61   -27.20  4.85   -27.20  
1 1 1 28 3  2  o 0 27.34   2.06   16.73   5.62    5.60   5.62    
1 1 1 28 3  3  o 0 28.60   2.44   15.97   -155.91 0.61   24.09   
1 1 1 28 3  4  f 1 8.45    1.40   3.30    56.59   8.83   56.59   
1 1 1 28 3  5  o 0 46.21   4.25   28.70   -155.94 1.58   24.06   
1 1 1 28 3  6  o 0 16.74   1.52   0.47    124.98  22.48  124.98  
1 1 1 28 3  7  o 0 10.50   1.02   3.93    -109.19 1.40   70.81   
1 1 1 28 3  8  o 0 16.65   1.99   6.81    -140.78 7.70   39.22   
1 1 1 28 3  9  o 0 37.36   4.26   27.64   137.26  3.64   137.26  
1 1 1 28 3  10 o 0 21.61   2.76   14.28   39.89   1.64   -140.11 
1 1 1 28 3  11 o 0 8.63    1.03   5.97    -21.40  0.33   -21.40  
1 1 1 28 4  0  o 0 19.14   3.03   10.42   180.00  3.97   -0.00   
1 1 1 28 4  1  o 0 20.30   2.79   5.79    -76.27  9.11   103.73  
1 1 1 28 4  2  o 0 28.72   2.04   18.17   143.68  5.12   143.68  
1 1 1 28 4  3  o 0 27.78   2.27   1.12    128.87  32.10  -51.13  
1 1 1 28 4  4  o 0 27.74   2.09   8.80    25.72   16.14  -154.28 
1 1 1 28 4  5  o 0 45.89   3.67   28.16   -146.57 2.88   33.43   
1 1 1 28 4  6  o 0 26.69   3.42   19.11   -83.75  3.34   -83.75  
1 1 1 28 4  7  o 0 19.04   2.21   12.43   -168.97 0.67   -168.97 
1 1 1 28 4  8  o 0 29.52   4.25   25.70   93.36   12.09  93.36   
1 1 1 28 4  9  o 0 20.07   1.39   12.95   107.25  1.64   -72.75  
1 1 1 28 4  10 o 0 12.21   0.43   10.62   -93.59  4.53   -93.59  
1 1 1 28 4  11 o 0 5.71    1.27   1.45    23.42   4.63   -156.58 
1 1 1 28 5  0  o 0 11.10   1.59   4.51    0.00    10.34  180.00  
1 1 1 28 5  1  o 0 26.35   3.08   14.80   117.72  1.27   117.72  
1 1 1 28 5  2  f 1 10.31   1.54   5.14    -127.72 16.45  -127.72 
1 1 1 28 5  3  o 0 27.46   2.80   15.08   -72.96  1.28   107.04  
1 1 1 28 5  4  o 0 24.84   2.50   13.33   139.33  0.06   139.33  
1 1 1 28 5  5  o 0 21.97   2.01   9.44    -33.16  3.94   146.84  
1 1 1 28 5  6  o 0 38.06   4.16   25.17   166.88  0.99   -13.12  
1 1 1 28 5  7  o 0 16.04   1.46   7.32    155.97  5.76   -24.03  
1 1 1 28 5  8  o 0 29.43   2.39   28.42   -13.33  16.43  -13.33  
1 1 1 28 5  9  o 0 24.29   2.42   15.35   47.59   3.12   -132.41 
1 1 1 28 5  10 o 0 19.60   2.71   16.37   -20.37  5.12   -20.37  
1 1 1 28 5  11 o 0 1.48    0.29   1.16    116.86  2.79   116.86  
1 1 1 28 6  0  o 0 4.68    3.45   0.86    180.00  13.07  -0.00   
1 1 1 28 6  1  o 0 40.62   4.05   21.80   118.74  7.39   -61.26  
1 1 1 28 6  2  o 0 24.44   1.45   9.10    58.02   9.94   -121.98 
1 1 1 28 6  3  o 0 66.68   7.59   53.24   -164.28 19.34  -164.28 
1 1 1 28 6  4  o 0 48.70   4.40   27.58   -46.67  8.53   133.33  
1 1 1 28 6  5  o 0 69.86   8.37   50.68   -74.59  7.81   -74.59  
1 1 1 28 6  6  f 1 22.21   3.04   13.03   -24.46  3.14   155.54  
1 1 1 28 6  7  o 0 18.97   3.00   13.62   -78.79  3.12   -78.79  
1 1 1 28 6  8  o 0 4.49    1.10   0.03    143.22  0.44   -36.78  
1 1 1 28 6  9  o 0 16.12   1.52   14.98   134.40  8.65   134.40  
1 1 1 28 6  10 o 0 7.46    0.89   6.54    -130.44 4.50   -130.44 
1 1 1 28 6  11 o 0 3.38    0.59   0.42    -33.32  2.37   146.68  
1 1 1 28 7  0  o 0 45.80   4.88   30.17   0.00    11.82  -0.00   
1 1 1 28 7  1  o 0 30.68   1.62   21.23   149.05  8.31   149.05  
1 1 1 28 7  2  o 0 32.31   1.95   22.19   -4.53   6.49   -4.53   
1 1 1 28 7  3  o 0 60.16   5.16   41.09   54.72   3.16   54.72   
1 1 1 28 7  4  o 0 47.53   4.51   36.52   139.44  11.73  139.44  
1 1 1 28 7  5  o 0 12.24   1.24   3.06    -0.38   8.59   179.62  
1 1 1 28 7  6  o 0 28.64   2.90   15.90   -33.96  6.83   146.04  
1 1 1 28 7  7  o 0 35.66   2.74   22.48   38.37   3.98   -141.63 
1 1 1 28 7  8  o 0 18.63   2.30   15.22   -62.54  5.14   -62.54  
1 1 1 28 7  9  o 0 10.54   1.24   6.08    65.47   1.50   -114.53 
1 1 1 28 7  10 o 0 11.60   1.20   9.64    -179.66 3.25   -179.66 
1 1 1 28 8  0  o 0 3.48    2.71   0.08    180.00  2.24   0.00    
1 1 1 28 8  1  o 0 13.89   1.54   2.09    167.52  15.92  167.52  
1 1 1 28 8  2  o 0 21.60   1.75   5.52    -21.04  13.35  158.96  
1 1 1 28 8  3  o 0 18.87   1.06   4.15    -58.84  11.08  121.16  
1 1 1 28 8  4  o 0 59.45   3.42   42.16   51.80   5.48   51.80   
1 1 1 28 8  5  f 1 12.32   1.21   6.22    67.47   0.73   -112.53 
1 1 1 28 8  6  o 0 35.04   3.21   28.70   -150.05 10.04  -150.05 
1 1 1 28 8  7  o 0 17.77   2.11   8.71    -151.62 5.76   28.38   
1 1 1 28 8  8  o 0 35.37   5.16   31.16   44.55   12.99  44.55   
1 1 1 28 8  9  o 0 6.59    0.92   2.20    29.19   2.62   -150.81 
1 1 1 28 8  10 o 0 3.90    0.79   1.30    111.03  0.59   -68.97  
1 1 1 28 9  0  o 0 52.75   4.50   34.96   0.00    16.09  0.00    
1 1 1 28 9  1  o 0 43.30   5.55   23.93   -101.08 7.38   78.92   
1 1 1 28 9  2  o 0 15.36   1.94   0.83    178.00  10.84  -2.00   
1 1 1 28 9  3  o 0 17.35   2.50   0.53    68.41   17.19  -111.59 
1 1 1 28 9  4  o 0 70.29   6.12   58.81   176.02  22.34  176.02  
1 1 1 28 9  5  o 0 50.35   5.81   36.87   -80.14  5.23   -80.14  
1 1 1 28 9  6  o 0 22.47   2.14   11.59   -38.36  6.69   141.64  
1 1 1 28 9  7  o 0 16.34   1.76   7.63    -28.48  5.75   151.52  
1 1 1 28 9  8  f 1 17.88   2.80   13.53   -114.11 2.79   -114.11 
1 1 1 28 9  9  f 1 7.00    1.21   2.14    -112.45 3.84   67.55   
1 1 1 28 9  10 o 0 4.54    1.94   1.43    -16.98  2.56   163.02  
1 1 1 28 10 0  f 1 7.17    2.21   1.78    180.00  10.87  -0.00   
1 1 1 28 10 1  o 0 16.92   1.12   1.11    73.63   14.43  -106.37 
1 1 1 28 10 2  o 0 38.04   4.50   22.29   -60.78  3.34   119.22  
1 1 1 28 10 3  f 1 30.99   3.01   22.56   -59.53  11.08  -59.53  
1 1 1 28 10 4  o 0 70.53   7.14   57.72   -147.68 19.99  -147.68 
1 1 1 28 10 5  o 0 23.24   1.74   17.96   111.02  5.97   111.02  
1 1 1 28 10 6  f 1 10.50   1.74   3.48    -118.69 3.89   61.31   
1 1 1 28 10 7  o 0 20.88   1.95   13.91   35.63   0.58   -144.37 
1 1 1 28 10 8  o 0 27.15   3.16   18.60   66.29   0.31   -113.71 
1 1 1 28 10 9  o 0 3.21    1.09   0.97    36.57   5.55   36.57   
1 1 1 28 10 10 o 0 2.58    1.25   0.18    -80.14  1.50   -80.14  
1 1 1 28 11 0  o 0 1.28    1.77   0.02    0.00    4.26   -180.00 
1 1 1 28 11 1  o 0 10.23   1.97   5.41    -143.25 17.05  -143.25 
1 1 1 28 11 2  o 0 37.87   2.79   30.88   57.44   23.49  57.44   
1 1 1 28 11 3  o 0 56.19   4.73   47.28   -167.80 19.66  -167.80 
1 1 1 28 11 4  f 1 22.93   1.68   19.57   1.61    10.60  1.61    
1 1 1 28 11 5  o 0 32.65   2.95   16.23   162.57  11.30  -17.43  
1 1 1 28 11 6  o 0 21.03   2.47   16.06   148.81  5.42   148.81  
1 1 1 28 11 7  o 0 17.92   2.97   13.39   113.94  2.88   113.94  
1 1 1 28 11 8  o 0 16.02   1.89   9.51    -101.25 2.47   78.75   
1 1 1 28 11 9  o 0 18.27   2.40   14.24   155.58  3.32   155.58  
1 1 1 28 11 10 f 1 7.83    1.30   3.24    -54.57  3.97   125.43  
1 1 1 28 12 0  o 0 76.95   6.03   50.64   0.00    5.28   0.00    
1 1 1 28 12 1  o 0 35.60   3.95   26.05   26.64   6.03   26.64   
1 1 1 28 12 2  o 0 8.06    1.02   0.49    25.48   0.93   -154.52 
1 1 1 28 12 3  o 0 16.66   2.08   11.14   -153.71 2.68   -153.71 
1 1 1 28 12 4  o 0 14.90   1.69   4.80    117.14  8.82   -62.86  
1 1 1 28 12 5  o 0 33.81   2.77   28.21   -99.26  11.94  -99.26  
1 1 1 28 12 6  f 1 35.76   2.86   26.13   83.23   3.92   83.23   
1 1 1 28 12 7  f 1 27.56   5.06   12.97   -36.22  11.45  143.78  
1 1 1 28 12 8  o 0 13.86   1.55   10.20   -128.61 2.54   -128.61 
1 1 1 28 12 9  o 0 11.27   1.30   6.91    170.22  1.31   -9.78   
1 1 1 28 13 0  o 0 22.14   2.62   14.46   180.00  3.66   -180.00 
1 1 1 28 13 1  o 0 33.43   2.15   18.79   -125.97 5.52   54.03   
1 1 1 28 13 2  o 0 20.11   1.00   9.34    123.35  6.57   -56.65  
1 1 1 28 13 3  o 0 43.11   3.84   27.49   -49.78  1.60   130.22  
1 1 1 28 13 4  o 0 39.07   3.08   23.09   122.14  5.25   -57.86  
1 1 1 28 13 5  o 0 10.84   1.73   4.34    -102.69 0.84   77.31   
1 1 1 28 13 6  o 0 22.49   2.13   18.14   142.38  6.70   142.38  
1 1 1 28 13 7  o 0 6.93    1.39   2.85    -7.89   0.91   172.11  
1 1 1 28 13 8  o 0 6.94    0.52   4.01    150.40  0.66   -29.60  
1 1 1 28 13 9  f 1 2.25    1.23   1.31    -13.31  4.33   -13.31  
1 1 1 28 14 0  o 0 6.66    1.03   1.38    0.00    1.68   180.00  
1 1 1 28 14 1  o 0 25.42   2.37   17.44   -19.83  3.22   -19.83  
1 1 1 28 14 2  o 0 32.16   2.77   19.98   -41.13  1.16   138.87  
1 1 1 28 14 3  o 0 30.39   2.04   16.59   115.02  5.87   -64.98  
1 1 1 28 14 4  f 1 28.92   2.47   22.10   -109.53 7.42   -109.53 
1 1 1 28 14 5  f 1 19.75   2.56   17.68   129.47  10.29  129.47  
1 1 1 28 14 6  o 0 7.12    1.04   2.87    51.08   1.49   -128.92 
1 1 1 28 14 7  o 0 1.65    1.48   3.27    141.59  7.07   141.59  
1 1 1 28 14 8  o 0 5.47    0.57   3.36    -83.04  1.43   -83.04  
1 1 1 28 14 9  o 0 15.19   2.66   12.12   5.94    4.32   5.94    
1 1 1 28 15 0  o 0 6.39    1.62   2.89    0.00    5.51   180.00  
1 1 1 28 15 1  o 0 35.89   2.46   23.80   -40.64  2.30   -40.64  
1 1 1 28 15 2  f 1 47.78   4.70   34.65   113.25  8.25   113.25  
1 1 1 28 15 3  o 0 21.01   1.47   13.70   67.70   1.86   67.70   
1 1 1 28 15 4  o 0 22.65   2.20   13.86   -157.54 0.36   22.46   
1 1 1 28 15 5  o 0 21.61   2.05   19.23   125.67  11.22  125.67  
1 1 1 28 15 6  o 0 25.90   2.59   15.32   119.80  2.91   -60.20  
1 1 1 28 15 7  o 0 25.99   4.33   20.48   -81.14  7.03   -81.14  
1 1 1 28 15 8  o 0 4.19    0.60   1.59    -167.37 0.40   12.63   
1 1 1 28 16 0  o 0 23.37   2.70   14.79   180.00  2.66   0.00    
1 1 1 28 16 1  f 1 27.17   2.22   23.11   49.86   13.83  49.86   
1 1 1 28 16 2  o 0 55.63   4.42   49.11   -92.67  28.22  -92.67  
1 1 1 28 16 3  o 0 10.35   1.49   4.74    145.51  3.57   145.51  
1 1 1 28 16 4  o 0 32.53   2.37   20.14   51.20   1.13   -128.80 
1 1 1 28 16 5  o 0 13.42   1.34   6.87    -168.28 2.69   11.72   
1 1 1 28 16 6  o 0 12.00   0.68   7.53    -144.07 0.80   -144.07 
1 1 1 28 16 7  o 0 2.28    0.85   0.42    -110.97 1.74   -110.97 
1 1 1 28 16 8  o 0 0.00    2.28   6.01    -164.12 ?      ?       
1 1 1 28 17 0  f 1 27.45   3.90   17.11   0.00    4.81   180.00  
1 1 1 28 17 1  f 1 17.67   1.54   8.99    -128.74 2.42   51.26   
1 1 1 28 17 2  o 0 12.62   1.17   7.30    58.69   0.21   -121.31 
1 1 1 28 17 3  o 0 34.59   2.56   27.21   68.51   11.37  68.51   
1 1 1 28 17 4  o 0 12.89   1.48   8.55    152.70  2.06   152.70  
1 1 1 28 17 5  o 0 7.16    0.63   2.75    104.39  1.44   -75.61  
1 1 1 28 17 6  o 0 18.06   2.68   13.46   -17.63  4.41   -17.63  
1 1 1 28 17 7  o 0 5.54    0.65   2.41    62.44   1.35   -117.56 
1 1 1 28 17 8  o 0 3.53    0.42   0.72    9.76    0.95   -170.24 
1 1 1 28 18 0  o 0 16.73   2.98   10.18   180.00  6.22   180.00  
1 1 1 28 18 1  o 0 5.47    1.24   0.47    165.77  6.24   165.77  
1 1 1 28 18 2  o 0 19.29   1.22   11.40   -116.82 0.34   63.18   
1 1 1 28 18 3  o 0 14.69   1.92   8.72    119.22  0.18   119.22  
1 1 1 28 18 4  f 1 22.72   2.05   10.90   -48.78  5.84   131.22  
1 1 1 28 18 5  o 0 24.63   2.94   17.44   -103.97 5.01   -103.97 
1 1 1 28 18 6  o 0 8.87    1.30   7.18    148.80  4.51   148.80  
1 1 1 28 18 7  o 0 10.74   0.80   6.88    78.94   0.98   78.94   
1 1 1 28 19 0  f 1 3.93    1.53   1.10    0.00    1.80   180.00  
1 1 1 28 19 1  o 0 24.01   1.52   9.30    32.24   9.96   -147.76 
1 1 1 28 19 2  o 0 26.49   2.21   14.85   0.91    1.85   -179.09 
1 1 1 28 19 3  o 0 22.76   2.03   13.05   100.85  0.90   -79.15  
1 1 1 28 19 4  o 0 5.92    0.61   0.22    -28.80  0.04   151.20  
1 1 1 28 19 5  o 0 4.90    0.56   2.29    162.65  0.09   162.65  
1 1 1 28 19 6  o 0 2.40    1.69   0.35    156.58  1.71   156.58  
1 1 1 28 20 0  o 0 6.65    1.18   3.00    180.00  0.39   -0.00   
1 1 1 28 20 1  o 0 22.19   2.33   15.42   151.09  5.36   151.09  
1 1 1 28 20 2  o 0 24.41   2.05   14.24   -154.45 0.16   -154.45 
1 1 1 28 20 3  o 0 6.67    0.89   1.95    -0.43   3.48   179.57  
1 1 1 28 20 4  o 0 19.07   2.87   12.13   3.35    2.02   3.35    
1 1 1 28 20 5  o 0 24.57   2.62   16.46   -50.43  4.17   -50.43  
1 1 1 28 20 6  o 0 5.59    0.41   2.31    -171.57 1.17   8.43    
1 1 1 28 21 0  f 1 3.97    0.60   1.96    0.00    0.75   180.00  
1 1 1 28 21 1  o 0 20.02   1.78   16.05   -164.46 9.45   -164.46 
1 1 1 28 21 2  o 0 7.57    1.41   2.68    -99.69  2.90   80.31   
1 1 1 28 21 3  o 0 8.52    1.04   5.72    38.92   2.40   38.92   
1 1 1 28 21 4  o 0 15.49   1.77   6.96    -97.71  3.66   82.29   
1 1 1 28 21 5  o 0 6.99    0.88   4.33    33.63   1.59   33.63   
1 1 1 28 22 0  o 0 14.41   2.95   8.08    0.00    4.94   -0.00   
1 1 1 28 22 1  f 1 7.17    1.15   0.26    -178.85 8.27   -178.85 
1 1 1 28 22 2  f 1 9.10    1.17   5.46    -12.19  1.29   -12.19  
1 1 1 28 22 3  o 0 4.42    0.48   1.20    -3.72   1.63   176.28  
1 1 1 28 22 4  o 0 3.37    1.28   0.02    -22.81  2.85   -22.81  
1 1 1 28 23 0  o 0 8.36    1.45   4.56    0.00    3.16   180.00  
1 1 1 28 23 1  o 0 10.31   1.04   5.27    -82.42  0.32   97.58   
1 1 1 28 23 2  o 0 10.74   1.36   4.24    -159.84 2.91   20.16   
1 1 1 29 0  1  o 0 59.93   7.83   36.54   45.00   9.47   -135.00 
1 1 1 29 0  2  f 1 30.65   5.42   18.84   180.00  13.72  0.00    
1 1 1 29 0  3  o 0 69.55   6.26   43.13   -45.00  4.56   135.00  
1 1 1 29 0  4  o 0 24.42   3.77   15.09   -90.00  7.16   90.00   
1 1 1 29 0  5  o 0 0.00    4.34   0.00    -180.00 11.62  45.00   
1 1 1 29 0  6  f 1 49.95   6.43   31.96   0.00    2.46   0.00    
1 1 1 29 0  7  o 0 6.59    1.74   1.67    -45.00  2.20   135.00  
1 1 1 29 0  8  o 0 0.00    13.95  0.00    -180.00 6.45   90.00   
1 1 1 29 0  9  o 0 3.34    2.27   1.20    45.00   3.36   -135.00 
1 1 1 29 0  10 o 0 3.29    2.99   2.09    180.00  3.24   0.00    
1 1 1 29 1  0  o 0 13.54   7.89   7.32    0.00    14.32  -180.00 
1 1 1 29 1  1  o 0 41.40   2.45   20.55   97.66   7.80   -82.34  
1 1 1 29 1  2  f 1 101.10  10.35  74.77   -8.28   24.61  -8.28   
1 1 1 29 1  3  o 0 31.78   2.44   20.39   136.75  5.87   136.75  
1 1 1 29 1  4  o 0 10.57   1.33   4.36    13.23   14.66  13.23   
1 1 1 29 1  5  f 1 9.94    1.40   4.09    -123.90 19.62  -123.90 
1 1 1 29 1  6  o 0 36.26   3.13   27.01   -147.21 7.94   -147.21 
1 1 1 29 1  7  f 1 49.04   5.26   32.63   -104.41 1.42   -104.41 
1 1 1 29 1  8  o 0 32.68   3.97   25.72   -41.58  8.43   -41.58  
1 1 1 29 1  9  o 0 3.66    0.73   3.27    -9.66   9.92   -9.66   
1 1 1 29 1  10 o 0 9.37    1.12   5.00    -14.63  2.31   165.37  
1 1 1 29 2  0  o 0 12.26   7.25   0.51    180.00  0.67   -0.00   
1 1 1 29 2  1  o 0 29.61   1.75   12.06   -104.76 9.80   75.24   
1 1 1 29 2  2  o 0 14.56   0.94   0.80    81.25   4.21   -98.75  
1 1 1 29 2  3  o 0 26.81   2.44   4.29    132.72  22.99  -47.28  
1 1 1 29 2  4  o 0 55.93   6.11   47.68   -138.07 26.69  -138.07 
1 1 1 29 2  5  o 0 72.35   6.97   47.05   101.69  0.15   101.69  
1 1 1 29 2  6  o 0 37.16   2.15   31.28   145.23  14.82  145.23  
1 1 1 29 2  7  f 1 2.83    0.67   2.75    -46.92  6.06   -46.92  
1 1 1 29 2  8  o 0 13.33   1.42   5.76    -126.50 5.70   53.50   
1 1 1 29 2  9  o 0 16.31   1.16   7.15    -94.73  7.35   85.27   
1 1 1 29 2  10 o 0 4.94    0.64   2.71    110.14  0.44   110.14  
1 1 1 29 3  0  o 0 35.87   5.35   22.66   0.00    4.25   180.00  
1 1 1 29 3  1  o 0 21.93   1.93   8.35    140.95  5.19   -39.05  
1 1 1 29 3  2  o 0 29.72   2.86   15.26   -134.30 3.60   45.70   
1 1 1 29 3  3  o 0 67.32   4.66   52.18   82.62   19.42  82.62   
1 1 1 29 3  4  o 0 25.15   2.80   12.45   -14.68  2.37   165.32  
1 1 1 29 3  5  o 0 35.94   3.21   32.59   89.07   19.28  89.07   
1 1 1 29 3  6  o 0 16.92   1.10   10.64   -24.16  1.03   -24.16  
1 1 1 29 3  7  o 0 27.37   2.63   20.40   144.44  5.31   144.44  
1 1 1 29 3  8  o 0 17.32   1.32   13.05   68.71   3.37   68.71   
1 1 1 29 3  9  o 0 13.58   2.50   9.25    -168.43 0.85   -168.43 
1 1 1 29 3  10 o 0 4.67    2.72   0.72    120.80  4.33   -59.20  
1 1 1 29 4  0  o 0 11.31   0.73   1.71    180.00  3.01   -0.00   
1 1 1 29 4  1  f 1 53.72   4.60   32.21   -110.49 2.65   69.51   
1 1 1 29 4  2  o 0 33.17   2.88   21.48   -145.72 4.47   -145.72 
1 1 1 29 4  3  o 0 24.50   2.49   9.84    -68.09  7.75   111.91  
1 1 1 29 4  4  o 0 37.22   3.34   21.67   71.07   2.62   -108.93 
1 1 1 29 4  5  o 0 12.18   1.07   4.93    -19.27  2.09   -19.27  
1 1 1 29 4  6  o 0 11.58   1.69   2.05    108.30  9.50   -71.70  
1 1 1 29 4  7  f 1 21.75   2.11   13.10   -137.55 1.95   42.45   
1 1 1 29 4  8  o 0 32.42   3.28   27.00   80.33   9.81   80.33   
1 1 1 29 4  9  o 0 10.91   1.05   6.82    -123.08 0.19   56.92   
1 1 1 29 4  10 o 0 9.44    1.27   7.41    -160.58 2.23   -160.58 
1 1 1 29 5  0  o 0 22.18   2.42   8.61    180.00  1.59   -180.00 
1 1 1 29 5  1  o 0 125.52  8.79   94.83   109.77  27.61  109.77  
1 1 1 29 5  2  o 0 3.14    1.26   8.07    74.75   16.62  74.75   
1 1 1 29 5  3  o 0 48.64   5.21   24.00   145.54  14.27  -34.46  
1 1 1 29 5  4  o 0 32.21   2.33   25.46   178.50  9.29   178.50  
1 1 1 29 5  5  o 0 25.97   2.54   17.87   -41.56  2.15   -41.56  
1 1 1 29 5  6  o 0 22.95   2.85   17.02   69.04   4.65   69.04   
1 1 1 29 5  7  o 0 10.85   1.32   2.72    -154.61 6.83   25.39   
1 1 1 29 5  8  f 1 8.97    1.55   3.39    37.53   4.46   -142.47 
1 1 1 29 5  9  o 0 10.62   1.29   4.45    48.07   4.98   -131.93 
1 1 1 29 5  10 o 0 3.61    3.84   2.18    -23.08  8.89   -23.08  
1 1 1 29 6  0  o 0 90.18   10.62  58.62   0.00    18.54  0.00    
1 1 1 29 6  1  o 0 26.95   2.56   5.54    -92.11  21.32  87.89   
1 1 1 29 6  2  o 0 24.04   1.81   11.96   -45.99  1.16   134.01  
1 1 1 29 6  3  o 0 44.84   3.43   22.01   -44.27  13.48  135.73  
1 1 1 29 6  4  o 0 26.74   1.83   22.67   89.19   11.37  89.19   
1 1 1 29 6  5  o 0 12.96   1.30   2.03    164.14  11.86  -15.86  
1 1 1 29 6  6  o 0 12.55   2.02   4.87    14.78   4.97   -165.22 
1 1 1 29 6  7  o 0 13.41   1.09   6.33    62.75   5.07   -117.25 
1 1 1 29 6  8  o 0 10.48   0.82   7.73    -88.24  2.93   -88.24  
1 1 1 29 6  9  o 0 6.89    0.80   5.28    -142.83 2.07   -142.83 
1 1 1 29 6  10 o 0 5.38    0.82   3.34    120.66  0.53   120.66  
1 1 1 29 7  0  o 0 32.64   4.07   21.31   0.00    2.97   180.00  
1 1 1 29 7  1  o 0 56.02   6.18   36.34   -91.38  1.03   -91.38  
1 1 1 29 7  2  o 0 21.97   2.31   3.38    -133.72 33.24  -133.72 
1 1 1 29 7  3  o 0 42.29   3.04   22.61   -110.83 8.87   69.17   
1 1 1 29 7  4  o 0 34.32   4.34   21.23   -142.98 2.97   37.02   
1 1 1 29 7  5  o 0 19.96   1.36   16.94   15.48   10.32  15.48   
1 1 1 29 7  6  o 0 12.36   0.75   4.61    122.63  5.28   -57.37
[truncated: 59,161 more chars]
